# Supplementary material for: Loss of 5-methylcytosine alters the biogenesis of vault-derived small RNAs to coordinate epidermal differentiation
Source: Nat Commun. 2019 Jun 11;10:2550. doi: 10.1038/s41467-019-10020-7 (PMC6560067; doi:10.1038/s41467-019-10020-7)
Supplement: Supplementary file 4 — Supplementary Data 1 [file 41467_2019_10020_MOESM4_ESM.xlsx]

## Sheet: Sheet1
Supplementary Data 1
	tRNA			Nearest Gene						Differential methylation				Methylation %															Coverage
Methylation	tRNA	Pos	Type	Gene	EnsemblID	Location	Distance	Name	Biotype	padj[E]	log2FC[E/N]	padj[K]	log2FC[K/N]	Empty.1	Empty.2	Empty.3	Empty.4	Empty.5	K190M.1	K190M.2	K190M.3	K190M.4	K190M.5	NSUN.1	NSUN.2	NSUN.3	NSUN.4	NSUN.5	Empty.1	Empty.2	Empty.3	Empty.4	Empty.5	K190M.1	K190M.2	K190M.3	K190M.4	K190M.5	NSUN.1	NSUN.2	NSUN.3	NSUN.4	NSUN.5
chr2:27050844-27050845	chr2:27050782-27050870	63	Tyr_tRNA	chr2:27049683-27050264	ENSG00000231636.1	upstream	-580	AGBL5-AS1	antisense	2.9931e-06	-5.66953	2.55696e-07	-4.67141	1.2987	2.94118	0	1.8018	3.0303	2.89855	5.12821	4.41176	5.68182	0	92.3077	92.3077	88.8889	95.4545	92.7835	77	102	68	111	33	138	78	136	88	36	65	52	27	44	97
chr1:180154980-180154981				chr1:180154834-180204030	ENSG00000116260.16	inside	146	QSOX1	protein_coding	0.0917043	-5.58807	0.0448736	-3.55382	6.52174	0	0	0	0	7.31707	6.89655	0	0	12.5	52.7778	76.9231	52.1739	61.1111	70.7317	46	25	40	46	31	41	29	35	29	16	36	26	23	36	41
chr10:5853735-5853736	chr10:5853711-5853783	48	Val_tRNA	chr10:5861805-5862594	ENSG00000240180.1	downstream	8859	RPL12P28	processed_pseudogene	0.000148888	-5.31997	5.35858e-05	-5.51782	2.04588	2.16155	2.67895	1.93216	2.51479	1.91972	2.66413	2.24842	1.57831	1.47031	92.2509	87.8251	89.7541	92.5734	90.3137	1613	1758	2389	2329	1352	3438	3153	3647	4942	5373	813	846	732	579	1084
chr16:87384046-87384047	chr16:87384022-87384094	48	Met_tRNA	chr16:87383995-87404779	ENSG00000140941.12	inside	51	MAP1LC3B	protein_coding	2.9931e-06	-5.22749	1.37892e-05	-4.60514	1.66667	0	2.5	4.81928	4	3.65854	5.05051	6	1.94805	3.33333	98.1132	100	92.8571	100	95.5556	60	82	120	83	25	164	99	100	154	90	53	26	14	35	45
chr6:28941086-28941087	chr6:28941053-28941157	34	Leu_tRNA	chr6:28943877-28944537	ENSG00000204709.4	upstream	-2791	LINC01556	lincRNA	1.55709e-07	-5.21845	2.267e-08	-5.50711	1.15875	1.77966	2.63809	2.58621	3.01724	1.80995	3.51494	1.17253	1.60256	1.05263	82.1654	82.2361	83.464	83.0146	85.3659	863	1180	1213	1044	1856	663	569	597	624	95	2854	2719	1403	1778	2993
chr10:67764558-67764559	chr10:67764503-67764584	56	Ser_tRNA	chr10:67750284-67751225	ENSG00000213606.3	downstream	14274	AKR1B10P1	processed_pseudogene	0.000207907	-5.09922	0.000250665	-4.98587	1.03093	2.87081	3.4632	3.18182	2.0339	2.55102	3.29412	3.92465	1.76391	2.07523	87.8205	84.7716	81.7647	87.3016	89.5833	194	209	231	220	295	588	425	637	737	771	156	197	170	126	192
chr9:75263906-75263907				chr9:75198071-75198177	ENSG00000212316.1	downstream	65835	RNU6-1228P	snRNA	0.00908501	-4.97529	0.00991268	-5.04299	2.45389	2.06336	2.55639	2.45076	3.1506	2.31694	2.81298	2.384	2.25443	2.32558	83.3721	78.0435	70.7124	83.9033	82.6809	12470	13037	28243	26604	3174	44412	39851	39052	46087	19393	1720	460	379	1199	1686
chr19:40233077-40233078				chr19:40222208-40226697	ENSG00000105219.9	upstream	-6380	CNTD2	protein_coding	0.0107583	-4.87449	0.00957157	-3.93889	0	0	0	1.23457	5.20833	2.22222	4.54545	5.55556	0	0	35.5556	38.6667	36.6071	45.4545	32.7103	69	108	84	81	96	45	44	36	34	11	90	75	112	55	107
chr15:45201220-45201221	chr15:45201151-45201222	70	His_tRNA	chr15:45167214-45201175	ENSG00000138606.19	upstream	-45	SHF	protein_coding	0.034202	-4.6906	0.021625	-4.389	2.5974	2.38095	2.22222	1.23457	0	2.08333	1.85185	0	2.20588	4.25532	48.5217	44.2049	36.5079	40.5738	48.0144	77	84	90	81	162	144	162	178	136	47	575	371	126	244	277
chr19:4724115-4724116	chr19:4724070-4724141	46	Gly_tRNA	chr19:4675224-4724673	ENSG00000142002.17	inside	558	DPP9	protein_coding	0.00570046	-4.59766	0.00357323	-4.72816	2.89855	5.40541	2.15054	3.44828	4.7619	5.05618	1.0989	5.51724	2.52101	2.85714	89.3939	92.5926	100	85.7143	84.2105	69	111	93	87	21	178	91	145	119	70	66	27	13	42	95
chr6:27902517-27902518	chr6:27902493-27902564	47	Met_tRNA	chr6:27897504-27897566	ENSG00000238610.1	upstream	-4951	RNU7-26P	snRNA	1.55709e-07	-4.34655	7.43232e-06	-4.62387	4.94505	5.83756	4.07801	4.59459	4.41767	5.60748	5.26316	5.7971	3.0303	0	96.8847	95.9677	98.7879	98.0488	95.9877	728	394	564	370	249	214	95	138	99	13	642	248	330	615	648
chr10:5853734-5853735	chr10:5853711-5853783	49	Val_tRNA	chr10:5861805-5862594	ENSG00000240180.1	downstream	8860	RPL12P28	processed_pseudogene	4.64794e-07	-4.32965	1.785e-05	-4.20564	4.64972	3.69528	4.26957	3.60515	5.4034	4.56661	4.78757	4.14266	5.11835	4.94884	86.6171	84.8989	87.5	88.7543	87.013	1613	1759	2389	2330	1351	3438	3154	3645	4943	5375	807	841	728	578	1078
chr11:14358989-14358990				chr11:14277926-14364506	ENSG00000133818.13	inside	5517	RRAS2	protein_coding	0.0176887	-4.32784	0.0281866	-2.82278	0	1.81818	0	4.87805	0	0	2.5	6.25	10.2564	0	27.551	29.4118	25.8427	20.6349	31.0345	59	55	51	41	85	43	40	32	39	24	98	85	89	63	145
chr19:4724658-4724659	chr19:4724635-4724707	49	Val_tRNA	chr19:4675224-4724673	ENSG00000142002.17	inside	15	DPP9	protein_coding	0.0492115	-4.30553	0.0430174	-4.09829	3.34672	2.56176	2.33146	2.13816	2.89532	2.56032	3.50972	3.57356	2.34165	3.33863	53.2646	52.3179	43.1818	53.5	60.2041	1494	2186	3560	2432	898	2031	1852	1679	2605	629	291	151	44	200	294
chr17:31550119-31550120	chr17:31550074-31550145	46	Thr_tRNA	chr17:31559996-31560083	ENSG00000207614.1	upstream	-9877	MIR193A	miRNA	0.00377121	-4.24087	0.00583377	-4.06821	6.06061	4.81283	5.52486	3.27869	3.125	6.20438	6.17647	4.5738	3.83838	4.90798	78.7879	87.1795	86.4583	94.2029	84.4961	132	187	181	183	64	548	340	481	495	326	99	78	96	69	129
chr11:73308896-73308897				chr11:73307235-73309361	ENSG00000257038.1	inside	465	AP002761.3	antisense	0.0688578	-4.18557	0.0195631	-3.62383	0	2.94118	2.32558	0	4.6875	10.5263	0	0	4.16667	0	36.1111	42.6471	39.7059	36	26.6667	30	34	43	54	64	38	30	30	24	13	36	68	68	50	75
chr19:17555934-17555935				chr19:17555594-17583162	ENSG00000130309.10	inside	340	COLGALT1	protein_coding	0.000389051	-4.15872	0.000135635	-3.6038	0.628931	0	1.5873	1.63934	0.898204	1.29032	1.0989	0.568182	0.578035	3.44828	19.0883	16.4948	16.7421	16.1172	16.4634	159	192	189	183	334	155	182	176	173	116	351	388	442	273	328
chr6:27547775-27547776	chr6:27547752-27547823	48	Gln_tRNA	chr6:27560822-27561744	ENSG00000219738.2	downstream	13969	CD83P1	processed_pseudogene	2.20131e-05	-4.14126	1.04672e-05	-3.9338	4.08163	8.21918	3.57143	7.36842	2.17391	6.08696	8.75	8.13953	5.55556	0.813008	96.2264	86.3636	86.0465	89.5833	90.2439	49	73	84	95	46	115	80	86	144	123	53	66	43	48	123
chr1:161523871-161523872	chr1:161523847-161523917	46	Gly_tRNA	chr1:161524540-161526910	ENSG00000173110.7	upstream	-669	HSPA6	protein_coding	2.00431e-05	-4.11088	8.33987e-06	-3.70794	5.83942	3.59712	3.32481	6.6092	6.41026	10.0775	5.81395	5.34351	6.66667	6.18557	92.7835	86.7925	92	86.3014	87.5676	274	278	391	348	78	387	258	262	210	97	97	53	25	73	185
chr14:20343233-20343234				chr14:20343075-20343407	ENSG00000277209.1	inside	174	RPPH1	ribozyme	1.2431e-07	-4.00907	3.38353e-07	-3.90456	4.94148	4.71602	5.17217	5.19882	6.01478	4.68158	5.68012	6.09177	5.5009	6.04534	83.934	84.1242	83.9128	83.7372	83.6107	5383	7888	7173	7444	8662	5276	3345	3792	4981	1985	7519	7502	8025	4870	8652
chr11:65554214-65554215				chr11:65538805-65558930	ENSG00000168056.15	inside	4716	LTBP3	protein_coding	0.00244724	-3.90008	0.0053503	-3.33937	7.79221	2.40964	2.5641	10.7143	3.7037	5.88235	10.7143	5.12821	12.1212	6.25	88.5714	75	79.4521	89.2857	73.5294	77	83	78	56	54	51	28	39	33	16	35	36	73	28	34
chr19:4724117-4724118	chr19:4724070-4724141	48	Gly_tRNA	chr19:4675224-4724673	ENSG00000142002.17	inside	556	DPP9	protein_coding	9.34213e-06	-3.75783	7.63047e-06	-3.2549	2.89855	7.33945	4.3956	5.81395	14.2857	9.60452	13.7931	6.89655	5.88235	13.0435	89.3939	92.5926	100	95.2381	92.6316	69	109	91	86	21	177	87	145	119	69	66	27	13	42	95
chr21:46116042-46116043				chr21:46098097-46132849	ENSG00000142173.14	inside	17945	COL6A2	protein_coding	0.0528135	-3.71967	0.0471734	-3.71255	2.3015	1.65441	1.44231	2.28408	1.0223	2.38938	2.19619	1.64103	1.16054	1.36054	25.3858	21.5088	18.7135	25.6952	23.375	1738	1088	1248	1401	1076	1130	683	975	1034	294	1296	623	855	899	800
chr3:150546245-150546246				chr3:150546678-150584242	ENSG00000144895.11	upstream	-433	EIF2A	protein_coding	0.0144203	-3.71291	0.011262	-4.3118	2.75229	1.3245	5.59006	3.5461	4.90196	3.8961	1.37931	4.51128	2.17391	0	50	45.7831	41.4634	54.717	45.5752	109	151	161	141	102	154	145	133	138	115	210	166	205	159	226
chr14:24216984-24216985				chr14:24213937-24216070	ENSG00000213920.8	upstream	-914	MDP1	protein_coding	0.0911163	-3.45637	0.0372449	-3.73083	2.78422	2.82828	2.38095	2.96496	2.7933	1.8018	0.727273	1.85185	4.28571	2.7027	30.122	30.1548	23.5971	34.6917	32.3826	431	495	504	371	716	222	275	216	210	74	1557	1615	695	957	1788
chr11:73308895-73308896				chr11:73307235-73309361	ENSG00000257038.1	inside	466	AP002761.3	antisense	0.00350759	-3.41466	0.0145658	-3.39042	6.25	2.43902	0	0	1.44928	6.97674	3.33333	0	0	0	20.5128	20.2703	20.2703	22.6415	24.4186	32	41	52	57	69	43	30	35	26	13	39	74	74	53	86
chr19:4724116-4724117	chr19:4724070-4724141	47	Gly_tRNA	chr19:4675224-4724673	ENSG00000142002.17	inside	557	DPP9	protein_coding	2.00431e-05	-3.40092	8.80365e-06	-3.18849	4.34783	9.00901	16.4835	5.74713	9.52381	5.61798	14.6067	11.0345	6.72269	14.2857	93.9394	96.2963	100	90.4762	95.7895	69	111	91	87	21	178	89	145	119	70	66	27	13	42	95
chr5:128537758-128537759				chr5:128538013-129033642	ENSG00000113396.12	upstream	-255	SLC27A6	protein_coding	0.00740776	-3.17604	0.0379566	-3.73996	1.07527	4.93827	5.60345	1.40845	4.08163	2.85714	2.72109	1.35135	1.74419	2.89855	28.6585	36.4286	32.9545	27.8261	28.75	186	162	232	213	147	175	147	148	172	69	164	140	176	115	160
chr7:32957581-32957582				chr7:32957404-33006931	ENSG00000122642.10	inside	177	FKBP9	protein_coding	0.0490628	-3.09858	0.0214729	-3.53535	4	3.7594	2.5641	0.995025	2.14286	4.54545	2	1.43885	1.96078	0	21.0526	28.2609	20.3593	24.5455	21.0884	150	133	195	201	140	154	100	139	153	57	133	92	167	110	147
chr7:32957582-32957583				chr7:32957404-33006931	ENSG00000122642.10	inside	178	FKBP9	protein_coding	0.0377548	-3.09701	0.0835869	-1.88408	1.96078	1.55039	6.12245	2.0202	0	4.60526	7.14286	5.7554	2.61438	6.89655	19.8473	16.4835	19.5266	18.1818	25.6757	153	129	196	198	138	152	98	139	153	58	131	91	169	110	148
chr7:94425213-94425214				chr7:94278680-94395608	ENSG00000285090.1	upstream	-29605	AC002074.1	antisense	8.65639e-07	-3.05655	7.40795e-07	-3.61614	2.98507	2.37154	1.98745	3.21101	3.41365	2.01465	2.18447	1.64384	2.62467	1.0101	23.4007	22.6402	22.7447	23.0448	24.3869	1139	759	956	872	996	546	412	365	381	99	2376	1409	1042	1675	2202
chr7:45920861-45920862				chr7:45912245-45921874	ENSG00000146674.14	inside	1013	IGFBP3	protein_coding	0.000277879	-3.03461	0.00216042	-2.89463	1.89573	3.67347	1.91693	7.29614	4.84848	1.99203	0.985222	3.92157	5.20833	9.52381	30.3073	35.1211	29.1284	33.6237	32.6786	211	245	313	233	330	251	203	204	192	63	716	578	436	574	1120
chr1:21831701-21831702				chr1:21812265-21825221	ENSG00000187942.11	downstream	19436	LDLRAD2	protein_coding	0.0490628	-2.79768	0.0204059	-2.23463	2.20264	2.63158	1.44404	2.21239	2.9661	2.63158	6.16438	4.06504	4.06504	0	15.9091	13.7931	16.318	19.0476	14.5933	227	266	277	226	236	152	146	123	123	44	396	290	239	273	418
chr14:31207109-31207110				chr14:31100112-31207804	ENSG00000092148.12	inside	695	HECTD1	protein_coding	0.000457924	-2.76473	0.000678351	-2.74115	6.0241	2.53165	10.8696	14.1026	8.73786	5.35714	7.01754	10.1695	16.4179	4	55.1282	57.5	52.1472	64.5161	57.9545	83	79	92	78	103	56	57	59	67	25	78	80	163	62	88
chr21:46114061-46114062				chr21:46098097-46132849	ENSG00000142173.14	inside	15964	COL6A2	protein_coding	0.0795195	-2.70797	0.042697	-2.30813	2.84091	2.44716	2.48307	2.13577	3.86625	2.90237	4.05028	2.88336	2.83582	5.5	17.732	17.718	13.9952	20.5195	20.0295	1584	899	1329	1311	957	758	716	763	670	200	1940	1078	836	1155	1358
chr6:28982245-28982246	chr6:28982199-28982270	47	Glu_tRNA	chr6:28986203-28987484	ENSG00000227214.2	upstream	-3958	HCG15	antisense	0.00208472	-2.64583	0.00207646	-2.44381	5.88235	10.5263	25	21.7391	7.14286	5.55556	16.3934	17.9487	25.8065	15.1515	97.8261	78.125	82.3529	96.4286	85.1852	17	19	32	23	14	54	61	78	62	66	46	32	17	28	54
chr12:106239410-106239411				chr12:106245613-106246956	ENSG00000258355.1	downstream	7546	AC079174.1	sense_intronic	0.0973967	-2.64435	0.0402204	-1.97866	6.12245	5.22388	6.32184	6.12245	8.89831	9.02778	14.2857	11.6505	11.6279	5.26316	47.4667	31.9249	42.8571	43.9024	38.2239	245	134	174	196	236	144	105	103	86	19	375	213	252	246	259
chr17:81843471-81843472				chr17:81843165-81843958	ENSG00000262831.1	inside	306	AC145207.3	antisense	0.0180798	-2.57596	0.00731836	-2.21772	3.18471	3.46205	2.23881	2.01729	3.75758	2.64993	3.90071	4.35511	2.46046	5.42636	15.3153	19.1275	19.0338	18.5124	15.4261	628	751	804	694	825	717	564	597	569	258	555	596	1035	605	927
chr5:136047293-136047294				chr5:136028895-136063818	ENSG00000120708.16	inside	18398	TGFBI	protein_coding	0.000212038	-2.52684	0.000185503	-2.3073	4.13146	3.29138	5.3	3.57479	5.4078	4.83092	4.38247	6.84932	4.66472	4.54545	22.8684	26.2558	26.4739	25.3506	24.1411	1065	1033	1000	1063	1128	414	502	365	343	132	2545	1931	1764	1854	2154
chr2:189008939-189008940				chr2:188995630-188995692	ENSG00000284180.1	downstream	13309	MIR3606	miRNA	0.00138998	-2.51334	0.000910883	-1.78794	1.72336	1.67866	2.29968	1.963	1.52188	2.49275	3.46495	2.89519	2.90842	3.42742	9.84456	10	10.5523	10.4637	11.5894	2205	2502	2783	2649	1577	1725	1241	1727	1616	496	1158	840	1014	841	1208
chr17:50193961-50193962				chr17:50183289-50201632	ENSG00000108821.13	inside	7671	COL1A1	protein_coding	2.9931e-06	-2.44723	3.89942e-05	-2.23262	2.07991	3.28228	3.29397	3.42541	3.23699	3.01548	2.78788	3.13283	4.29379	4.54545	16.5183	16.2791	16.5896	17.7393	16.4162	1827	1371	1609	1810	1730	1227	825	798	885	198	3033	2150	1730	2424	3527
chr17:50193962-50193963				chr17:50183289-50201632	ENSG00000108821.13	inside	7670	COL1A1	protein_coding	0.000147301	-2.4394	8.58468e-05	-2.28494	1.74768	1.60584	1.74021	2.37307	2.07493	1.86992	2.30024	2.25	1.68729	2.51256	10.8453	10.241	10.5842	10.5911	9.49438	1831	1370	1609	1812	1735	1230	826	800	889	199	3052	2158	1729	2436	3560
chr17:62689715-62689716				chr17:62683905-62684010	ENSG00000199697.1	downstream	5810	RNU6-446P	snRNA	0.00766674	-2.41873	0.215277	-2.10639	1.0101	2.5	4.93827	1.85185	4.10959	2.94118	1.28205	0	3.66972	10	15.0754	12.3077	16.4474	15.9292	17.2897	99	160	162	162	219	102	78	99	109	30	199	195	304	113	214
chr6:150865993-150865994				chr6:150865549-151101887	ENSG00000120254.15	inside	444	MTHFD1L	protein_coding	0.0440202	-2.39733	0.151003	-2.15967	7.5	0	7.14286	5.88235	4.91803	0	5.26316	2.98507	5.08475	16.6667	24.2424	29.0323	20.7317	32.2581	27.7778	40	44	42	51	61	54	57	67	59	36	33	31	82	31	18
chr6:28982246-28982247	chr6:28982199-28982270	48	Glu_tRNA	chr6:28986203-28987484	ENSG00000227214.2	upstream	-3957	HCG15	antisense	0.0628997	-2.39188	0.0281866	-3.32863	11.7647	21.0526	21.875	17.3913	7.14286	7.40741	18.0328	12.8205	1.6129	1.51515	95.6522	81.25	64.7059	96.4286	77.7778	17	19	32	23	14	54	61	78	62	66	46	32	17	28	54
chr1:161523870-161523871	chr1:161523847-161523917	47	Gly_tRNA	chr1:161524540-161526910	ENSG00000173110.7	upstream	-670	HSPA6	protein_coding	4.32977e-05	-2.38941	1.39548e-05	-2.14714	20.5224	14.8014	19.8953	21.8391	10.5263	17.4935	18.9922	26.2548	23.3333	17.5258	91.6667	88.6364	91.3043	89.2857	98	268	277	382	348	76	383	258	259	210	97	84	44	23	56	150
chr7:45921020-45921021				chr7:45912245-45921874	ENSG00000146674.14	inside	854	IGFBP3	protein_coding	0.0396871	-2.38432	0.102498	-2.68167	4.45545	4.28571	2.59259	0.869565	0.829876	2.50896	1.6129	1.88679	2.69231	1.90476	12.2699	10.7345	16.6667	14.2857	14.0893	202	210	270	230	241	279	248	265	260	105	163	177	216	168	291
chr8:143921636-143921637				chr8:143945191-143945279	ENSG00000207574.1	downstream	23643	MIR661	miRNA	0.0289377	-2.37917	0.0950823	-2.78197	0.319489	2.01613	2.10084	4.5584	2.57732	1.59817	1.81159	2.24439	1.45278	1.64609	12.1324	13.522	10.0287	14.2132	10.3064	313	248	238	351	388	438	276	401	413	243	272	318	349	197	359
chr14:24216983-24216984				chr14:24213937-24216070	ENSG00000213920.8	upstream	-913	MDP1	protein_coding	0.0176174	-2.37111	0.0195631	-2.72552	1.39211	0.404858	2.18254	1.34771	2.37762	2.71493	1.45985	1.85185	0	0	7.57381	8.18859	9.20863	6.27615	8.61298	431	494	504	371	715	221	274	216	210	74	1558	1612	695	956	1788
chr1:21846251-21846252				chr1:21812265-21825221	ENSG00000187942.11	downstream	33986	LDLRAD2	protein_coding	0.000486351	-2.35296	0.00046902	-2.40965	3.81232	2.51397	2.61283	1.4742	3.01724	3.05344	1.90476	3.61111	3.05344	1.29032	14.7059	15.0313	12.6812	13.1086	13.0859	341	358	421	407	464	262	315	360	262	155	374	479	552	267	512
chr5:138827678-138827679				chr5:138868923-138875368	ENSG00000146006.7	downstream	47690	LRRTM2	protein_coding	0.00104125	-2.33687	0.00196415	-2.42883	3.77907	6.04752	2.41758	3.69231	2.25303	3.75	4.38596	2.07612	4.03727	2.8169	17.9002	21.0643	18.1677	17.8649	16.8975	344	463	455	325	577	320	342	289	322	142	581	451	644	459	361
chr15:26082257-26082258	chr15:26082234-26082305	48	Glu_tRNA	chr15:26050538-26052276	ENSG00000258931.1	upstream	-29981	AC100836.1	lincRNA	0.00119978	-2.30847	0.00237635	-2.48524	25.5319	17.9487	15.3846	17.8571	22.7273	16.6667	22.8571	17.2414	20.6897	10.5263	98.6246	99.3197	96.6216	98.8871	99.177	47	39	52	56	22	30	35	29	29	19	2472	735	148	1258	2916
chr9:134820132-134820133				chr9:134849298-134849369	ENSG00000264744.1	downstream	29237	MIR3689C	miRNA	0.0294409	-2.27506	0.0366849	-1.85846	4.45104	6.99708	7.7135	4.01146	5.16605	6.62983	3.2	12.5984	10.8527	4.54545	24.1911	32.021	30.3279	25.5495	25.0774	337	343	363	349	271	181	125	127	129	22	649	381	366	364	646
chr17:28717362-28717363				chr17:28714281-28718429	ENSG00000109113.19	inside	1067	RAB34	protein_coding	0.0569687	-2.26057	0.0366849	-1.76282	4.63768	3.66492	3.95778	2.54958	5.38336	2.23464	5.76923	7.14286	4.47761	8.88889	17.1852	21.3622	23.0769	18.0328	17.1053	345	382	379	353	613	179	156	154	134	45	675	646	520	427	684
chr22:28800462-28800463				chr22:28794555-28800597	ENSG00000100219.16	inside	135	XBP1	protein_coding	0.00453813	-2.24487	0.00677112	-2.26424	3.26531	3.13901	0.714286	3.16206	1.875	2.23048	4.52675	1.43885	2.53165	1.26582	10.596	10.6145	10.951	13.6	11.8557	245	223	280	253	160	269	243	278	316	237	151	179	347	125	194
chr7:94416464-94416465				chr7:94278680-94395608	ENSG00000285090.1	upstream	-20856	AC002074.1	antisense	0.00115397	-2.23913	0.00357323	-2.28169	2.40577	2.50342	2.25515	2.36581	2.62098	2.36586	2.40894	2.38305	2.27943	2.36066	12.2991	11.3592	11.3112	11.3942	11.0034	16211	15339	18491	17457	15147	11835	10295	11330	11187	4575	18977	14737	18884	13972	18158
chr7:94413125-94413126				chr7:94278680-94395608	ENSG00000285090.1	upstream	-17517	AC002074.1	antisense	0.00994674	-2.18845	0.0164395	-2.08644	2.65259	2.63678	3.08212	2.51474	2.49912	2.854	3.1026	2.73998	2.95024	2.7192	12.6427	11.894	10.7799	12.7631	12.9326	54475	45548	42049	41714	65103	20918	19113	21241	18168	7208	74810	60358	88136	46901	61024
chr2:189007910-189007911				chr2:188995630-188995692	ENSG00000284180.1	downstream	12280	MIR3606	miRNA	0.00038092	-2.18373	3.50789e-05	-2.12873	2.62172	3.26118	3.38764	3.26996	3.00654	3.62448	3.23795	2.68276	2.46809	4.13793	14.0983	15.1965	13.8953	13.3904	14.0541	4539	3557	3867	3945	4590	1683	1328	1491	1175	290	6022	3435	3915	3973	4995
chrX:154359575-154359576				chrX:154374595-154376934	ENSG00000285018.1	upstream	-15020	AC245140.3	antisense	0.0216793	-2.17212	0.122284	-1.36112	2.85714	1.03627	4.25532	0.740741	2.27273	3.0837	2.75862	5.22876	2.20588	6.30631	9.43878	11.5741	11.1111	8.51852	9.66387	140	193	235	135	132	227	145	153	136	111	392	216	279	270	238
chr1:161523869-161523870	chr1:161523847-161523917	48	Gly_tRNA	chr1:161524540-161526910	ENSG00000173110.7	upstream	-671	HSPA6	protein_coding	0.00208472	-2.02793	0.000916954	-2.36087	21.6418	15.2727	28.7206	21.0375	21.0526	18.2768	25.4826	18.9922	16.5877	6.18557	94.186	90.9091	75	91.0714	88.1579	268	275	383	347	76	383	259	258	211	97	86	44	24	56	152
chr15:26082256-26082257	chr15:26082234-26082305	49	Glu_tRNA	chr15:26050538-26052276	ENSG00000258931.1	upstream	-29980	AC100836.1	lincRNA	0.0314765	-1.9915	0.118131	-1.85636	19.1489	23.0769	38.4615	21.4286	22.7273	36.6667	40	24.1379	31.0345	5.26316	99.2333	99.5924	98.6486	99.444	99.5209	47	39	52	56	22	30	35	29	29	19	2478	736	148	1259	2922
chr20:62387349-62387350				chr20:62387116-62388520	ENSG00000171858.17	inside	233	RPS21	protein_coding	0.262162	-1.95656	0.0268215	-2.65108	2.17391	1.33333	0	5.10204	1.81818	0	2.7027	1.6129	2.12766	0	8.02676	8.19113	8.62069	6.12245	9.51157	92	75	98	98	110	68	74	62	47	26	598	293	116	392	389
chr2:27085833-27085834				chr2:27086747-27100772	ENSG00000138030.12	upstream	-914	KHK	protein_coding	0.0176887	-1.95562	0.0149479	-1.62587	11.7647	9.12698	7.93651	8.11688	7.91667	10.6061	10.3448	9.70874	10.7692	14.9533	32.133	37.5439	39.6226	33.7963	30.9148	238	252	315	308	240	198	232	206	195	107	361	285	371	216	317
chr1:31424843-31424844				chr1:31409565-31434680	ENSG00000168528.11	inside	15278	SERINC2	protein_coding	0.0466394	-1.91609	0.00957157	-2.82304	10.5263	13.7931	10.5263	6.45161	10.8434	3.84615	1.75439	12.9032	5.97015	3.33333	42.3913	47.0588	34.7826	37.931	34.6154	57	58	95	93	83	52	57	62	67	30	92	68	92	58	130
chr2:189008048-189008049				chr2:188995630-188995692	ENSG00000284180.1	downstream	12418	MIR3606	miRNA	0.000161017	-1.87411	5.00942e-05	-1.6794	3.38772	3.66651	4.10973	3.47844	3.73596	4.47604	4.29793	4.21832	4.44271	3.59887	14.1072	13.987	13.096	13.2876	12.8926	9623	8264	9879	9832	8726	5697	4444	5405	5132	2473	7762	5212	7949	5682	6686
chr7:94427265-94427266				chr7:94278680-94395608	ENSG00000285090.1	upstream	-31657	AC002074.1	antisense	0.000415289	-1.81059	0.000354255	-1.85468	2.00531	2.01769	1.62894	1.63621	2.3166	1.78399	2.60274	1.49157	1.86256	1.5748	7.00926	7.08171	6.66037	6.90162	6.03916	3391	3618	4727	3667	2849	2074	1460	1542	1557	381	5293	3855	4234	4086	6640
chr7:5605433-5605434				chr7:5592823-5606655	ENSG00000075618.17	inside	12610	FSCN1	protein_coding	0.0171678	-1.73017	0.011461	-1.63265	3.84615	3.07692	2.95858	1.6129	5.30303	3.82775	3.88889	2.6178	4.73934	2.89855	10.8696	11.1111	11.745	12.6437	9.35961	182	195	169	186	264	209	180	191	211	138	276	225	298	174	203
chrX:154361370-154361371				chrX:154374595-154376934	ENSG00000285018.1	upstream	-13225	AC245140.3	antisense	0.0337884	-1.72612	0.00973684	-1.96442	5.25164	3.5533	4.84848	4.69388	6.04839	5.88235	4.50161	3.65449	4.71976	1.92308	14.0845	15.7895	19.0909	16.6667	15.0782	457	394	495	490	248	374	311	301	339	104	923	399	220	510	703
chr10:122461779-122461780				chr10:122435924-122461383	ENSG00000285955.1	upstream	-396	BX842242.1	antisense	0.00632227	-1.64639	0.0241693	-1.82023	7.56972	7.36842	3.22581	8.07292	8.25083	4.44444	4.6875	4.64135	6.16114	10.6383	21.7195	23.7705	21.7262	20.5128	20.2346	251	285	372	384	303	225	192	237	211	141	221	244	336	156	341
chr21:8442375-8442376				chr21:8439823-8439975	ENSG00000278189.1	downstream	2552	RNA5-8SN2	rRNA	0.00115397	-1.60822	0.000542476	-1.66438	4.65851	5.40183	4.65632	4.69775	7.1961	5.06233	4.98964	5.22552	4.7567	5.56031	15.5689	16.8143	16.8807	16.4449	15.4203	5066	8312	5863	5641	11270	10588	5311	9090	12803	9352	3841	5192	13003	3156	4747
chr1:156135924-156135925				chr1:156147366-156177752	ENSG00000196189.12	upstream	-11442	SEMA4A	protein_coding	0.617497	-1.58597	0.00677112	-1.87777	2.13523	6.09756	3.20513	0.934579	0.847458	1.35747	3.01205	2.24719	1.21951	2.96296	7.61671	8.22785	8.43373	8.60927	6.8	281	82	156	214	118	221	166	178	164	135	407	158	83	302	250
chr12:106239470-106239471				chr12:106245613-106246956	ENSG00000258355.1	downstream	7486	AC079174.1	sense_intronic	0.0442126	-1.58436	0.0117974	-1.80289	6.49234	7.14853	6.42136	6.49264	6.30694	5.63225	5.89319	5.30421	6.61461	4.79858	19.0261	19.9158	21.5305	20.8726	17.199	1109	1259	1386	1494	1427	1811	1629	1923	2177	1688	1109	713	1542	848	814
chr13:113863994-113863995				chr13:113820549-113864067	ENSG00000183087.14	inside	73	GAS6	protein_coding	0.00104125	-1.53593	0.0265712	-1.19048	4.19527	5.20275	4.41919	4.39759	5.83815	6.40569	6.09636	5.7423	6.2614	6.05469	15.3644	14.2232	13.0716	13.0286	14.0598	1311	1307	1584	1660	1730	1405	1017	1428	1645	1024	1139	914	2165	875	1138
chr17:50186766-50186767				chr17:50171428-50181178	ENSG00000188662.6	upstream	-5588	HILS1	transcribed_unitary_pseudogene	0.000486351	-1.49639	0.0505202	-0.793407	2.25431	2.42319	1.80807	2.15664	1.80496	3.16583	3.25424	2.98305	3.24773	4.35572	5.70939	6.00263	6.48412	5.66511	5.61391	5678	2311	3595	3524	3989	1990	1475	1475	1324	551	7584	6847	5259	5984	8283
chr8:143929748-143929749				chr8:143945191-143945279	ENSG00000207574.1	downstream	15531	MIR661	miRNA	0.00831014	-1.47897	0.975636	-0.112582	3.29949	2.12766	4.1841	4.16667	4.79042	11.6883	8.16327	0	8.97436	19.0476	10.4799	11.6776	10.119	9.89957	9.58286	394	141	239	240	334	77	49	74	78	21	1021	608	168	697	887
chr2:188992189-188992190				chr2:188995630-188995692	ENSG00000284180.1	upstream	-3441	MIR3606	miRNA	0.000653993	-1.38879	0.596601	-0.878874	3.38645	3.48432	4.49534	3.70102	3.53698	4.12371	2.7933	6.13333	9.23077	4.21053	9.59792	10.3948	9.67329	8.85658	10.1939	1506	1148	1179	1378	1866	485	358	375	325	95	2313	1241	1561	1513	1599
chr7:5528673-5528674				chr7:5431335-5513798	ENSG00000155034.18	upstream	-14875	FBXL18	protein_coding	0.0440202	-1.33572	0.756749	-0.930844	1.90161	2.28123	2.28773	2.66876	2.68503	2.34962	1.39535	2.36337	2.31788	7.22892	5.85757	5.26171	6.76383	6.51765	5.44406	2419	2674	2273	1911	2905	1064	860	677	604	83	7358	3630	2676	4250	4684
chr12:98503549-98503550	chr12:98503503-98503574	47	Asp_tRNA	chr12:98485544-98503855	ENSG00000245017.2	inside	306	LINC02453	lincRNA	0.0688578	-1.22434	0.011461	-1.38951	32.5	44.0678	41.129	41.1765	54.1667	45.3901	33.5938	34.0426	39.1304	37.8378	99.4318	100	100	99.1817	99.1525	80	59	124	102	24	141	128	94	92	74	1232	359	105	611	1416
chr7:101137797-101137798				chr7:101127089-101139266	ENSG00000106366.8	inside	10708	SERPINE1	protein_coding	0.0519009	-1.22019	8.58468e-05	-1.79461	1.55087	1.44585	1.38925	1.30846	2.24685	0.906555	0.969932	1.39701	0.989011	1.07047	3.87767	3.87046	3.5962	3.53222	3.62476	3224	3804	3887	3592	6498	2868	3093	3078	2730	1121	13178	14081	10956	9201	15670
chr17:50192476-50192477				chr17:50183289-50201632	ENSG00000108821.13	inside	9156	COL1A1	protein_coding	0.000302328	-1.21181	0.000164214	-1.04039	6.34182	8.30221	8.61833	7.39201	8.00648	7.73376	9.3681	8.75821	8.72148	8.95706	17.4624	17.9911	19.0591	17.9617	17.0752	4084	3481	4386	4329	3085	3155	2263	3197	3199	815	3728	3813	3720	2561	4896
chr7:94427274-94427275				chr7:94278680-94395608	ENSG00000285090.1	upstream	-31666	AC002074.1	antisense	0.00185972	-1.17562	0.000542476	-1.17496	2.22003	2.21968	2.36044	2.10736	2.42928	2.03426	2.30888	2.50723	2.55732	1.93424	5.01684	4.99503	5.30547	5.46839	4.82288	4054	4370	5804	4508	3005	2802	1949	2074	2268	517	5641	4024	4354	4334	7029
chr7:94407889-94407890				chr7:94278680-94395608	ENSG00000285090.1	upstream	-12281	AC002074.1	antisense	0.00053774	-1.12751	1.39548e-05	-1.26389	6.20879	6.96039	5.74227	5.55958	6.66999	5.6797	6.34825	5.44218	5.20833	5.65371	13.6387	13.1732	14.1008	13.4622	13.6625	5460	4267	4493	4137	6012	2148	1654	1764	1440	283	7838	5329	8113	5742	8000
chr7:45917405-45917406				chr7:45912245-45921874	ENSG00000146674.14	inside	4469	IGFBP3	protein_coding	0.0494546	-1.05487	0.119453	-0.896852	3.0891	2.59685	3.33988	3.08199	3.55086	3.35145	3.34198	3.43511	3.61731	3.72535	6.6877	7.36295	6.19963	6.70139	5.57969	3917	2349	3563	3342	3126	3312	3471	3406	2958	1369	3170	2499	3226	2880	2993
chr21:46121561-46121562				chr21:46098097-46132849	ENSG00000142173.14	inside	23464	COL6A2	protein_coding	0.528072	-1.03657	0.0433202	-2.98153	5.22388	6.25	5.81395	5.40541	5.12821	0	3.22581	0	4	0	10.396	11.6279	14.8148	10.3226	9.90991	134	64	86	111	78	39	31	27	25	19	202	86	54	155	222
chr17:50189479-50189480				chr17:50171428-50181178	ENSG00000188662.6	upstream	-8301	HILS1	transcribed_unitary_pseudogene	0.0784533	-1.0249	0.0222721	-1.17984	2.85801	3.38119	3.36027	3.57594	3.06435	2.88591	3.77358	3.06545	2.84091	2.0202	6.07567	7.50149	6.33333	7.13732	5.99711	3289	2159	2351	2377	3916	1490	954	1207	1056	297	3621	3346	4200	2578	4152
chr7:94413133-94413134				chr7:94278680-94395608	ENSG00000285090.1	upstream	-17525	AC002074.1	antisense	2.00431e-05	-0.987985	0.00692541	-0.819175	2.46931	2.48798	2.79206	2.43518	2.51492	2.78524	3.13918	2.94216	2.45511	2.95417	4.97981	5.23982	4.92279	5.05667	4.98917	49447	42444	39469	39299	60479	20465	18731	21039	18044	7244	64400	54124	82372	40936	54498
chr17:50191438-50191439				chr17:50183289-50201632	ENSG00000108821.13	inside	10194	COL1A1	protein_coding	0.0113198	-0.96457	0.456264	-0.696068	2.70083	2.7017	3.13367	2.53794	3.41969	2.61051	3.5461	2.75699	3.37261	5.17241	5.45495	5.83153	6.17796	5.83614	4.98385	2888	2702	3606	3822	1930	2873	2115	2539	2461	754	4473	2778	2169	2673	4334
chr1:1354743-1354744				chr1:1335276-1349350	ENSG00000107404.19	upstream	-5393	DVL1	protein_coding	0.0176887	-0.943082	0.0647927	-0.683104	2.96347	3.19574	2.61807	2.40964	2.40688	3.95604	2.86299	3.06324	3.33333	3.06243	5.03145	5.18868	4.95519	4.95495	6.00559	1451	1502	1948	1992	1745	1820	1467	2024	2160	1698	1113	1272	1897	888	1432
chr7:94424359-94424360				chr7:94278680-94395608	ENSG00000285090.1	upstream	-28751	AC002074.1	antisense	0.114576	-0.934618	0.0163347	-0.970198	1.43359	1.97905	2.17292	1.65356	2.61438	2.28746	2.05761	1.64425	1.68776	1.93638	3.59488	4.25769	3.90244	3.64484	3.43397	3418	3436	4372	3689	3060	2623	1944	2007	1896	723	6092	4486	4510	4719	6989
chr2:189003033-189003034				chr2:188995630-188995692	ENSG00000284180.1	downstream	7403	MIR3606	miRNA	0.00239426	-0.932564	0.00205359	-0.895193	3.95447	4.33999	3.92769	4.41778	4.38746	4.3914	4.1659	4.72383	4.31378	3.98427	7.60032	8.59144	7.63218	8.23034	8.07995	8522	8318	10897	11001	6473	7583	5425	8129	7789	3815	4934	3713	6525	3560	4703
chr7:94412120-94412121				chr7:94278680-94395608	ENSG00000285090.1	upstream	-16512	AC002074.1	antisense	0.374816	-0.86064	0.0213332	-1.28937	1.0064	1.76471	0.908265	1.22699	1.62162	1.15702	1.10619	0.911162	0.766284	0.909091	2.63058	2.01238	2.23577	2.42771	2.54737	1093	1020	1101	978	925	605	452	439	522	110	5246	2584	984	3666	4750
chr7:94409391-94409392				chr7:94278680-94395608	ENSG00000285090.1	upstream	-13783	AC002074.1	antisense	0.00828719	-0.84622	0.0117451	-0.915062	2.53143	2.54005	2.27878	2.75294	3.03637	1.99244	2.8436	2.26804	2.76163	2.6616	4.84024	4.55709	4.31183	5.17928	4.73368	5886	5118	6012	5703	6488	2911	1899	2425	2064	526	12644	7812	8697	8534	11302
chr19:46601389-46601390				chr19:46480796-46601200	ENSG00000230510.6	upstream	-189	PPP5D1	protein_coding	0.508268	-0.8123	0.0284088	-1.04911	3.91872	2.91439	4.69974	3.46205	6.09453	2.60521	4.52196	3.75881	3.35878	3.65217	8.13333	7.97963	7.01299	6.37523	7.53205	689	549	766	751	804	998	774	1277	1310	1150	750	589	770	549	624
chr12:56160068-56160069				chr12:56150796-56158220	ENSG00000257809.1	upstream	-1848	AC034102.5	antisense	0.00796768	-0.74625	0.36766	-0.857013	4.32292	4.97168	4.42875	5.17473	4.54461	3.7037	4.97238	4.92958	5.88235	2.22222	7.13713	8.37989	8.08314	7.63501	8.08824	1920	1589	1558	1488	5391	351	543	426	255	45	8729	7697	6062	5370	6256
chr17:50197056-50197057				chr17:50183289-50201632	ENSG00000108821.13	inside	4576	COL1A1	protein_coding	0.00318413	-0.737448	0.00145791	-0.76101	2.99568	3.13873	3.09768	2.9246	3.28633	3.40063	3.08795	2.88363	2.97069	2.84995	5.24013	5.20193	4.76387	5.40933	5.13172	19695	17300	17271	23593	26382	13027	10460	13594	14946	7544	18969	19512	36357	14475	21143
chr10:122461726-122461727				chr10:122435924-122461383	ENSG00000285955.1	upstream	-343	BX842242.1	antisense	0.560467	-0.721731	0.00450805	-2.17184	12.8571	28.3333	20.7317	20.2247	20.339	10.5263	10.5263	9.23077	4	3.22581	35.7143	36.3636	28.7234	35.7143	32.5	70	60	82	89	59	57	57	65	75	62	42	44	94	42	80
chr13:113864003-113864004				chr13:113820549-113864067	ENSG00000183087.14	inside	64	GAS6	protein_coding	0.0048493	-0.716754	0.00357323	-0.67929	6.39864	6.43704	7.59138	7.34144	6.23692	7.19921	7.49842	6.71533	6.96668	6.52041	11.0958	11.3274	11.6188	11.5622	10.283	1766	1771	2134	2302	2389	2028	1587	2055	2311	1641	1451	1130	2823	1133	1449
chr17:81511229-81511230				chr17:81514047-81527776	ENSG00000229848.1	upstream	-2818	AC139149.1	antisense	0.0171529	-0.693083	0.151003	-0.590766	1.72891	1.63399	1.96292	2.05562	2.06117	2.09489	2.10526	1.55671	1.97011	2.40964	3.29593	2.8914	2.8291	3.13972	3.11005	1446	1530	1834	1654	1504	1623	1235	1349	1472	747	1426	1418	1732	1274	1672
chr21:8400455-8400456				chr21:8395607-8395759	ENSG00000275215.1	downstream	4848	RNA5-8SN2	rRNA	0.914254	-0.582829	0.0143787	-0.868339	2.00113	1.87417	2.09048	1.96285	3.5833	1.94788	2.29654	1.80222	1.65067	1.74768	3.09324	3.38398	3.38037	3.6803	3.7045	17690	15847	18656	16150	10828	34807	15937	19587	27504	15163	2263	2896	12543	2690	4643
chr10:122461732-122461733				chr10:122435924-122461383	ENSG00000285955.1	upstream	-349	BX842242.1	antisense	0.926123	-0.580071	0.0187523	-2.37345	11.1111	30.7692	20.2899	16.8831	27.907	9.25926	2.22222	5.76923	11.9403	1.66667	28.2051	28.9474	31.25	32.4324	39.0625	63	52	69	77	43	54	45	52	67	60	39	38	80	37	64
chr4:94662475-94662476				chr4:94675245-94702570	ENSG00000249951.1	upstream	-12770	AC108067.1	lincRNA	0.926123	-0.551411	0.0366849	-2.70256	3.07692	3.44828	5.29801	1.33333	4.36364	2.17391	0.869565	0.900901	0	0	4.8218	4.09091	5.80205	5.20446	5.75693	130	174	151	150	275	92	115	111	118	63	477	440	293	269	469
chr7:94412626-94412627				chr7:94278680-94395608	ENSG00000285090.1	upstream	-17018	AC002074.1	antisense	0.926123	-0.511044	0.0164395	-2.36381	2.29432	2.53298	1.64725	2.01932	3.52941	0.706215	0.680934	0.817439	0.685602	0.438596	3.63576	3.51829	2.81577	3.45213	3.71219	4315	1895	2489	2278	4165	1416	1028	1101	1021	456	21096	10687	3729	13412	15274
chr2:188991692-188991693				chr2:188995630-188995692	ENSG00000284180.1	upstream	-3938	MIR3606	miRNA	0.0492115	-0.499352	0.948152	0.0205928	5.83804	4.62666	5.31915	4.93344	5.36252	7.07786	7.2335	7.55208	7.40741	8.125	7.0235	7.18124	7.511	7.88782	7.2623	2655	2183	2068	2554	3655	989	788	768	783	320	3830	2047	3182	2282	2093
chr10:17229590-17229591				chr10:17214239-17229985	ENSG00000229124.6	inside	395	VIM-AS1	antisense	0.926123	-0.473706	0.0448736	-1.36966	6.18436	4.93179	5.14056	4.80082	13.8763	3.83523	2.59965	3.92523	5.15222	3.26087	9.86159	11.6637	8.1042	9.56704	9.31521	857	953	1245	979	663	704	577	535	427	92	1734	1106	691	1432	1986
chr17:50188596-50188597				chr17:50171428-50181178	ENSG00000188662.6	upstream	-7418	HILS1	transcribed_unitary_pseudogene	0.926123	-0.466209	0.0281866	-0.933208	1.46176	1.55167	1.73031	1.80561	2.68014	1.57496	1.07497	1.51445	1.23187	1.28099	2.55497	2.86779	2.21805	2.48783	2.62166	3831	3029	5028	5206	2276	5016	3628	4292	5033	2420	4775	3487	2660	3698	5836
chr2:189005407-189005408				chr2:188995630-188995692	ENSG00000284180.1	downstream	9777	MIR3606	miRNA	0.890805	-0.377731	0.0398914	-1.5149	3.08772	2.77078	2.88336	3.04606	3.76283	1.38138	0.872939	1.38067	1.9242	1.51099	3.46021	4.19753	4.03309	4.86202	3.65217	1425	1191	1526	1346	877	1665	1031	1521	1715	728	1156	810	967	761	1150
chr7:94416489-94416490				chr7:94278680-94395608	ENSG00000285090.1	upstream	-20881	AC002074.1	antisense	0.645286	-0.361089	0.0406127	-0.522482	3.04418	3.33188	3.26895	3.19646	4.17181	3.33859	3.09194	3.05222	2.7887	2.94118	4.60283	4.38616	4.6225	3.93499	4.30531	14848	13776	16672	16049	13759	11412	9832	10648	10937	4930	15925	13269	17523	12122	15748
chr21:8400436-8400437				chr21:8395607-8395759	ENSG00000275215.1	downstream	4829	RNA5-8SN2	rRNA	0.870536	-0.35626	0.0372449	-0.455719	8.55105	9.13052	9.8889	9.59128	12.7499	9.22554	9.87348	8.92487	8.83003	9.73277	13.7099	13.2682	11.9433	12.4814	12.4892	27061	24325	28982	26326	16855	56181	28217	37121	52061	40153	3771	4507	19961	4038	6958
chr7:94408810-94408811				chr7:94278680-94395608	ENSG00000285090.1	upstream	-13202	AC002074.1	antisense	0.924352	-0.317774	0.0202107	-0.915327	1.69988	1.4652	1.5534	1.90543	2.15886	1.4603	1.17057	1.16784	0.975202	1.0304	2.32053	1.96152	2.16783	2.18398	2.31303	3412	3549	4635	4251	2455	3287	2990	3682	3589	1941	5990	2651	2860	4533	5188
chr5:179833143-179833144				chr5:179845832-179846152	ENSG00000222448.1	upstream	-12689	RN7SKP150	misc_RNA	0.926123	-0.247479	0.0309829	-2.62448	1.51188	1.38889	1.99203	2.65655	2.44399	0.478469	0.552486	0	0.892857	0	2.24449	2.31278	2.5	2.89226	1.91388	926	504	502	527	491	209	181	154	112	19	2495	908	480	1383	1463
chr11:66316873-66316874				chr11:66314487-66317044	ENSG00000174807.3	inside	171	CD248	protein_coding	0.952146	-0.108156	0.0198841	-1.13386	40.3846	25.7576	26.25	24.3243	37.8788	16.6667	19.5652	14.5455	10.8696	14.2857	30.9524	37.5	31.3725	31.25	35.5556	52	66	80	74	66	84	46	55	46	28	42	32	51	32	45
chr17:50193030-50193031				chr17:50183289-50201632	ENSG00000108821.13	inside	8602	COL1A1	protein_coding	0.890805	0.335398	0.0281866	0.857168	25.5838	29.6943	31.1891	29.258	26.8398	36.4303	44.7619	40.1653	43.3094	40.0159	21.0843	22.4658	28.6713	20.4918	20.2788	985	687	1026	1186	924	1227	1050	1210	1390	1257	1328	1095	1001	976	1578
chr19:38647842-38647843				chr19:38647649-38731583	ENSG00000130402.11	inside	193	ACTN4	protein_coding	0.926123	0.430052	0.0444138	1.09837	7.04225	10.9589	6.47059	9.49721	8.46154	12.1053	12.5874	13.7405	13.7441	15.2542	7.09677	3.57143	6.89655	6.61157	7.31707	142	146	170	179	130	190	143	131	211	59	155	84	174	121	164
chr15:72200528-72200529				chr15:72159807-72197785	ENSG00000175318.11	upstream	-2743	GRAMD2A	protein_coding	0.926123	0.437081	0.00731836	0.937093	4.9789	4.67692	4.91388	5.75495	2.78195	6.21532	6.9914	6.32345	6.39564	6.75214	3.70793	2.80505	3.34362	3.21058	4	1185	1625	1974	1616	1330	1802	1745	1787	2017	1170	1753	1426	1944	1059	1425
chr15:72200527-72200528				chr15:72159807-72197785	ENSG00000175318.11	upstream	-2742	GRAMD2A	protein_coding	0.818983	0.447687	0.0372449	0.795444	5.62552	6.87961	4.91388	5.26642	5.02626	6.65188	6.28212	7.72244	7.42942	7.17949	4.90308	3.85965	4.10678	4.15094	3.29825	1191	1628	1974	1614	1333	1804	1751	1787	2019	1170	1754	1425	1948	1060	1425
chr14:20343215-20343216				chr14:20343075-20343407	ENSG00000277209.1	inside	192	RPPH1	ribozyme	0.00337258	0.471175	0.0444138	0.696566	17.6726	16.974	18.6143	18.0591	17.216	18.8495	22.5776	20.6353	20.3274	21.117	12.5856	12.0191	13.415	13.0435	12.8046	5070	7376	6726	7110	7888	5215	3220	3872	5131	2453	6277	6706	7432	4140	7591
chr14:20343216-20343217				chr14:20343075-20343407	ENSG00000277209.1	inside	191	RPPH1	ribozyme	0.00831014	0.567214	0.159025	0.639168	13.9246	14.1465	15.2096	15.7081	14.512	14.7786	17.9447	15.6686	15.0127	13.8549	10.7393	9.60048	9.26724	10.4348	9.56522	5063	7387	6726	7111	7890	5217	3221	3874	5129	2454	6276	6708	7424	4140	7590
chr14:20343211-20343212				chr14:20343075-20343407	ENSG00000277209.1	inside	196	RPPH1	ribozyme	0.010174	0.677854	0.00818929	0.722368	6.12648	5.84319	6.6011	6.06402	5.73791	5.81462	6.69365	6.55101	6.22682	6.03835	3.67823	3.83348	3.32163	4.32459	3.82788	5060	7359	6711	7091	7860	5211	3212	3862	5123	2451	6253	6678	7406	4116	7576
chr9:75263916-75263917				chr9:75198071-75198177	ENSG00000212316.1	downstream	65845	RNU6-1228P	snRNA	0.332736	1.02627	0.0062866	1.13088	1.18319	1.17148	1.33963	1.17252	0.825135	1.16999	1.26353	1.29476	1.2931	1.09867	0.702165	0.43956	0.531915	0.585284	0.535714	12424	12975	28142	26524	3151	44274	39730	38926	45936	19296	1709	455	376	1196	1680
chr15:26082244-26082245	chr15:26082234-26082305	61	Glu_tRNA	chr15:26050538-26052276	ENSG00000258931.1	upstream	-29968	AC100836.1	lincRNA	0.926123	1.63424	0.0476392	1.43103	12.2449	22.5	9.25926	26.3158	0	12.9032	13.5135	10.3448	13.7931	10.5263	3.15747	5.75636	4.02685	5.59937	4.11285	49	40	54	57	23	31	37	29	29	19	2502	747	149	1268	2942
chr12:98503561-98503562	chr12:98503503-98503574	59	Asp_tRNA	chr12:98485544-98503855	ENSG00000245017.2	inside	294	LINC02453	lincRNA	0.496177	1.93902	0.0491777	2.07532	20	20	22.3881	18.6667	11.1111	21.0526	20	18.9873	17.6471	23.6111	4.45205	5	4.16667	5.49451	4.92308	65	35	67	75	18	114	115	79	85	72	292	100	48	182	325
chr10:689542-689543				chr10:274190-689668	ENSG00000151240.16	inside	126	DIP2C	protein_coding	0.890805	3.63439	0.0491777	3.5522	7.14286	3.125	6.45161	1.78571	9.09091	6.45161	6	4.10959	4.81928	4.6875	0	0	2.22222	0	0	42	32	31	56	66	62	50	73	83	64	29	17	45	25	19
chrY:2726265-2726266				chrY:2691133-2741309	ENSG00000002586.19_PAR_Y	inside	35132	CD99	protein_coding	0.0440202	-Inf	0.802997	-1.0061	0	0	0	0	0	0	3.125	6.25	0	6.66667	5.26316	6.66667	6.89655	7.14286	6.25	14	14	36	35	18	34	32	32	37	15	19	15	29	14	16
