# Supplementary material for: Loss of 5-methylcytosine alters the biogenesis of vault-derived small RNAs to coordinate epidermal differentiation
Source: Nat Commun. 2019 Jun 11;10:2550. doi: 10.1038/s41467-019-10020-7 (PMC6560067; doi:10.1038/s41467-019-10020-7)
Supplement: Supplementary file 5 — Supplementary Data 2 [file 41467_2019_10020_MOESM5_ESM.xlsx]

## Sheet: proteinGroups
Supplementary Data 2
Protein IDs	Majority protein IDs	Peptide counts (all)	Peptide counts (razor+unique)	Peptide counts (unique)	Protein names	Gene names	Fasta headers	Proteins	Peptides	Razor + unique peptides	Unique peptides	Peptides Replicate_1	Peptides Replicate_2	Razor + unique peptides Replicate_1	Razor + unique peptides Replicate_2	Unique peptides Replicate_1	Unique peptides Replicate_2	Sequence coverage [%]	Unique + razor sequence coverage [%]	Unique sequence coverage [%]	Mol. weight [kDa]	Sequence length	Sequence lengths	Experiment Replicate_1	Experiment Replicate_2	PEP	Ratio H/L	Ratio H/L normalized	Ratio H/L variability [%]	Ratio H/L count	Ratio H/L Replicate_1	Ratio H/L normalized Replicate_1	Ratio H/L variability [%] Replicate_1	Ratio H/L count Replicate_1	Ratio H/L Replicate_2	Ratio H/L normalized Replicate_2	Ratio H/L variability [%] Replicate_2	Ratio H/L count Replicate_2	Sequence coverage Replicate_1 [%]	Sequence coverage Replicate_2 [%]	Intensity	Intensity L	Intensity H	Intensity Replicate_1	Intensity L Replicate_1	Intensity H Replicate_1	Intensity Replicate_2	Intensity L Replicate_2	Intensity H Replicate_2
CON__P04259;CON__Q8VED5;CON__P19013;P19013	CON__P04259	29;8;3;3	4;0;0;0	1;0;0;0			>P04259 SWISS-PROT:P04259 Tax_Id=9606 Gene_Symbol=KRT6B Keratin, type II cytoskeletal 6B	4	29	4	1	29	10	4	0	1	0	51.2	8.2	1.6	59.998	564	564;531;594;534	4		7.4813e-134	0.031793	0.059122	177.34	3	0.031793	0.059122	177.34	3	NaN	NaN	NaN	0	51.2	20.6	63686000	61803000	1883600	63686000	61803000	1883600	0	0	0
CON__P02538;P02538	CON__P02538;P02538	29;29	22;22	2;2	Keratin, type II cytoskeletal 6A	KRT6A	>P02538 SWISS-PROT:P02538 Tax_Id=9606 Gene_Symbol=KRT6A Keratin, type II cytoskeletal 6A;>sp|P02538|K2C6A_HUMAN Keratin, type II cytoskeletal 6A OS=Homo sapiens GN=KRT6A PE=1 SV=3	2	29	22	2	29	11	22	8	2	0	51.2	42.7	3.5	60.044	564	564;564	28	10	3.8567e-140	0.050092	0.093935	153.41	31	0.034424	0.064737	138.31	24	0.087849	0.16641	161.92	7	51.2	23.6	530620000	520690000	9930200	508820000	501410000	7404300	21804000	19278000	2525900
P08123	P08123	2	2	2	Collagen alpha-2(I) chain	COL1A2	>sp|P08123|CO1A2_HUMAN Collagen alpha-2(I) chain OS=Homo sapiens GN=COL1A2 PE=1 SV=7	1	2	2	2	0	2	0	2	0	2	1.3	1.3	1.3	129.31	1366	1366		2	0.00090335	0.052143	0.090989	120.47	2	NaN	NaN	NaN	0	0.052143	0.090989	120.47	2	0	1.3	878110	863780	14326	0	0	0	878110	863780	14326
P04264;CON__P04264	P04264;CON__P04264	41;40	41;40	28;27	Keratin, type II cytoskeletal 1	KRT1	>sp|P04264|K2C1_HUMAN Keratin, type II cytoskeletal 1 OS=Homo sapiens GN=KRT1 PE=1 SV=6;>P04264 SWISS-PROT:P04264 Tax_Id=9606 Gene_Symbol=KRT1 Keratin, type II cytoskeletal 1	2	41	41	28	35	35	35	35	23	25	60.7	60.7	49.1	66.038	644	644;644	48	51	0	0.054501	0.10265	174.01	68	0.047832	0.093181	174.67	32	0.068124	0.12852	175.02	36	56.8	59.5	3610000000	3422300000	187730000	2098900000	1953300000	145610000	1511100000	1469000000	42121000
P35527;CON__P35527	P35527;CON__P35527	33;32	33;32	32;31	Keratin, type I cytoskeletal 9	KRT9	>sp|P35527|K1C9_HUMAN Keratin, type I cytoskeletal 9 OS=Homo sapiens GN=KRT9 PE=1 SV=3;>P35527 SWISS-PROT:P35527 Tax_Id=9606 Gene_Symbol=KRT9 Keratin, type I cytoskeletal 9	2	33	33	32	28	28	28	28	27	27	60	60	60	62.064	623	623;623	50	41	3.3463e-275	0.057279	0.10911	125.13	73	0.070425	0.12945	124.67	38	0.056643	0.10817	126.76	35	54.1	56.2	1896400000	1831000000	65415000	1082300000	1051900000	30382000	814100000	779060000	35033000
CON__Q04695;Q04695;CON__Q9QWL7;CON__Q99456;Q99456;CON__Q9D312;CON__P35900;P35900;CON__Q99PS0;CON__Q9C075;Q9C075;CON__Q8N1A0;Q8N1A0;Q8N1A0-2	CON__Q04695;Q04695;CON__Q9QWL7	21;21;14;2;2;2;2;2;1;1;1;1;1;1	12;12;6;0;0;0;0;0;1;1;1;0;0;0	8;8;4;0;0;0;0;0;1;1;1;0;0;0	Keratin, type I cytoskeletal 17	KRT17	>Q04695 SWISS-PROT:Q04695 Tax_Id=9606 Gene_Symbol=KRT17 Keratin, type I cytoskeletal 17;>sp|Q04695|K1C17_HUMAN Keratin, type I cytoskeletal 17 OS=Homo sapiens GN=KRT17 PE=1 SV=2;>Q9QWL7 SWISS-PROT:Q9QWL7 Tax_Id=10090 Gene_Symbol=Krt17 Keratin, type I cytos	14	21	12	8	21	8	12	1	8	1	48.8	31.7	24.3	48.105	432	432;432;433;494;494;431;424;424;422;422;422;295;295;255	15	2	1.5842e-134	0.063432	0.11613	123.86	12	0.063432	0.11645	135.34	10	0.055429	0.097101	53.335	2	48.8	16.7	101440000	95951000	5485900	100200000	94773000	5429400	1234700	1178200	56482
P02452	P02452	10	10	10	Collagen alpha-1(I) chain	COL1A1	>sp|P02452|CO1A1_HUMAN Collagen alpha-1(I) chain OS=Homo sapiens GN=COL1A1 PE=1 SV=5	1	10	10	10	0	10	0	10	0	10	11.9	11.9	11.9	138.94	1464	1464		11	5.1213e-38	0.064287	0.11897	151.77	8	NaN	NaN	NaN	0	0.064287	0.11897	151.77	8	0	11.9	32880000	29734000	3146200	0	0	0	32880000	29734000	3146200
CON__P13645;P13645;CON__P02535-1;CON__Q7Z3Y7;Q7Z3Y7;CON__Q7Z3Y8;Q7Z3Y8;CON__Q148H6;CON__Q7Z3Z0;Q7Z3Z0;CON__Q2M2I5;Q2M2I5	CON__P13645;P13645	28;28;7;3;3;3;3;2;2;2;1;1	27;27;7;3;3;3;3;2;2;2;1;1	24;24;5;2;2;1;1;1;1;1;0;0	Keratin, type I cytoskeletal 10	KRT10	>P13645 SWISS-PROT:P13645 Tax_Id=9606 Gene_Symbol=KRT10 Keratin, type I cytoskeletal 10;>sp|P13645|K1C10_HUMAN Keratin, type I cytoskeletal 10 OS=Homo sapiens GN=KRT10 PE=1 SV=6	12	28	27	24	23	25	22	24	20	21	53.3	53.3	48.4	59.51	593	593;584;570;486;464;459;459;464;450;450;525;525	27	34	0	0.06616	0.12309	179.12	49	0.062531	0.12309	164.51	19	0.067302	0.12395	190.45	30	41.8	46	1117400000	918380000	198980000	430860000	399540000	31326000	686490000	518840000	167660000
CON__P02533;P02533;CON__A2A4G1;CON__P19012;P19012;CON__Q61782;CON__Q7Z3Y9;Q7Z3Y9	CON__P02533;P02533	24;24;6;6;6;4;1;1	21;21;3;4;4;4;0;0	6;6;0;0;0;1;0;0	Keratin, type I cytoskeletal 14	KRT14	>P02533 SWISS-PROT:P02533 Tax_Id=9606 Gene_Symbol=KRT14 Keratin, type I cytoskeletal 14;>sp|P02533|K1C14_HUMAN Keratin, type I cytoskeletal 14 OS=Homo sapiens GN=KRT14 PE=1 SV=4	8	24	21	6	24	15	21	12	6	3	58.9	55.1	22	51.621	472	472;472;456;456;456;93;468;468	31	14	3.6553e-178	0.070837	0.13174	120.05	38	0.063662	0.12463	114.33	27	0.24013	0.43307	125.83	11	58.9	35.8	385540000	373310000	12231000	328960000	320470000	8491000	56577000	52837000	3739700
CON__P13647;P13647	CON__P13647;P13647	24;24	14;14	4;4	Keratin, type II cytoskeletal 5	KRT5	>P13647 SWISS-PROT:P13647 Tax_Id=9606 Gene_Symbol=KRT5 Keratin, type II cytoskeletal 5;>sp|P13647|K2C5_HUMAN Keratin, type II cytoskeletal 5 OS=Homo sapiens GN=KRT5 PE=1 SV=3	2	24	14	4	24	12	14	5	4	2	37.3	23.7	8.8	62.378	590	590;590	15	5	1.0949e-112	0.073379	0.1383	158.51	19	0.073379	0.1383	140.98	15	0.23238	0.42691	204	4	37.3	20.2	149090000	130190000	18902000	136940000	122830000	14114000	12152000	7364200	4787400
CON__P12763	CON__P12763	2	2	2			>P12763 SWISS-PROT:P12763 (Bos taurus) Alpha-2-HS-glycoprotein precursor	1	2	2	2	2	2	2	2	2	2	12.5	12.5	12.5	38.418	359	359	7	7	5.0433e-30	0.075392	0.14027	92.867	8	0.06334	0.11743	96.194	4	0.077155	0.14456	103.89	4	12.5	12.5	38169000	37706000	463340	13953000	13769000	183320	24216000	23936000	280020
CON__P08779;P08779;CON__Q3ZAW8;CON__Q9Z2K1	CON__P08779;P08779	23;23;8;8	13;13;4;4	13;13;4;4	Keratin, type I cytoskeletal 16	KRT16	>P08779 SWISS-PROT:P08779 Tax_Id=9606 Gene_Symbol=KRT16 Keratin, type I cytoskeletal 16;>sp|P08779|K1C16_HUMAN Keratin, type I cytoskeletal 16 OS=Homo sapiens GN=KRT16 PE=1 SV=4	4	23	13	13	23	10	13	3	13	3	55.6	36.8	36.8	51.267	473	473;473;474;469	19	3	4.3799e-169	0.079951	0.15634	80.869	8	0.074957	0.146	85.19	7	NaN	NaN	NaN	1	55.6	21.4	149310000	147310000	2006400	146240000	144310000	1927900	3077200	2998700	78518
P35908;CON__P35908;CON__Q6NXH9;CON__Q7Z794;Q7Z794;CON__Q9R0H5	P35908;CON__P35908	30;29;4;3;3;3	28;27;3;2;2;2	20;19;0;0;0;0	Keratin, type II cytoskeletal 2 epidermal	KRT2	>sp|P35908|K22E_HUMAN Keratin, type II cytoskeletal 2 epidermal OS=Homo sapiens GN=KRT2 PE=1 SV=2;>P35908 SWISS-PROT:P35908 Tax_Id=9606 Gene_Symbol=KRT2 Keratin, type II cytoskeletal 2 epidermal	6	30	28	20	23	23	21	21	14	16	58.5	55.4	44.4	65.432	639	639;645;539;578;578;524	25	23	3.8614e-181	0.08333	0.15781	141.6	39	0.08333	0.15781	173.28	19	0.077663	0.14416	104.92	20	50.2	46.6	519640000	501730000	17908000	328340000	317490000	10850000	191300000	184240000	7057900
CON__P02668	CON__P02668	2	2	2			>P02668 SWISS-PROT:P02668 Kappa-casein [Contains: Casoxin C; Casoxin 6; Casoxin A; Casoxin B; Casoplatelin] - Bos taurus (Bovine).	1	2	2	2	1	2	1	2	1	2	16.6	16.6	16.6	18.974	169	169	1	3	5.9515e-26	0.095752	0.18088	149.22	3	NaN	NaN	NaN	1	0.041099	0.076242	122.17	2	5.9	16.6	26702000	26203000	498510	4172800	3969400	203410	22529000	22234000	295100
P14923;P35222	P14923	6;1	6;1	6;1	Junction plakoglobin	JUP	>sp|P14923|PLAK_HUMAN Junction plakoglobin OS=Homo sapiens GN=JUP PE=1 SV=3	2	6	6	6	6	1	6	1	6	1	10.1	10.1	10.1	81.744	745	745;781	6	1	6.9371e-19	0.14042	0.25601	53.472	4	0.14042	0.25601	53.472	4	NaN	NaN	NaN	0	10.1	2.7	11171000	10458000	712910	10230000	9516600	712910	941650	941650	0
CON__P02662	CON__P02662	4	4	4			>P02662 SWISS-PROT:P02662 Alpha-S1-casein - Bos taurus (Bovine).	1	4	4	4	3	3	3	3	3	3	28.1	28.1	28.1	22.975	199	199	3	3	2.2514e-20	0.14063	0.25487	185.72	6	0.10217	0.18751	158.39	3	0.19357	0.34642	247.23	3	18.6	23.1	62005000	60522000	1483800	26624000	25771000	853460	35381000	34751000	630380
P15924;P15924-2	P15924;P15924-2	15;13	15;13	15;13	Desmoplakin	DSP	>sp|P15924|DESP_HUMAN Desmoplakin OS=Homo sapiens GN=DSP PE=1 SV=3;>sp|P15924-2|DESP_HUMAN Isoform DPII of Desmoplakin OS=Homo sapiens GN=DSP	2	15	15	15	13	2	13	2	13	2	6.2	6.2	6.2	331.77	2871	2871;2272	14	2	1.1209e-59	0.16579	0.29995	81.502	13	0.16579	0.29995	83.212	11	0.21934	0.40677	72.266	2	5.2	1	20228000	18894000	1333700	18454000	17287000	1167100	1773900	1607300	166560
Q8WUH6	Q8WUH6	1	1	1	UPF0444 transmembrane protein C12orf23	C12orf23	>sp|Q8WUH6|CL023_HUMAN UPF0444 transmembrane protein C12orf23 OS=Homo sapiens GN=C12orf23 PE=1 SV=1	1	1	1	1	1	1	1	1	1	1	12.9	12.9	12.9	11.748	116	116	1	1	3.0189e-05	0.17444	0.32557	8.5636	2	NaN	NaN	NaN	1	NaN	NaN	NaN	1	12.9	12.9	3828800	3542400	286400	1887600	1686700	200900	1941200	1855700	85498
P05783	P05783	7	6	6	Keratin, type I cytoskeletal 18	KRT18	>sp|P05783|K1C18_HUMAN Keratin, type I cytoskeletal 18 OS=Homo sapiens GN=KRT18 PE=1 SV=2	1	7	6	6	1	7	0	6	0	6	16.3	14.2	14.2	48.057	430	430		6	6.7645e-29	0.18163	0.3291	18.955	6	NaN	NaN	NaN	0	0.18163	0.3291	18.955	6	2.1	16.3	14959000	12775000	2184200	0	0	0	14959000	12775000	2184200
Q99536	Q99536	4	4	4	Synaptic vesicle membrane protein VAT-1 homolog	VAT1	>sp|Q99536|VAT1_HUMAN Synaptic vesicle membrane protein VAT-1 homolog OS=Homo sapiens GN=VAT1 PE=1 SV=2	1	4	4	4	1	4	1	4	1	4	17.8	17.8	17.8	41.92	393	393	1	4	2.9823e-13	0.18597	0.34867	40.532	4	NaN	NaN	NaN	1	0.17963	0.34201	48.737	3	4.1	17.8	8344100	6731800	1612300	2214100	1791100	423020	6130000	4940700	1189300
P01857;P01860;P01861;P01859	P01857;P01860	5;3;2;2	5;3;2;2	5;3;2;2	Ig gamma-1 chain C region;Ig gamma-3 chain C region	IGHG1;IGHG3	>sp|P01857|IGHG1_HUMAN Ig gamma-1 chain C region OS=Homo sapiens GN=IGHG1 PE=1 SV=1;>sp|P01860|IGHG3_HUMAN Ig gamma-3 chain C region OS=Homo sapiens GN=IGHG3 PE=1 SV=2	4	5	5	5	5	0	5	0	5	0	20.3	20.3	20.3	36.105	330	330;377;327;326	5		2.5837e-12	0.1881	0.34418	55.473	5	0.1881	0.34418	55.473	5	NaN	NaN	NaN	0	20.3	0	9084500	8214300	870190	9084500	8214300	870190	0	0	0
P81605-2;P81605	P81605-2;P81605	2;2	2;2	2;2	Dermcidin;Survival-promoting peptide;DCD-1	DCD	>sp|P81605-2|DCD_HUMAN Isoform 2 of Dermcidin OS=Homo sapiens GN=DCD;>sp|P81605|DCD_HUMAN Dermcidin OS=Homo sapiens GN=DCD PE=1 SV=2	2	2	2	2	2	2	2	2	2	2	18.2	18.2	18.2	12.414	121	121;110	2	2	6.5408e-06	0.18824	0.35357	106.25	4	0.33756	0.61803	81.823	2	0.095034	0.17249	104.35	2	18.2	18.2	7774100	6713400	1060800	4194900	3722700	472210	3579200	2990700	588560
Q53GS9	Q53GS9	1	1	1	U4/U6.U5 tri-snRNP-associated protein 2	USP39	>sp|Q53GS9|SNUT2_HUMAN U4/U6.U5 tri-snRNP-associated protein 2 OS=Homo sapiens GN=USP39 PE=1 SV=2	1	1	1	1	1	1	1	1	1	1	3.2	3.2	3.2	65.38	565	565	1	1	9.6594e-06	0.19815	0.36354	24.408	2	NaN	NaN	NaN	1	NaN	NaN	NaN	1	3.2	3.2	2209600	1864700	344920	1345600	1159400	186200	863950	705230	158720
P61956;P61956-2;P55854;Q6EEV6	P61956;P61956-2;P55854;Q6EEV6	2;2;1;1	2;2;1;1	2;2;1;1	Small ubiquitin-related modifier 2;Small ubiquitin-related modifier 3;Small ubiquitin-related modifier 4	SUMO2;SUMO3;SUMO4	>sp|P61956|SUMO2_HUMAN Small ubiquitin-related modifier 2 OS=Homo sapiens GN=SUMO2 PE=1 SV=3;>sp|P61956-2|SUMO2_HUMAN Isoform 2 of Small ubiquitin-related modifier 2 OS=Homo sapiens GN=SUMO2;>sp|P55854|SUMO3_HUMAN Small ubiquitin-related modifier 3 OS=Homo	4	2	2	2	2	1	2	1	2	1	23.2	23.2	23.2	10.871	95	95;71;103;95	2	1	4.7152e-19	0.19833	0.37412	138.75	3	0.58266	1.079	176.14	2	NaN	NaN	NaN	1	23.2	12.6	16173000	13088000	3085400	12331000	9823500	2507100	3842800	3264500	578260
CON__P05787;P05787;CON__H-INV:HIT000292931;CON__Q9H552;CON__Q6ISB0;CON__Q9NSB2;Q9NSB2;CON__P08729;CON__Q3KNV1;P08729;CON__Q9DCV7;CON__H-INV:HIT000016045;CON__Q3SY84;Q3SY84;CON__Q6IME9;CON__Q14CN4-1;Q14CN4;Q14CN4-2;Q86Y46-2;CON__P78386;P78386;CON__Q14533;Q14533;CON__P78385;CON__Q6NT21;P78385;CON__O43790;O43790;CON__Q61726;P14136-2;P14136;P14136-3;CON__REFSEQ:XP_092267	CON__P05787;P05787;CON__H-INV:HIT000292931	14;14;8;5;3;3;3;3;3;3;3;3;2;2;2;2;2;2;2;1;1;1;1;1;1;1;1;1;1;1;1;1;1	7;7;5;2;0;0;0;0;0;0;0;1;0;0;0;0;0;0;0;0;0;0;0;0;0;0;0;0;0;0;0;0;1	7;7;5;2;0;0;0;0;0;0;0;1;0;0;0;0;0;0;0;0;0;0;0;0;0;0;0;0;0;0;0;0;1	Keratin, type II cytoskeletal 8	KRT8	>P05787 SWISS-PROT:P05787 Tax_Id=9606 Gene_Symbol=KRT8 Keratin, type II cytoskeletal 8;>sp|P05787|K2C8_HUMAN Keratin, type II cytoskeletal 8 OS=Homo sapiens GN=KRT8 PE=1 SV=7;>H-INV:HIT000292931 Tax_Id=9606 Gene_Symbol=- Similar to Keratin, type II cytoske	33	14	7	7	9	12	2	7	2	7	31.3	22.2	22.2	53.704	483	483;483;443;499;600;600;600;469;469;469;457;99;523;523;520;511;511;510;381;507;507;505;505;493;493;493;486;486;479;438;432;431;213	2	8	9.5355e-83	0.20599	0.39778	36.265	10	0.37033	0.66562	16.035	2	0.18586	0.34973	27.886	8	13.9	29.4	30037000	25069000	4967900	2711600	1816100	895510	27325000	23253000	4072400
P04792	P04792	7	7	7	Heat shock protein beta-1	HSPB1	>sp|P04792|HSPB1_HUMAN Heat shock protein beta-1 OS=Homo sapiens GN=HSPB1 PE=1 SV=2	1	7	7	7	6	4	6	4	6	4	42	42	42	22.782	205	205	7	4	1.4755e-40	0.20978	0.37525	30.933	11	0.19339	0.35749	19.576	7	0.26934	0.48289	44.075	4	42	31.7	73575000	60798000	12776000	51226000	43659000	7566500	22349000	17139000	5209900
P22392-2;P15531-2;P15531;P22392;O60361	P22392-2;P15531-2;P15531;P22392;O60361	1;1;1;1;1	1;1;1;1;1	1;1;1;1;1	Nucleoside diphosphate kinase A;Nucleoside diphosphate kinase B;Putative nucleoside diphosphate kinase	NME1;NME2;NME2P1	>sp|P22392-2|NDKB_HUMAN Isoform 3 of Nucleoside diphosphate kinase B OS=Homo sapiens GN=NME2;>sp|P15531-2|NDKA_HUMAN Isoform 2 of Nucleoside diphosphate kinase A OS=Homo sapiens GN=NME1;>sp|P15531|NDKA_HUMAN Nucleoside diphosphate kinase A OS=Homo sapiens	5	1	1	1	1	1	1	1	1	1	12.7	12.7	12.7	30.137	267	267;177;152;152;137	1	1	0.031288	0.20993	0.36812	8.9588	2	NaN	NaN	NaN	1	NaN	NaN	NaN	1	12.7	12.7	1969200	1617700	351590	1395300	1134700	260630	573930	482970	90959
Q13409;Q13409-5;Q13409-2;Q13409-3;Q13409-6	Q13409;Q13409-5;Q13409-2;Q13409-3;Q13409-6	1;1;1;1;1	1;1;1;1;1	1;1;1;1;1	Cytoplasmic dynein 1 intermediate chain 2	DYNC1I2	>sp|Q13409|DC1I2_HUMAN Cytoplasmic dynein 1 intermediate chain 2 OS=Homo sapiens GN=DYNC1I2 PE=1 SV=3;>sp|Q13409-5|DC1I2_HUMAN Isoform 2E of Cytoplasmic dynein 1 intermediate chain 2 OS=Homo sapiens GN=DYNC1I2;>sp|Q13409-2|DC1I2_HUMAN Isoform 2B of Cytopla	5	1	1	1	1	1	1	1	1	1	2.2	2.2	2.2	71.456	638	638;637;632;612;611	1	1	0.00022169	0.22537	0.41326	17.729	2	NaN	NaN	NaN	1	NaN	NaN	NaN	1	2.2	2.2	2284500	1895200	389310	1709700	1367900	341860	574830	527370	47457
Q12874	Q12874	7	7	7	Splicing factor 3A subunit 3	SF3A3	>sp|Q12874|SF3A3_HUMAN Splicing factor 3A subunit 3 OS=Homo sapiens GN=SF3A3 PE=1 SV=1	1	7	7	7	7	5	7	5	7	5	18.2	18.2	18.2	58.848	501	501	7	5	1.0586e-31	0.22733	0.42947	30.021	11	0.22733	0.42947	25.674	7	0.22095	0.42196	41.046	4	18.2	14	32096000	26906000	5189200	21980000	18094000	3886300	10116000	8812700	1302900
Q15459	Q15459	6	6	6	Splicing factor 3A subunit 1	SF3A1	>sp|Q15459|SF3A1_HUMAN Splicing factor 3A subunit 1 OS=Homo sapiens GN=SF3A1 PE=1 SV=1	1	6	6	6	6	3	6	3	6	3	11.3	11.3	11.3	88.885	793	793	6	3	1.8922e-37	0.23265	0.42184	103.7	9	0.3551	0.64428	94.217	6	0.17544	0.33074	143	3	11.3	5.7	34025000	25473000	8552300	19802000	14490000	5311600	14224000	10983000	3240600
CON__Q5XQN5;CON__Q922U2	CON__Q5XQN5;CON__Q922U2	20;17	1;1	0;0			>Q5XQN5 SWISS-PROT:Q5XQN5 (Bos taurus) Keratin, type II cytoskeletal 5;>Q922U2 SWISS-PROT:Q922U2 Tax_Id=10090 Gene_Symbol=Krt5 Keratin, type II cytoskeletal 5	2	20	1	0	19	10	1	1	0	0	25.5	1.5	0	62.936	601	601;580	1	1	1.9058e-91	0.25862	0.45948	8.1594	2	NaN	NaN	NaN	1	NaN	NaN	NaN	1	25.3	15.3	1364700	1102300	262420	717210	573060	144150	647510	529240	118270
P0CG48;P0CG47;P62979;P62987	P0CG48;P0CG47;P62979;P62987	4;4;4;4	4;4;4;4	4;4;4;4	Polyubiquitin-C;Ubiquitin;Polyubiquitin-B;Ubiquitin;Ubiquitin-40S ribosomal protein S27a;Ubiquitin;40S ribosomal protein S27a;Ubiquitin-60S ribosomal protein L40;Ubiquitin;60S ribosomal protein L40	UBC;UBB;RPS27A;UBA52	>sp|P0CG48|UBC_HUMAN Polyubiquitin-C OS=Homo sapiens GN=UBC PE=1 SV=3;>sp|P0CG47|UBB_HUMAN Polyubiquitin-B OS=Homo sapiens GN=UBB PE=1 SV=1;>sp|P62979|RS27A_HUMAN Ubiquitin-40S ribosomal protein S27a OS=Homo sapiens GN=RPS27A PE=1 SV=2;>sp|P62987|RL40_HUMA	4	4	4	4	4	4	4	4	4	4	61.8	61.8	61.8	77.038	685	685;229;156;128	4	4	1.7849e-43	0.259	0.45652	23.069	8	0.22287	0.41532	27.129	4	0.2734	0.50546	8.0623	4	61.8	61.8	195160000	154340000	40825000	104520000	84053000	20467000	90641000	70283000	20358000
Q15428	Q15428	3	3	3	Splicing factor 3A subunit 2	SF3A2	>sp|Q15428|SF3A2_HUMAN Splicing factor 3A subunit 2 OS=Homo sapiens GN=SF3A2 PE=1 SV=2	1	3	3	3	3	1	3	1	3	1	12.7	12.7	12.7	49.255	464	464	3	1	7.9531e-09	0.26561	0.51499	48.642	4	0.20976	0.4129	58.606	3	NaN	NaN	NaN	1	12.7	3.7	16031000	13130000	2901100	11622000	9659600	1962000	4409300	3470300	939060
Q13310-3;Q13310;Q13310-2	Q13310-3;Q13310;Q13310-2	11;11;11	5;5;5	4;4;4	Polyadenylate-binding protein 4	PABPC4	>sp|Q13310-3|PABP4_HUMAN Isoform 3 of Polyadenylate-binding protein 4 OS=Homo sapiens GN=PABPC4;>sp|Q13310|PABP4_HUMAN Polyadenylate-binding protein 4 OS=Homo sapiens GN=PABPC4 PE=1 SV=1;>sp|Q13310-2|PABP4_HUMAN Isoform 2 of Polyadenylate-binding protein 4	3	11	5	4	11	8	5	3	4	3	21.4	9.5	8.2	72.39	660	660;644;631	5	3	9.7584e-138	0.27034	0.53203	16.073	8	0.27293	0.53726	20.445	5	0.26777	0.52685	7.936	3	21.4	17	32343000	25293000	7049200	17974000	14104000	3869300	14369000	11189000	3179900
P63244	P63244	6	6	6	Guanine nucleotide-binding protein subunit beta-2-like 1	GNB2L1	>sp|P63244|GBLP_HUMAN Guanine nucleotide-binding protein subunit beta-2-like 1 OS=Homo sapiens GN=GNB2L1 PE=1 SV=3	1	6	6	6	5	4	5	4	5	4	21.1	21.1	21.1	35.076	317	317	5	5	3.7733e-23	0.28164	0.53396	17.724	9	0.27303	0.48875	12.472	5	0.3123	0.57555	22.72	4	16.1	14.5	40743000	31263000	9480300	15973000	12445000	3527800	24770000	18818000	5952500
Q562R1	Q562R1	5	1	1	Beta-actin-like protein 2	ACTBL2	>sp|Q562R1|ACTBL_HUMAN Beta-actin-like protein 2 OS=Homo sapiens GN=ACTBL2 PE=1 SV=2	1	5	1	1	5	2	1	1	1	1	16.2	4.8	4.8	42.003	376	376	1	1	4.046e-40	0.28815	0.5433	44.121	2	NaN	NaN	NaN	1	NaN	NaN	NaN	1	16.2	9	26514000	20197000	6317300	10452000	8578300	1873800	16062000	11618000	4443500
P02545;P02545-3;P02545-2	P02545;P02545-3;P02545-2	4;4;4	4;4;4	4;4;4	Prelamin-A/C;Lamin-A/C	LMNA	>sp|P02545|LMNA_HUMAN Prelamin-A/C OS=Homo sapiens GN=LMNA PE=1 SV=1;>sp|P02545-3|LMNA_HUMAN Isoform ADelta10 of Prelamin-A/C OS=Homo sapiens GN=LMNA;>sp|P02545-2|LMNA_HUMAN Isoform C of Prelamin-A/C OS=Homo sapiens GN=LMNA	3	4	4	4	2	2	2	2	2	2	7.4	7.4	7.4	74.139	664	664;634;572	2	2	6.6564e-08	0.29116	0.54092	83.776	4	0.2373	0.42884	4.4089	2	0.69804	1.2895	94.426	2	3.2	4.2	3541500	2185000	1356500	1097900	881550	216320	2443600	1303400	1140200
P11940;P11940-2;Q9H361;Q4VXU2	P11940;P11940-2	19;18;8;2	19;18;8;2	12;11;6;1	Polyadenylate-binding protein 1	PABPC1	>sp|P11940|PABP1_HUMAN Polyadenylate-binding protein 1 OS=Homo sapiens GN=PABPC1 PE=1 SV=2;>sp|P11940-2|PABP1_HUMAN Isoform 2 of Polyadenylate-binding protein 1 OS=Homo sapiens GN=PABPC1	4	19	19	12	17	16	17	16	10	10	39	39	25	70.67	636	636;547;631;614	19	18	4.4765e-181	0.29356	0.54775	14.938	36	0.29627	0.55529	15.046	18	0.28606	0.54281	14.784	18	34.1	35.5	249820000	196610000	53212000	122150000	96209000	25945000	127670000	100400000	27267000
CON__Q86YZ3;Q86YZ3	CON__Q86YZ3;Q86YZ3	3;3	3;3	3;3	Hornerin	HRNR	>Q86YZ3 SWISS-PROT:Q86YZ3 Tax_Id=9606 Gene_Symbol=HRNR Hornerin;>sp|Q86YZ3|HORN_HUMAN Hornerin OS=Homo sapiens GN=HRNR PE=1 SV=2	2	3	3	3	3	0	3	0	3	0	4.2	4.2	4.2	282.39	2850	2850;2850	4		3.3729e-17	0.29692	0.53392	143.29	2	0.29692	0.53392	143.29	2	NaN	NaN	NaN	0	4.2	0	6713100	5050800	1662300	6713100	5050800	1662300	0	0	0
P08865	P08865	7	7	7	40S ribosomal protein SA	RPSA	>sp|P08865|RSSA_HUMAN 40S ribosomal protein SA OS=Homo sapiens GN=RPSA PE=1 SV=4	1	7	7	7	7	5	7	5	7	5	28.1	28.1	28.1	32.854	295	295	7	5	1.5654e-88	0.30648	0.55394	13.468	11	0.28259	0.50642	12.743	7	0.32502	0.59394	15.954	4	28.1	22	53998000	40640000	13358000	35039000	26211000	8827500	18959000	14428000	4530300
CON__P60712;P60709;P62736;P68032;P68133;P63267;Q6S8J3;A5A3E0;P0CG38;P0CG39;Q9BYX7	CON__P60712;P60709;P62736;P68032;P68133;P63267	14;14;8;8;8;8;4;3;2;2;1	1;1;0;0;0;0;0;0;0;0;0	1;1;0;0;0;0;0;0;0;0;0	Actin, cytoplasmic 1;Actin, cytoplasmic 1, N-terminally processed;Actin, aortic smooth muscle;Actin, alpha cardiac muscle 1;Actin, alpha skeletal muscle;Actin, gamma-enteric smooth muscle	ACTB;ACTA2;ACTC1;ACTA1;ACTG2	>P60712 SWISS-PROT:P60712 (Bos taurus) Actin, cytoplasmic 1;>sp|P60709|ACTB_HUMAN Actin, cytoplasmic 1 OS=Homo sapiens GN=ACTB PE=1 SV=1;>sp|P62736|ACTA_HUMAN Actin, aortic smooth muscle OS=Homo sapiens GN=ACTA2 PE=1 SV=1;>sp|P68032|ACTC_HUMAN Actin, alpha	11	14	1	1	11	8	1	1	1	1	53.6	4.5	4.5	41.736	375	375;375;377;377;377;376;1075;1075;1075;1038;375	1	1	1.3935e-132	0.30759	0.57115	81.438	2	NaN	NaN	NaN	1	NaN	NaN	NaN	1	44.3	34.9	3426200	2831600	594670	2414800	2145000	269840	1011400	686580	324820
Q8IZ73	Q8IZ73	2	2	2	RNA pseudouridylate synthase domain-containing protein 2	RPUSD2	>sp|Q8IZ73|RUSD2_HUMAN RNA pseudouridylate synthase domain-containing protein 2 OS=Homo sapiens GN=RPUSD2 PE=1 SV=2	1	2	2	2	2	1	2	1	2	1	6.2	6.2	6.2	61.311	545	545	2	1	0.0011151	0.30796	0.56937	22.254	3	0.26057	0.4822	23.5	2	NaN	NaN	NaN	1	6.2	3.9	4193100	3271000	922050	3713500	2883900	829630	479580	387160	92424
P14618;P14618-2;P14618-3;P30613;P30613-2	P14618;P14618-2;P14618-3	4;4;3;1;1	4;4;3;1;1	4;4;3;1;1	Pyruvate kinase isozymes M1/M2	PKM2	>sp|P14618|KPYM_HUMAN Pyruvate kinase isozymes M1/M2 OS=Homo sapiens GN=PKM PE=1 SV=4;>sp|P14618-2|KPYM_HUMAN Isoform M1 of Pyruvate kinase isozymes M1/M2 OS=Homo sapiens GN=PKM;>sp|P14618-3|KPYM_HUMAN Isoform 3 of Pyruvate kinase isozymes M1/M2 OS=Homo sa	5	4	4	4	3	2	3	2	3	2	9.8	9.8	9.8	57.936	531	531;531;516;574;543	3	2	1.592e-09	0.30814	0.54435	31.964	5	0.40199	0.7913	30.103	3	0.2543	0.46628	21.894	2	7.7	3.6	7223500	5346100	1877500	3779500	2728500	1051000	3444000	2617600	826450
Q13509;CON__ENSEMBL:ENSBTAP00000025008;Q9H4B7	Q13509;CON__ENSEMBL:ENSBTAP00000025008;Q9H4B7	4;2;2	1;0;0	1;0;0	Tubulin beta-3 chain;Tubulin beta-1 chain	TUBB3;TUBB1	>sp|Q13509|TBB3_HUMAN Tubulin beta-3 chain OS=Homo sapiens GN=TUBB3 PE=1 SV=2;>ENSEMBL:ENSBTAP00000025008 (Bos taurus) hypothetical protein;>sp|Q9H4B7|TBB1_HUMAN Tubulin beta-1 chain OS=Homo sapiens GN=TUBB1 PE=1 SV=1	3	4	1	1	1	4	1	1	1	1	11.8	3.8	3.8	50.432	450	450;536;451	1	1	1.1683e-27	0.31083	0.56814	17.728	2	NaN	NaN	NaN	1	NaN	NaN	NaN	1	3.8	11.8	1704700	1292300	412390	861190	682020	179170	843520	610310	233210
Q09666	Q09666	5	5	5	Neuroblast differentiation-associated protein AHNAK	AHNAK	>sp|Q09666|AHNK_HUMAN Neuroblast differentiation-associated protein AHNAK OS=Homo sapiens GN=AHNAK PE=1 SV=2	1	5	5	5	3	4	3	4	3	4	2	2	2	629.09	5890	5890	3	4	1.186e-22	0.31332	0.59709	68.261	6	0.29448	0.57968	43.582	3	0.33337	0.61502	91.945	3	1.2	1.7	8711600	6352700	2358900	2805600	1972100	833480	5906100	4380600	1525400
Q9NR56-5;Q9NR56-2;Q9NR56-6;Q9NR56-4;Q9NR56-3;Q5VZF2;Q5VZF2-2;Q5VZF2-3;Q9NUK0;Q9NUK0-2;Q9NUK0-3;Q9NUK0-4	Q9NR56-5;Q9NR56-2;Q9NR56-6;Q9NR56-4;Q9NR56-3	8;8;8;7;7;3;3;3;2;2;1;1	1;1;1;1;1;0;0;0;0;0;0;0	1;1;1;1;1;0;0;0;0;0;0;0			>sp|Q9NR56-5|MBNL1_HUMAN Isoform 5 of Muscleblind-like protein 1 OS=Homo sapiens GN=MBNL1;>sp|Q9NR56-2|MBNL1_HUMAN Isoform 2 of Muscleblind-like protein 1 OS=Homo sapiens GN=MBNL1;>sp|Q9NR56-6|MBNL1_HUMAN Isoform 6 of Muscleblind-like protein 1 OS=Homo sap	12	8	1	1	8	7	1	1	1	1	29.8	8.6	8.6	40.992	382	382;370;342;314;302;373;367;361;354;334;304;292	1	1	2.8399e-46	0.31685	0.58349	9.9989	2	NaN	NaN	NaN	1	NaN	NaN	NaN	1	29.8	27.7	2394800	1845500	549310	1028400	873710	154720	1366300	971750	394600
P08670;P07197;P07196;Q16352;P41219-2;P41219;P17661	P08670	12;1;1;1;1;1;1	11;1;1;1;1;1;1	10;0;0;0;1;1;0	Vimentin	VIM	>sp|P08670|VIME_HUMAN Vimentin OS=Homo sapiens GN=VIM PE=1 SV=4	7	12	11	10	2	12	1	11	1	10	32.6	31.1	29.2	53.651	466	466;916;543;499;471;470;470	1	11	5.3529e-44	0.31811	0.56328	17.531	10	NaN	NaN	NaN	0	0.31811	0.56328	17.531	10	4.5	32.6	26628000	20055000	6573000	0	0	0	26628000	20055000	6573000
Q8WVV9;Q8WVV9-4;Q8WVV9-2;Q8WVV9-3	Q8WVV9;Q8WVV9-4	3;3;1;1	2;2;1;1	2;2;1;1	Heterogeneous nuclear ribonucleoprotein L-like	HNRPLL	>sp|Q8WVV9|HNRLL_HUMAN Heterogeneous nuclear ribonucleoprotein L-like OS=Homo sapiens GN=HNRPLL PE=1 SV=1;>sp|Q8WVV9-4|HNRLL_HUMAN Isoform 4 of Heterogeneous nuclear ribonucleoprotein L-like OS=Homo sapiens GN=HNRPLL	4	3	2	2	2	3	1	2	1	2	6.8	5.5	5.5	60.082	542	542;537;282;275	1	2	1.454e-16	0.32012	0.58147	35.927	2	NaN	NaN	NaN	1	NaN	NaN	NaN	1	3.7	6.8	1248300	961510	286800	932110	717750	214360	316200	243760	72435
CON__P19001	CON__P19001	7	1	0			>P19001 SWISS-PROT:P19001 Tax_Id=10090 Gene_Symbol=Krt19 Keratin, type I cytoskeletal 19	1	7	1	0	7	5	1	1	0	0	11.9	2.2	0	44.541	403	403	1	1	5.6766e-17	0.32446	0.58316	84.197	2	NaN	NaN	NaN	1	NaN	NaN	NaN	1	11.9	8.9	20138000	16183000	3954800	2186900	1272300	914610	17951000	14911000	3040200
Q00341	Q00341	24	24	24	Vigilin	HDLBP	>sp|Q00341|VIGLN_HUMAN Vigilin OS=Homo sapiens GN=HDLBP PE=1 SV=2	1	24	24	24	19	19	19	19	19	19	25.2	25.2	25.2	141.45	1268	1268	21	23	2.6744e-180	0.32612	0.61787	38.493	43	0.34311	0.61787	44.007	21	0.3217	0.61887	33.371	22	20.7	21.8	144320000	104460000	39867000	74447000	53564000	20882000	69878000	50893000	18984000
CON__P02769	CON__P02769	4	4	3			>P02769 SWISS-PROT:P02769 (Bos taurus) Bovine serum albumin precursor	1	4	4	3	2	2	2	2	1	2	6.4	6.4	5.3	69.293	607	607	2	2	1.8473e-08	0.32815	0.61713	86.479	3	NaN	NaN	NaN	1	0.2999	0.55588	122	2	2.5	4	12293000	11322000	971520	9364200	8570000	794190	2929000	2751600	177330
P80723;P80723-2	P80723	3;1	3;1	3;1	Brain acid soluble protein 1	BASP1	>sp|P80723|BASP1_HUMAN Brain acid soluble protein 1 OS=Homo sapiens GN=BASP1 PE=1 SV=2	2	3	3	3	3	3	3	3	3	3	29.1	29.1	29.1	22.693	227	227;173	3	3	6.1405e-21	0.33539	0.65028	14.844	6	0.35509	0.699	11.822	3	0.31677	0.60496	19.387	3	29.1	29.1	6206700	4660500	1546100	5583100	4185300	1397800	623610	475250	148360
P62829	P62829	2	2	2	60S ribosomal protein L23	RPL23	>sp|P62829|RL23_HUMAN 60S ribosomal protein L23 OS=Homo sapiens GN=RPL23 PE=1 SV=1	1	2	2	2	0	2	0	2	0	2	25	25	25	14.865	140	140		2	3.0057e-05	0.33637	0.62374	16.418	2	NaN	NaN	NaN	0	0.33637	0.62374	16.418	2	0	25	1745300	1248200	497110	0	0	0	1745300	1248200	497110
Q7Z2W4;Q7Z2W4-2;Q7Z2W4-3;Q7Z2W4-4;Q7Z2W4-5;Q9H0J9	Q7Z2W4;Q7Z2W4-2;Q7Z2W4-3	27;26;16;9;8;1	27;26;16;9;8;1	27;26;16;9;8;1	Zinc finger CCCH-type antiviral protein 1	ZC3HAV1	>sp|Q7Z2W4|ZCCHV_HUMAN Zinc finger CCCH-type antiviral protein 1 OS=Homo sapiens GN=ZC3HAV1 PE=1 SV=3;>sp|Q7Z2W4-2|ZCCHV_HUMAN Isoform 2 of Zinc finger CCCH-type antiviral protein 1 OS=Homo sapiens GN=ZC3HAV1;>sp|Q7Z2W4-3|ZCCHV_HUMAN Isoform 3 of Zinc fing	6	27	27	27	26	25	26	25	26	25	35.7	35.7	35.7	101.43	902	902;699;624;363;160;701	29	30	1.0484e-266	0.34197	0.62122	19.216	59	0.35261	0.64957	12.818	29	0.33336	0.61999	24.07	30	34.8	35.7	583740000	436180000	147560000	306340000	227460000	78884000	277400000	208720000	68675000
Q09028;Q09028-3;Q16576-2;Q16576;Q09028-2;Q09028-4	Q09028;Q09028-3;Q16576-2;Q16576;Q09028-2;Q09028-4	2;2;1;1;1;1	2;2;1;1;1;1	2;2;1;1;1;1	Histone-binding protein RBBP4;Histone-binding protein RBBP7	RBBP4;RBBP7	>sp|Q09028|RBBP4_HUMAN Histone-binding protein RBBP4 OS=Homo sapiens GN=RBBP4 PE=1 SV=3;>sp|Q09028-3|RBBP4_HUMAN Isoform 3 of Histone-binding protein RBBP4 OS=Homo sapiens GN=RBBP4;>sp|Q16576-2|RBBP7_HUMAN Isoform 2 of Histone-binding protein RBBP7 OS=Homo	6	2	2	2	1	1	1	1	1	1	6.4	6.4	6.4	47.655	425	425;410;469;425;424;390	1	1	7.8628e-20	0.34838	0.64743	4.2653	2	NaN	NaN	NaN	1	NaN	NaN	NaN	1	3.3	3.1	3684800	2778400	906400	1268200	958090	310070	2416600	1820300	596330
P47914	P47914	1	1	1	60S ribosomal protein L29	RPL29	>sp|P47914|RL29_HUMAN 60S ribosomal protein L29 OS=Homo sapiens GN=RPL29 PE=1 SV=2	1	1	1	1	1	1	1	1	1	1	9.4	9.4	9.4	17.752	159	159	1	1	2.6097e-10	0.34992	0.63542	5.374	2	NaN	NaN	NaN	1	NaN	NaN	NaN	1	9.4	9.4	1316000	1018300	297630	1083600	849430	234190	232360	168920	63439
Q00839;Q00839-2	Q00839;Q00839-2	25;25	25;25	25;25	Heterogeneous nuclear ribonucleoprotein U	HNRNPU	>sp|Q00839|HNRPU_HUMAN Heterogeneous nuclear ribonucleoprotein U OS=Homo sapiens GN=HNRNPU PE=1 SV=6;>sp|Q00839-2|HNRPU_HUMAN Isoform Short of Heterogeneous nuclear ribonucleoprotein U OS=Homo sapiens GN=HNRNPU	2	25	25	25	15	25	15	25	15	25	35.2	35.2	35.2	90.583	825	825;806	19	29	2.9996e-238	0.36046	0.67893	18.608	45	0.37379	0.73007	19.028	18	0.35912	0.65931	16.838	27	22.9	35.2	392790000	288960000	103830000	100800000	73950000	26848000	291990000	215010000	76984000
P26196	P26196	12	12	12	Probable ATP-dependent RNA helicase DDX6	DDX6	>sp|P26196|DDX6_HUMAN Probable ATP-dependent RNA helicase DDX6 OS=Homo sapiens GN=DDX6 PE=1 SV=2	1	12	12	12	10	10	10	10	10	10	37.1	37.1	37.1	54.416	483	483	11	12	3.3087e-87	0.36137	0.65935	27.384	23	0.36137	0.66888	13.643	11	0.36005	0.65618	36.177	12	29.2	33.1	108990000	76700000	32288000	49009000	36395000	12614000	59979000	40306000	19673000
P51116;Q06787;Q06787-3;Q06787-7;Q06787-5;Q06787-4;Q06787-2;Q06787-6;Q06787-8	P51116;Q06787;Q06787-3;Q06787-7;Q06787-5;Q06787-4;Q06787-2;Q06787-6;Q06787-8	4;3;3;3;3;3;3;3;3	1;1;1;1;1;1;1;1;1	1;1;1;1;1;1;1;1;1	Fragile X mental retardation syndrome-related protein 2;Fragile X mental retardation protein 1	FXR2;FMR1	>sp|P51116|FXR2_HUMAN Fragile X mental retardation syndrome-related protein 2 OS=Homo sapiens GN=FXR2 PE=1 SV=2;>sp|Q06787|FMR1_HUMAN Fragile X mental retardation protein 1 OS=Homo sapiens GN=FMR1 PE=1 SV=1;>sp|Q06787-3|FMR1_HUMAN Isoform 2 of Fragile X me	9	4	1	1	2	3	1	1	1	1	6.4	2.8	2.8	74.222	673	673;632;620;615;607;603;594;590;586	1	1	4.5822e-09	0.36709	0.65534	6.1181	2	NaN	NaN	NaN	1	NaN	NaN	NaN	1	4	5.2	4897900	3485900	1412000	2412800	1679600	733250	2485100	1806400	678700
P25398	P25398	4	4	4	40S ribosomal protein S12	RPS12	>sp|P25398|RS12_HUMAN 40S ribosomal protein S12 OS=Homo sapiens GN=RPS12 PE=1 SV=3	1	4	4	4	3	4	3	4	3	4	31.8	31.8	31.8	14.515	132	132	5	6	2.2826e-33	0.37333	0.66809	49.722	11	0.34137	0.64068	37.682	5	0.37642	0.71349	59.077	6	25	31.8	40721000	29316000	11405000	19040000	14194000	4845500	21681000	15122000	6559300
P52272;P52272-2	P52272;P52272-2	49;49	49;49	49;49	Heterogeneous nuclear ribonucleoprotein M	HNRNPM	>sp|P52272|HNRPM_HUMAN Heterogeneous nuclear ribonucleoprotein M OS=Homo sapiens GN=HNRNPM PE=1 SV=3;>sp|P52272-2|HNRPM_HUMAN Isoform 2 of Heterogeneous nuclear ribonucleoprotein M OS=Homo sapiens GN=HNRNPM	2	49	49	49	45	41	45	41	45	41	70.4	70.4	70.4	77.515	730	730;691	59	56	0	0.3816	0.70324	26.945	114	0.3817	0.70324	31.149	58	0.3816	0.70331	21.933	56	65.3	61.9	1652400000	1196800000	455590000	961800000	694850000	266950000	690630000	501980000	188640000
P29692-2;P29692	P29692-2;P29692	1;1	1;1	1;1	Elongation factor 1-delta	EEF1D	>sp|P29692-2|EF1D_HUMAN Isoform 2 of Elongation factor 1-delta OS=Homo sapiens GN=EEF1D;>sp|P29692|EF1D_HUMAN Elongation factor 1-delta OS=Homo sapiens GN=EEF1D PE=1 SV=5	2	1	1	1	1	1	1	1	1	1	3.7	3.7	3.7	71.407	647	647;281	1	1	0.014223	0.38302	0.6822	57.892	2	NaN	NaN	NaN	1	NaN	NaN	NaN	1	3.7	3.7	2405400	1784400	620990	1222100	799700	422420	1183300	984710	198570
Q12906;Q12906-3;Q12906-2;Q12906-5	Q12906;Q12906-3;Q12906-2;Q12906-5	40;37;37;37	40;37;37;37	4;1;1;1	Interleukin enhancer-binding factor 3	ILF3	>sp|Q12906|ILF3_HUMAN Interleukin enhancer-binding factor 3 OS=Homo sapiens GN=ILF3 PE=1 SV=3;>sp|Q12906-3|ILF3_HUMAN Isoform 3 of Interleukin enhancer-binding factor 3 OS=Homo sapiens GN=ILF3;>sp|Q12906-2|ILF3_HUMAN Isoform 2 of Interleukin enhancer-bindi	4	40	40	4	33	31	33	31	4	3	55	55	11.5	95.337	894	894;764;702;690	41	37	1.04e-275	0.3853	0.72178	18.443	78	0.37929	0.72162	20.06	41	0.38894	0.72875	16.529	37	48.3	44.7	1035700000	736910000	298800000	542690000	384400000	158280000	493030000	352510000	140520000
Q86U42;Q86U42-2;Q92843-2;A6NDY0-4;A6NDY0;A6NDY0-2	Q86U42;Q86U42-2;Q92843-2	3;3;2;1;1;1	3;3;2;1;1;1	3;3;2;1;1;1	Polyadenylate-binding protein 2	PABPN1	>sp|Q86U42|PABP2_HUMAN Polyadenylate-binding protein 2 OS=Homo sapiens GN=PABPN1 PE=1 SV=3;>sp|Q86U42-2|PABP2_HUMAN Isoform 2 of Polyadenylate-binding protein 2 OS=Homo sapiens GN=PABPN1;>sp|Q92843-2|B2CL2_HUMAN Isoform 3 of Bcl-2-like protein 2 OS=Homo sa	6	3	3	3	0	3	0	3	0	3	13.1	13.1	13.1	32.749	306	306;296;333;289;278;255		4	9.2469e-25	0.38727	0.7181	9.8715	4	NaN	NaN	NaN	0	0.38727	0.7181	9.8715	4	0	13.1	20461000	14722000	5739100	0	0	0	20461000	14722000	5739100
Q9BTD8;Q9BTD8-3;Q9BTD8-2;Q9BTD8-4	Q9BTD8;Q9BTD8-3;Q9BTD8-2;Q9BTD8-4	4;4;4;4	4;4;4;4	4;4;4;4	RNA-binding protein 42	RBM42	>sp|Q9BTD8|RBM42_HUMAN RNA-binding protein 42 OS=Homo sapiens GN=RBM42 PE=1 SV=1;>sp|Q9BTD8-3|RBM42_HUMAN Isoform 3 of RNA-binding protein 42 OS=Homo sapiens GN=RBM42;>sp|Q9BTD8-2|RBM42_HUMAN Isoform 2 of RNA-binding protein 42 OS=Homo sapiens GN=RBM42;>sp	4	4	4	4	2	4	2	4	2	4	10.6	10.6	10.6	50.413	480	480;451;450;446	3	4	4.3656e-42	0.38811	0.7598	16.453	7	0.43888	0.80554	8.6468	3	0.36715	0.63412	14.496	4	6.7	10.6	34165000	24632000	9533100	16833000	12031000	4802100	17332000	12601000	4731000
P62906	P62906	5	5	5	60S ribosomal protein L10a	RPL10A	>sp|P62906|RL10A_HUMAN 60S ribosomal protein L10a OS=Homo sapiens GN=RPL10A PE=1 SV=2	1	5	5	5	4	3	4	3	4	3	26.3	26.3	26.3	24.831	217	217	4	4	1.5279e-12	0.39132	0.71765	13.686	8	0.38217	0.72245	16.891	4	0.39264	0.71765	11.97	4	19.8	16.1	32794000	24514000	8279600	19632000	14651000	4980900	13162000	9863100	3298600
O75940	O75940	2	2	2	Survival of motor neuron-related-splicing factor 30	SMNDC1	>sp|O75940|SPF30_HUMAN Survival of motor neuron-related-splicing factor 30 OS=Homo sapiens GN=SMNDC1 PE=1 SV=1	1	2	2	2	1	2	1	2	1	2	13.9	13.9	13.9	26.711	238	238	1	2	6.4968e-07	0.39156	0.74777	29.966	3	NaN	NaN	NaN	1	0.30611	0.58167	35.525	2	8.8	13.9	6846700	5182700	1664000	2528700	1888200	640510	4318000	3294500	1023500
O60664;O60664-3;O60664-2	O60664;O60664-3;O60664-2	3;3;2	3;3;2	3;3;2	Perilipin-3	PLIN3	>sp|O60664|PLIN3_HUMAN Perilipin-3 OS=Homo sapiens GN=PLIN3 PE=1 SV=3;>sp|O60664-3|PLIN3_HUMAN Isoform 3 of Perilipin-3 OS=Homo sapiens GN=PLIN3;>sp|O60664-2|PLIN3_HUMAN Isoform 2 of Perilipin-3 OS=Homo sapiens GN=PLIN3	3	3	3	3	3	1	3	1	3	1	9	9	9	47.074	434	434;433;251	3	1	1.942e-22	0.39181	0.69509	111.54	4	0.76169	1.3739	119.18	3	NaN	NaN	NaN	1	9	3.2	8274900	4223700	4051300	7882100	3916300	3965900	392810	307430	85376
P30050;P30050-2	P30050;P30050-2	5;3	5;3	5;3	60S ribosomal protein L12	RPL12	>sp|P30050|RL12_HUMAN 60S ribosomal protein L12 OS=Homo sapiens GN=RPL12 PE=1 SV=1;>sp|P30050-2|RL12_HUMAN Isoform 2 of 60S ribosomal protein L12 OS=Homo sapiens GN=RPL12	2	5	5	5	5	3	5	3	5	3	45.5	45.5	45.5	17.818	165	165;132	6	4	8.9449e-77	0.39269	0.72339	17.026	9	0.39269	0.72339	4.5254	5	0.45813	0.84885	24.2	4	45.5	28.5	82381000	58885000	23496000	70033000	50130000	19903000	12348000	8755000	3592900
P09661	P09661	3	3	3	U2 small nuclear ribonucleoprotein A	SNRPA1	>sp|P09661|RU2A_HUMAN U2 small nuclear ribonucleoprotein A OS=Homo sapiens GN=SNRPA1 PE=1 SV=2	1	3	3	3	2	2	2	2	2	2	15.7	15.7	15.7	28.415	255	255	2	2	6.5626e-56	0.39454	0.69872	46.38	4	0.30036	0.54222	32.242	2	0.54864	0.97819	43.96	2	11.4	11	8254900	6121100	2133800	4290100	3378500	911640	3964800	2742600	1222200
Q8WXF1;Q8WXF1-2	Q8WXF1;Q8WXF1-2	7;7	7;7	7;7	Paraspeckle component 1	PSPC1	>sp|Q8WXF1|PSPC1_HUMAN Paraspeckle component 1 OS=Homo sapiens GN=PSPC1 PE=1 SV=1;>sp|Q8WXF1-2|PSPC1_HUMAN Isoform 2 of Paraspeckle component 1 OS=Homo sapiens GN=PSPC1	2	7	7	7	6	3	6	3	6	3	18.4	18.4	18.4	58.743	523	523;393	6	4	1.0626e-17	0.39472	0.75716	22.263	9	0.43108	0.77098	29.039	5	0.37589	0.70028	7.272	4	15.7	6.7	31205000	22648000	8557200	18594000	13363000	5231600	12611000	9285100	3325600
P63261	P63261	14	14	1	Actin, cytoplasmic 2;Actin, cytoplasmic 2, N-terminally processed	ACTG1	>sp|P63261|ACTG_HUMAN Actin, cytoplasmic 2 OS=Homo sapiens GN=ACTG1 PE=1 SV=1	1	14	14	1	11	8	11	8	1	1	53.6	53.6	4.5	41.792	375	375	13	9	1.1174e-143	0.39537	0.74221	52.132	21	0.29089	0.53128	63.838	13	0.50996	0.91702	17.371	8	44.3	34.9	93905000	66928000	26978000	51602000	38315000	13287000	42303000	28612000	13691000
Q9NR56	Q9NR56	9	9	2	Muscleblind-like protein 1	MBNL1	>sp|Q9NR56|MBNL1_HUMAN Muscleblind-like protein 1 OS=Homo sapiens GN=MBNL1 PE=1 SV=2	1	9	9	2	9	8	9	8	2	2	33.2	33.2	12.4	41.817	388	388	9	8	4.0377e-68	0.39691	0.7451	16.112	17	0.42915	0.85513	17.9	9	0.39056	0.72366	12.087	8	33.2	31.2	118470000	84348000	34119000	64957000	47342000	17614000	53510000	37005000	16505000
Q8WWM7-3;Q8WWM7;Q8WWM7-2;Q8WWM7-4;Q8WWM7-5;Q8WWM7-8;Q8WWM7-6;Q8WWM7-7	Q8WWM7-3;Q8WWM7;Q8WWM7-2;Q8WWM7-4;Q8WWM7-5;Q8WWM7-8;Q8WWM7-6;Q8WWM7-7	6;6;6;6;6;6;6;3	6;6;6;6;6;6;6;3	6;6;6;6;6;6;6;3	Ataxin-2-like protein	ATXN2L	>sp|Q8WWM7-3|ATX2L_HUMAN Isoform 3 of Ataxin-2-like protein OS=Homo sapiens GN=ATXN2L;>sp|Q8WWM7|ATX2L_HUMAN Ataxin-2-like protein OS=Homo sapiens GN=ATXN2L PE=1 SV=2;>sp|Q8WWM7-2|ATX2L_HUMAN Isoform 2 of Ataxin-2-like protein OS=Homo sapiens GN=ATXN2L;>sp	8	6	6	6	5	5	5	5	5	5	8.7	8.7	8.7	115.58	1097	1097;1075;1062;1044;1044;1044;968;399	6	5	9.7123e-35	0.3976	0.74217	39.149	10	0.40918	0.76756	45.662	5	0.38634	0.72411	35.715	5	7.2	7.5	22830000	16713000	6117600	11798000	8479500	3318700	11032000	8233000	2798900
P62750	P62750	3	3	3	60S ribosomal protein L23a	RPL23A	>sp|P62750|RL23A_HUMAN 60S ribosomal protein L23a OS=Homo sapiens GN=RPL23A PE=1 SV=1	1	3	3	3	0	3	0	3	0	3	21.2	21.2	21.2	17.695	156	156		4	1.0324e-18	0.3986	0.76123	210	3	NaN	NaN	NaN	0	0.3986	0.76123	210	3	0	21.2	26805000	24638000	2167000	0	0	0	26805000	24638000	2167000
P53396;P53396-2	P53396;P53396-2	1;1	1;1	1;1	ATP-citrate synthase	ACLY	>sp|P53396|ACLY_HUMAN ATP-citrate synthase OS=Homo sapiens GN=ACLY PE=1 SV=3;>sp|P53396-2|ACLY_HUMAN Isoform 2 of ATP-citrate synthase OS=Homo sapiens GN=ACLY	2	1	1	1	1	1	1	1	1	1	1.4	1.4	1.4	120.84	1101	1101;1091	1	1	1.4145e-11	0.39999	0.71604	6.8252	2	NaN	NaN	NaN	1	NaN	NaN	NaN	1	1.4	1.4	1879000	1377500	501560	667850	510800	157050	1211200	866660	344510
P31939	P31939	2	2	2	Bifunctional purine biosynthesis protein PURH;Phosphoribosylaminoimidazolecarboxamide formyltransferase;IMP cyclohydrolase	ATIC	>sp|P31939|PUR9_HUMAN Bifunctional purine biosynthesis protein PURH OS=Homo sapiens GN=ATIC PE=1 SV=3	1	2	2	2	2	1	2	1	2	1	5.9	5.9	5.9	64.615	592	592	2	1	1.5243e-07	0.40041	0.74031	45.375	3	0.4421	0.79803	63.876	2	NaN	NaN	NaN	1	5.9	3.5	1675400	1251100	424350	896890	672410	224480	778550	578680	199870
P07437;P04350;Q9BUF5;A6NNZ2;Q3ZCM7;A6NKZ8	P07437;P04350	10;5;3;3;3;3	10;5;3;3;3;3	3;0;0;0;0;0	Tubulin beta chain;Tubulin beta-4A chain	TUBB;TUBB4A	>sp|P07437|TBB5_HUMAN Tubulin beta chain OS=Homo sapiens GN=TUBB PE=1 SV=2;>sp|P04350|TBB4A_HUMAN Tubulin beta-4A chain OS=Homo sapiens GN=TUBB4A PE=1 SV=2	6	10	10	3	0	10	0	10	0	3	32.7	32.7	10.1	49.67	444	444;444;446;444;444;372		12	1.9787e-56	0.40086	0.76852	28.419	12	NaN	NaN	NaN	0	0.40086	0.76852	28.419	12	0	32.7	43094000	30884000	12210000	0	0	0	43094000	30884000	12210000
Q01130;Q9BRL6;Q9BRL6-2	Q01130	7;2;2	7;2;2	7;2;2	Serine/arginine-rich splicing factor 2	SRSF2	>sp|Q01130|SRSF2_HUMAN Serine/arginine-rich splicing factor 2 OS=Homo sapiens GN=SRSF2 PE=1 SV=4	3	7	7	7	5	6	5	6	5	6	29	29	29	25.476	221	221;282;275	7	7	2.1271e-64	0.40119	0.71562	12.589	14	0.40747	0.77094	9.3199	7	0.35283	0.69655	12.898	7	25.3	25.3	193350000	137940000	55407000	118460000	84265000	34192000	74892000	53678000	21215000
Q9P2J5	Q9P2J5	5	5	5	Leucine--tRNA ligase, cytoplasmic	LARS	>sp|Q9P2J5|SYLC_HUMAN Leucine--tRNA ligase, cytoplasmic OS=Homo sapiens GN=LARS PE=1 SV=2	1	5	5	5	2	5	2	5	2	5	5.3	5.3	5.3	134.46	1176	1176	2	5	1.4553e-31	0.40151	0.75964	41.205	5	NaN	NaN	NaN	1	0.48629	0.88852	26.457	4	2	5.3	6177700	4358800	1818900	968970	822380	146590	5208700	3536400	1672300
CON__ENSEMBL:ENSBTAP00000016242;P68363;Q71U36;Q9BQE3;Q13748;P68366;Q6PEY2;Q13748-2;Q9NY65;A6NHL2;A6NHL2-2;Q9NY65-2	CON__ENSEMBL:ENSBTAP00000016242;P68363;Q71U36;Q9BQE3;Q13748;P68366	8;8;7;7;4;4;3;3;2;2;2;2	8;8;7;7;4;4;3;3;2;2;2;2	8;8;7;7;4;4;3;3;2;2;2;2	Tubulin alpha-1B chain;Tubulin alpha-1A chain;Tubulin alpha-1C chain;Tubulin alpha-3C/D chain;Tubulin alpha-4A chain	TUBA1B;TUBA1A;TUBA1C;TUBA3C;TUBA4A	>ENSEMBL:ENSBTAP00000016242 (Bos taurus) similar to alpha-tubulin I isoform 1;>sp|P68363|TBA1B_HUMAN Tubulin alpha-1B chain OS=Homo sapiens GN=TUBA1B PE=1 SV=1;>sp|Q71U36|TBA1A_HUMAN Tubulin alpha-1A chain OS=Homo sapiens GN=TUBA1A PE=1 SV=1;>sp|Q9BQE3|TBA	12	8	8	8	1	8	1	8	1	8	23.3	23.3	23.3	50.179	451	451;451;451;449;450;448;450;418;449;446;406;383	1	9	3.8466e-94	0.40537	0.74966	47.912	10	NaN	NaN	NaN	1	0.40607	0.76285	15.877	9	4	23.3	61199000	43905000	17294000	2335700	2147600	188080	58863000	41757000	17106000
Q12906-6;Q12906-4	Q12906-6;Q12906-4	38;38	2;2	2;2			>sp|Q12906-6|ILF3_HUMAN Isoform 6 of Interleukin enhancer-binding factor 3 OS=Homo sapiens GN=ILF3;>sp|Q12906-4|ILF3_HUMAN Isoform 4 of Interleukin enhancer-binding factor 3 OS=Homo sapiens GN=ILF3	2	38	2	2	30	30	1	2	1	2	62.6	7.5	7.5	76.501	706	706;698	1	2	1.4157e-242	0.40665	0.7481	23.183	3	NaN	NaN	NaN	1	0.39456	0.73779	1.9632	2	53	51.1	10698000	8169300	2528500	4726600	3491300	1235300	5971200	4678000	1293200
P61978-2;P61978;P61978-3	P61978-2;P61978;P61978-3	25;25;24	25;25;24	25;25;24	Heterogeneous nuclear ribonucleoprotein K	HNRNPK	>sp|P61978-2|HNRPK_HUMAN Isoform 2 of Heterogeneous nuclear ribonucleoprotein K OS=Homo sapiens GN=HNRNPK;>sp|P61978|HNRPK_HUMAN Heterogeneous nuclear ribonucleoprotein K OS=Homo sapiens GN=HNRNPK PE=1 SV=1;>sp|P61978-3|HNRPK_HUMAN Isoform 3 of Heterogeneo	3	25	25	25	24	22	24	22	24	22	66.2	66.2	66.2	51.028	464	464;463;440	35	32	2.9975e-234	0.41064	0.77554	20.102	65	0.4094	0.77437	22.125	34	0.41183	0.77554	17.778	31	62.5	62.7	1174300000	822410000	351890000	692670000	485370000	207310000	481630000	337040000	144590000
Q12905	Q12905	17	17	17	Interleukin enhancer-binding factor 2	ILF2	>sp|Q12905|ILF2_HUMAN Interleukin enhancer-binding factor 2 OS=Homo sapiens GN=ILF2 PE=1 SV=2	1	17	17	17	14	17	14	17	14	17	59.5	59.5	59.5	43.062	390	390	19	21	7.1686e-129	0.41142	0.77864	15.404	40	0.41426	0.78332	14.322	19	0.41141	0.77099	16.217	21	46.7	59.5	522120000	367450000	154670000	247420000	174640000	72779000	274700000	192820000	81886000
Q15366-3;Q15366-2;Q15366;Q15366-4;Q15366-5;P57721;P57721-4;P57721-5;P57721-3;P57721-2;P57723;P57723-2	Q15366-3;Q15366-2;Q15366;Q15366-4;Q15366-5	12;11;11;11;10;5;5;5;4;4;1;1	9;8;8;8;7;2;2;2;1;1;0;0	9;8;8;8;7;2;2;2;1;1;0;0	Poly(rC)-binding protein 2	PCBP2	>sp|Q15366-3|PCBP2_HUMAN Isoform 3 of Poly(rC)-binding protein 2 OS=Homo sapiens GN=PCBP2;>sp|Q15366-2|PCBP2_HUMAN Isoform 2 of Poly(rC)-binding protein 2 OS=Homo sapiens GN=PCBP2;>sp|Q15366|PCBP2_HUMAN Poly(rC)-binding protein 2 OS=Homo sapiens GN=PCBP2 P	12	12	9	9	10	11	8	8	8	8	52.5	41.7	41.7	38.221	362	362;366;365;331;335;371;370;351;346;345;403;360	10	8	2.3065e-133	0.41333	0.78979	18.404	18	0.42336	0.8007	24.655	10	0.40581	0.78979	6.3982	8	41.7	48.6	231770000	164320000	67456000	144630000	100790000	43844000	87144000	63532000	23612000
Q9H6S0	Q9H6S0	5	5	5	Probable ATP-dependent RNA helicase YTHDC2	YTHDC2	>sp|Q9H6S0|YTDC2_HUMAN Probable ATP-dependent RNA helicase YTHDC2 OS=Homo sapiens GN=YTHDC2 PE=1 SV=2	1	5	5	5	1	5	1	5	1	5	5.1	5.1	5.1	160.25	1430	1430	1	5	5.7615e-31	0.41616	0.78963	23.464	5	NaN	NaN	NaN	0	0.41616	0.78963	23.464	5	1	5.1	6308300	4588100	1720200	304040	304040	0	6004200	4284100	1720200
P46782	P46782	1	1	1	40S ribosomal protein S5;40S ribosomal protein S5, N-terminally processed	RPS5	>sp|P46782|RS5_HUMAN 40S ribosomal protein S5 OS=Homo sapiens GN=RPS5 PE=1 SV=4	1	1	1	1	1	1	1	1	1	1	7.4	7.4	7.4	22.876	204	204	1	2	1.242e-21	0.41639	0.74951	22.791	3	NaN	NaN	NaN	1	0.45772	0.85925	30.238	2	7.4	7.4	4165100	2904800	1260300	470460	352830	117620	3694700	2552000	1142700
P51991-2	P51991-2	29	2	2			>sp|P51991-2|ROA3_HUMAN Isoform 2 of Heterogeneous nuclear ribonucleoprotein A3 OS=Homo sapiens GN=HNRNPA3	1	29	2	2	26	24	2	2	2	2	60.4	3.9	3.9	37.029	356	356	5	3	0	0.41785	0.84456	13.361	7	0.42247	0.83788	7.7011	4	0.41374	0.84456	20.924	3	58.4	52.8	85224000	59161000	26063000	74104000	51149000	22955000	11120000	8011400	3108600
P55795	P55795	6	2	2	Heterogeneous nuclear ribonucleoprotein H2	HNRNPH2	>sp|P55795|HNRH2_HUMAN Heterogeneous nuclear ribonucleoprotein H2 OS=Homo sapiens GN=HNRNPH2 PE=1 SV=1	1	6	2	2	6	5	2	1	2	1	19.2	6.7	6.7	49.263	449	449	3	1	4.2382e-112	0.41917	0.7485	19.688	4	0.43374	0.77458	23.581	3	NaN	NaN	NaN	1	19.2	16.3	7201300	5098900	2102400	5471400	3829000	1642400	1729900	1269800	460040
Q12904-2;Q12904	Q12904-2;Q12904	4;4	4;4	4;4	Aminoacyl tRNA synthase complex-interacting multifunctional protein 1;Endothelial monocyte-activating polypeptide 2	AIMP1	>sp|Q12904-2|AIMP1_HUMAN Isoform 2 of Aminoacyl tRNA synthase complex-interacting multifunctional protein 1 OS=Homo sapiens GN=AIMP1;>sp|Q12904|AIMP1_HUMAN Aminoacyl tRNA synthase complex-interacting multifunctional protein 1 OS=Homo sapiens GN=AIMP1 PE=1	2	4	4	4	4	2	4	2	4	2	19.6	19.6	19.6	37.039	336	336;312	4	2	1.6059e-14	0.42115	0.81332	26.443	6	0.37074	0.6983	18.805	4	0.58144	1.0809	3.1747	2	19.6	11	17935000	12592000	5343500	11234000	8120300	3113800	6701100	4471400	2229700
Q8ND56;Q8ND56-2	Q8ND56;Q8ND56-2	2;2	2;2	2;2	Protein LSM14 homolog A	LSM14A	>sp|Q8ND56|LS14A_HUMAN Protein LSM14 homolog A OS=Homo sapiens GN=LSM14A PE=1 SV=3;>sp|Q8ND56-2|LS14A_HUMAN Isoform 2 of Protein LSM14 homolog A OS=Homo sapiens GN=LSM14A	2	2	2	2	2	0	2	0	2	0	3.9	3.9	3.9	50.529	463	463;463	2		0.0012446	0.42219	0.75177	45.726	2	0.42219	0.75177	45.726	2	NaN	NaN	NaN	0	3.9	0	4094600	2788800	1305800	4094600	2788800	1305800	0	0	0
Q13838-2;Q13838;O00148	Q13838-2;Q13838;O00148	12;12;9	12;12;9	12;12;9	Spliceosome RNA helicase DDX39B;ATP-dependent RNA helicase DDX39A	DDX39B;DDX39A	>sp|Q13838-2|DX39B_HUMAN Isoform 2 of Spliceosome RNA helicase DDX39B OS=Homo sapiens GN=DDX39B;>sp|Q13838|DX39B_HUMAN Spliceosome RNA helicase DDX39B OS=Homo sapiens GN=DDX39B PE=1 SV=1;>sp|O00148|DX39A_HUMAN ATP-dependent RNA helicase DDX39A OS=Homo sapi	3	12	12	12	11	10	11	10	11	10	33.6	33.6	33.6	50.679	443	443;428;427	14	12	1.9949e-92	0.42484	0.79329	29.39	26	0.41664	0.77781	13.927	14	0.44719	0.83971	39.608	12	32.1	28.9	294310000	196870000	97438000	148630000	106040000	42586000	145680000	90830000	54852000
P41252	P41252	3	3	3	Isoleucine--tRNA ligase, cytoplasmic	IARS	>sp|P41252|SYIC_HUMAN Isoleucine--tRNA ligase, cytoplasmic OS=Homo sapiens GN=IARS PE=1 SV=2	1	3	3	3	0	3	0	3	0	3	2.4	2.4	2.4	144.5	1262	1262		3	1.6092e-08	0.42571	0.75743	17.366	3	NaN	NaN	NaN	0	0.42571	0.75743	17.366	3	0	2.4	4344500	3013100	1331400	0	0	0	4344500	3013100	1331400
Q9BYJ9	Q9BYJ9	5	2	2	YTH domain family protein 1	YTHDF1	>sp|Q9BYJ9|YTHD1_HUMAN YTH domain family protein 1 OS=Homo sapiens GN=YTHDF1 PE=1 SV=1	1	5	2	2	5	3	2	1	2	1	11.6	5.4	5.4	60.873	559	559	2	1	2.6089e-25	0.42778	0.7979	20.644	3	0.36498	0.67714	25.939	2	NaN	NaN	NaN	1	11.6	6.8	6417700	4945100	1472600	5327100	4137900	1189100	1090700	807200	283480
Q9NZT1	Q9NZT1	1	1	1	Calmodulin-like protein 5	CALML5	>sp|Q9NZT1|CALL5_HUMAN Calmodulin-like protein 5 OS=Homo sapiens GN=CALML5 PE=1 SV=2	1	1	1	1	1	1	1	1	1	1	9.6	9.6	9.6	15.892	146	146	1	1	8.8652e-06	0.42778	0.82942	236.49	2	NaN	NaN	NaN	1	NaN	NaN	NaN	1	9.6	9.6	6048400	2456800	3591500	1901200	1757200	144080	4147100	699680	3447400
Q8NCA5;Q8NCA5-2	Q8NCA5;Q8NCA5-2	4;4	4;4	4;4	Protein FAM98A	FAM98A	>sp|Q8NCA5|FA98A_HUMAN Protein FAM98A OS=Homo sapiens GN=FAM98A PE=1 SV=1;>sp|Q8NCA5-2|FA98A_HUMAN Isoform 2 of Protein FAM98A OS=Homo sapiens GN=FAM98A	2	4	4	4	4	3	4	3	4	3	11.6	11.6	11.6	55.4	519	519;518	4	4	4.2407e-37	0.42874	0.77255	32.276	8	0.42874	0.77255	32.486	4	0.43955	0.79356	36.829	4	11.6	8.9	28101000	20490000	7610800	10608000	7625100	2982600	17493000	12865000	4628200
P14866;P14866-2	P14866;P14866-2	18;15	18;15	17;14	Heterogeneous nuclear ribonucleoprotein L	HNRNPL	>sp|P14866|HNRPL_HUMAN Heterogeneous nuclear ribonucleoprotein L OS=Homo sapiens GN=HNRNPL PE=1 SV=2;>sp|P14866-2|HNRPL_HUMAN Isoform 2 of Heterogeneous nuclear ribonucleoprotein L OS=Homo sapiens GN=HNRNPL	2	18	18	17	17	13	17	13	16	12	47	47	45.8	64.132	589	589;456	21	17	4.6127e-149	0.42924	0.82256	29.888	35	0.44501	0.87195	35.937	20	0.42463	0.80118	19.864	15	42.1	35.1	335900000	235890000	100010000	198980000	141450000	57531000	136920000	94441000	42475000
Q92499	Q92499	30	30	30	ATP-dependent RNA helicase DDX1	DDX1	>sp|Q92499|DDX1_HUMAN ATP-dependent RNA helicase DDX1 OS=Homo sapiens GN=DDX1 PE=1 SV=2	1	30	30	30	23	23	23	23	23	23	50.3	50.3	50.3	82.431	740	740	25	31	5.2927e-249	0.4299	0.79376	35.843	54	0.41516	0.76526	49.863	25	0.43687	0.82811	16.959	29	40.8	42.6	277460000	189470000	87984000	126710000	84755000	41951000	150750000	104720000	46033000
P27816;P27816-6;P27816-2;P27816-4;P27816-5;P27816-7	P27816;P27816-6;P27816-2;P27816-4;P27816-5	11;10;9;7;7;1	11;10;9;7;7;1	11;10;9;7;7;1	Microtubule-associated protein 4	MAP4	>sp|P27816|MAP4_HUMAN Microtubule-associated protein 4 OS=Homo sapiens GN=MAP4 PE=1 SV=3;>sp|P27816-6|MAP4_HUMAN Isoform 6 of Microtubule-associated protein 4 OS=Homo sapiens GN=MAP4;>sp|P27816-2|MAP4_HUMAN Isoform 2 of Microtubule-associated protein 4 OS=	6	11	11	11	10	4	10	4	10	4	13.4	13.4	13.4	121	1152	1152;1135;979;872;809;99	10	4	3.0916e-49	0.43046	0.79905	18.313	13	0.43046	0.79905	15.11	9	0.38652	0.68706	19.424	4	12.1	5.5	24626000	18336000	6290200	18206000	13556000	4649200	6420200	4779200	1641000
P62805	P62805	1	1	1	Histone H4	HIST1H4A	>sp|P62805|H4_HUMAN Histone H4 OS=Homo sapiens GN=HIST1H4A PE=1 SV=2	1	1	1	1	1	1	1	1	1	1	7.8	7.8	7.8	11.367	103	103	1	1	5.2037e-05	0.43096	0.76893	37.253	2	NaN	NaN	NaN	1	NaN	NaN	NaN	1	7.8	7.8	4780800	3324400	1456500	2928800	2212200	716550	1852100	1112200	739910
P62857	P62857	1	1	1	40S ribosomal protein S28	RPS28	>sp|P62857|RS28_HUMAN 40S ribosomal protein S28 OS=Homo sapiens GN=RPS28 PE=1 SV=1	1	1	1	1	1	1	1	1	1	1	17.4	17.4	17.4	7.8409	69	69	1	1	3.9359e-17	0.43308	0.77362	11.951	2	NaN	NaN	NaN	1	NaN	NaN	NaN	1	17.4	17.4	5123500	3720200	1403300	2497400	1781200	716190	2626100	1939000	687150
Q15056;Q15056-2	Q15056;Q15056-2	3;3	3;3	3;3	Eukaryotic translation initiation factor 4H	EIF4H	>sp|Q15056|IF4H_HUMAN Eukaryotic translation initiation factor 4H OS=Homo sapiens GN=EIF4H PE=1 SV=5;>sp|Q15056-2|IF4H_HUMAN Isoform Short of Eukaryotic translation initiation factor 4H OS=Homo sapiens GN=EIF4H	2	3	3	3	3	1	3	1	3	1	18.1	18.1	18.1	27.385	248	248;228	3	1	8.3865e-06	0.43537	0.79556	32.646	4	0.46305	0.8257	38.346	3	NaN	NaN	NaN	1	18.1	9.3	12598000	9003500	3594500	6075200	4221400	1853800	6522800	4782100	1740700
Q9Y3I0	Q9Y3I0	20	20	20	tRNA-splicing ligase RtcB homolog	C22orf28	>sp|Q9Y3I0|RTCB_HUMAN tRNA-splicing ligase RtcB homolog OS=Homo sapiens GN=C22orf28 PE=1 SV=1	1	20	20	20	19	16	19	16	19	16	43	43	43	55.21	505	505	27	21	1.7552e-169	0.43814	0.79423	45.066	45	0.44241	0.81892	53.351	25	0.42112	0.78865	33.284	20	41.6	37	324760000	224290000	100470000	188110000	129220000	58886000	136650000	95066000	41580000
Q9Y224	Q9Y224	10	10	10	UPF0568 protein C14orf166	C14orf166	>sp|Q9Y224|CN166_HUMAN UPF0568 protein C14orf166 OS=Homo sapiens GN=C14orf166 PE=1 SV=1	1	10	10	10	8	8	8	8	8	8	47.5	47.5	47.5	28.068	244	244	10	12	7.4285e-74	0.43852	0.82179	29.284	21	0.43995	0.83319	39.931	9	0.42401	0.80282	18.823	12	38.9	35.7	115940000	79732000	36212000	56011000	38789000	17222000	59933000	40943000	18990000
P09012	P09012	3	3	1	U1 small nuclear ribonucleoprotein A	SNRPA	>sp|P09012|SNRPA_HUMAN U1 small nuclear ribonucleoprotein A OS=Homo sapiens GN=SNRPA PE=1 SV=3	1	3	3	1	3	2	3	2	1	1	12.1	12.1	6.7	31.279	282	282	3	2	5.0468e-10	0.43939	0.83298	4.9055	5	0.45601	0.88388	6.3347	3	0.43119	0.83078	0.37403	2	12.1	9.6	29252000	20333000	8918900	16727000	11290000	5437600	12525000	9043900	3481300
O43684;O43684-2	O43684;O43684-2	2;2	2;2	2;2	Mitotic checkpoint protein BUB3	BUB3	>sp|O43684|BUB3_HUMAN Mitotic checkpoint protein BUB3 OS=Homo sapiens GN=BUB3 PE=1 SV=1;>sp|O43684-2|BUB3_HUMAN Isoform 2 of Mitotic checkpoint protein BUB3 OS=Homo sapiens GN=BUB3	2	2	2	2	2	1	2	1	2	1	8.2	8.2	8.2	37.154	328	328;326	2	1	3.9048e-06	0.43997	0.81999	13.079	3	0.40427	0.73301	16.072	2	NaN	NaN	NaN	1	8.2	4.3	3551200	2552100	999110	2493100	1796800	696210	1058100	755210	302900
Q5HYW3	Q5HYW3	1	1	1	Retrotransposon gag domain-containing protein 4	RGAG4	>sp|Q5HYW3|RGAG4_HUMAN Retrotransposon gag domain-containing protein 4 OS=Homo sapiens GN=RGAG4 PE=2 SV=1	1	1	1	1	1	1	1	1	1	1	1.6	1.6	1.6	64.711	569	569	1	1	0.0090357	0.44012	0.80297	4.3417	2	NaN	NaN	NaN	1	NaN	NaN	NaN	1	1.6	1.6	21819000	15496000	6323200	8312100	6208600	2103500	13507000	9287400	4219700
Q9UKA9-3;Q9UKA9-4;Q9UKA9-2;Q9UKA9;Q9UKA9-6;Q9UKA9-5	Q9UKA9-3;Q9UKA9-4;Q9UKA9-2;Q9UKA9;Q9UKA9-6;Q9UKA9-5	10;10;10;10;7;7	9;9;9;9;7;7	9;9;9;9;7;7	Polypyrimidine tract-binding protein 2	PTBP2	>sp|Q9UKA9-3|PTBP2_HUMAN Isoform 3 of Polypyrimidine tract-binding protein 2 OS=Homo sapiens GN=PTBP2;>sp|Q9UKA9-4|PTBP2_HUMAN Isoform 4 of Polypyrimidine tract-binding protein 2 OS=Homo sapiens GN=PTBP2;>sp|Q9UKA9-2|PTBP2_HUMAN Isoform 2 of Polypyrimidine	6	10	9	9	8	6	8	5	8	5	25.3	24	24	58.084	537	537;536;532;531;361;356	9	5	1.974e-90	0.44042	0.83455	61.438	14	0.48836	0.92486	73.385	9	0.34085	0.64109	15.985	5	20.3	17.9	46048000	31214000	14834000	32773000	21356000	11417000	13275000	9858600	3416500
P23284	P23284	2	2	2	Peptidyl-prolyl cis-trans isomerase B	PPIB	>sp|P23284|PPIB_HUMAN Peptidyl-prolyl cis-trans isomerase B OS=Homo sapiens GN=PPIB PE=1 SV=2	1	2	2	2	1	2	1	2	1	2	7.9	7.9	7.9	23.742	216	216	1	2	0.00037267	0.44103	0.76811	23.158	3	NaN	NaN	NaN	1	0.36923	0.66394	20.61	2	3.7	7.9	2107900	1452200	655750	923300	622200	301100	1184600	830000	354650
Q15631	Q15631	2	2	2	Translin	TSN	>sp|Q15631|TSN_HUMAN Translin OS=Homo sapiens GN=TSN PE=1 SV=1	1	2	2	2	2	1	2	1	2	1	11.4	11.4	11.4	26.183	228	228	2	1	5.526e-06	0.44147	0.86784	9.0721	3	0.46235	0.8123	11.638	2	NaN	NaN	NaN	1	11.4	6.6	7539500	5366100	2173400	3928600	2764800	1163800	3610900	2601200	1009600
P38159;P38159-2;P38159-3;O75526;Q8N7X1	P38159;P38159-2;P38159-3	7;6;4;2;1	7;6;4;2;1	3;3;2;1;0	RNA-binding motif protein, X chromosome;RNA-binding motif protein, X chromosome, N-terminally processed	RBMX	>sp|P38159|RBMX_HUMAN RNA-binding motif protein, X chromosome OS=Homo sapiens GN=RBMX PE=1 SV=3;>sp|P38159-2|RBMX_HUMAN Isoform 2 of RNA-binding motif protein, X chromosome OS=Homo sapiens GN=RBMX;>sp|P38159-3|RBMX_HUMAN Isoform 3 of RNA-binding motif prot	5	7	7	3	6	6	6	6	3	3	21	21	7.4	42.331	391	391;378;196;392;1067	8	7	1.0364e-68	0.44205	0.82409	16.873	14	0.42751	0.80959	17.93	7	0.44772	0.82958	16.871	7	17.6	19.2	147730000	101430000	46307000	46255000	32341000	13914000	101480000	69087000	32393000
Q9H2U1;Q9H2U1-2;Q9H2U1-3;Q6P158;Q6P158-2	Q9H2U1;Q9H2U1-2;Q9H2U1-3	39;37;37;2;2	39;37;37;2;2	39;37;37;2;2	Probable ATP-dependent RNA helicase DHX36	DHX36	>sp|Q9H2U1|DHX36_HUMAN Probable ATP-dependent RNA helicase DHX36 OS=Homo sapiens GN=DHX36 PE=1 SV=2;>sp|Q9H2U1-2|DHX36_HUMAN Isoform 2 of Probable ATP-dependent RNA helicase DHX36 OS=Homo sapiens GN=DHX36;>sp|Q9H2U1-3|DHX36_HUMAN Isoform 3 of Probable ATP-	5	39	39	39	29	33	29	33	29	33	44.7	44.7	44.7	114.76	1008	1008;994;979;1386;658	36	40	0	0.44461	0.81737	23.493	76	0.44051	0.81191	28.274	36	0.44912	0.83848	17.801	40	31.4	40.7	545530000	381480000	164050000	225700000	156130000	69564000	319840000	225350000	94488000
Q96I24;Q96I24-2	Q96I24	26;11	24;9	22;7	Far upstream element-binding protein 3	FUBP3	>sp|Q96I24|FUBP3_HUMAN Far upstream element-binding protein 3 OS=Homo sapiens GN=FUBP3 PE=1 SV=2	2	26	24	22	25	20	23	19	21	17	64	62.4	59.6	61.64	572	572;261	33	23	2.5042e-187	0.44498	0.82178	26.333	54	0.44704	0.84753	28.84	31	0.43871	0.80452	23.101	23	61.9	48.8	506680000	347970000	158700000	344740000	236190000	108550000	161930000	111780000	50153000
P59190;P59190-2;P61006;Q92930;P62820;P51153;Q92928;Q9H0U4;P61026;P62820-2;P62820-3	P59190;P59190-2;P61006;Q92930;P62820;P51153;Q92928;Q9H0U4;P61026;P62820-2;P62820-3	1;1;1;1;1;1;1;1;1;1;1	1;1;1;1;1;1;1;1;1;1;1	1;1;1;1;1;1;1;1;1;1;1	Ras-related protein Rab-15;Ras-related protein Rab-8A;Ras-related protein Rab-8B;Ras-related protein Rab-1A;Ras-related protein Rab-13;Putative Ras-related protein Rab-1C;Ras-related protein Rab-1B;Ras-related protein Rab-10	RAB15;RAB8A;RAB8B;RAB1A;RAB13;RAB1C;RAB1B;RAB10	>sp|P59190|RAB15_HUMAN Ras-related protein Rab-15 OS=Homo sapiens GN=RAB15 PE=1 SV=1;>sp|P59190-2|RAB15_HUMAN Isoform 2 of Ras-related protein Rab-15 OS=Homo sapiens GN=RAB15;>sp|P61006|RAB8A_HUMAN Ras-related protein Rab-8A OS=Homo sapiens GN=RAB8A PE=1 S	11	1	1	1	1	1	1	1	1	1	5.2	5.2	5.2	24.39	212	212;208;207;207;205;203;201;201;200;141;129	1	1	0.0088758	0.44523	0.83811	21.786	2	NaN	NaN	NaN	1	NaN	NaN	NaN	1	5.2	5.2	5311800	3593900	1717900	2907400	1897200	1010300	2404400	1696700	707680
Q9NXV6	Q9NXV6	15	15	15	CDKN2A-interacting protein	CDKN2AIP	>sp|Q9NXV6|CARF_HUMAN CDKN2A-interacting protein OS=Homo sapiens GN=CDKN2AIP PE=1 SV=3	1	15	15	15	12	11	12	11	12	11	37.6	37.6	37.6	61.124	580	580	12	12	1.9902e-158	0.44605	0.821	22.076	22	0.45114	0.8393	18.268	11	0.42613	0.80309	25.925	11	32.9	26.6	57958000	40142000	17816000	30290000	20669000	9621300	27668000	19473000	8194500
P47897	P47897	8	8	8	Glutamine--tRNA ligase	QARS	>sp|P47897|SYQ_HUMAN Glutamine--tRNA ligase OS=Homo sapiens GN=QARS PE=1 SV=1	1	8	8	8	5	4	5	4	5	4	12.8	12.8	12.8	87.798	775	775	5	4	2.2592e-39	0.44627	0.79123	58.279	8	0.47141	0.83971	28.917	5	0.42246	0.74554	89.941	3	7.4	6.5	13686000	8157500	5528800	6992700	5030900	1961800	6693600	3126600	3566900
P78346	P78346	1	1	1	Ribonuclease P protein subunit p30	RPP30	>sp|P78346|RPP30_HUMAN Ribonuclease P protein subunit p30 OS=Homo sapiens GN=RPP30 PE=1 SV=1	1	1	1	1	1	1	1	1	1	1	3.4	3.4	3.4	29.321	268	268	1	1	0.00024829	0.44725	0.79306	8.9513	2	NaN	NaN	NaN	1	NaN	NaN	NaN	1	3.4	3.4	1382800	959590	423240	851310	609360	241950	531520	350230	181290
Q9GZT3	Q9GZT3	3	3	3	SRA stem-loop-interacting RNA-binding protein, mitochondrial	SLIRP	>sp|Q9GZT3|SLIRP_HUMAN SRA stem-loop-interacting RNA-binding protein, mitochondrial OS=Homo sapiens GN=SLIRP PE=1 SV=1	1	3	3	3	1	3	1	3	1	3	37.6	37.6	37.6	12.349	109	109	1	3	1.1993e-09	0.44864	0.84537	17.693	4	NaN	NaN	NaN	1	0.42214	0.7963	21.358	3	12.8	37.6	13441000	9280400	4160500	5007100	3305800	1701300	8433900	5974700	2459200
P49458;P49458-2	P49458;P49458-2	4;2	4;2	4;2	Signal recognition particle 9 kDa protein	SRP9	>sp|P49458|SRP09_HUMAN Signal recognition particle 9 kDa protein OS=Homo sapiens GN=SRP9 PE=1 SV=2;>sp|P49458-2|SRP09_HUMAN Isoform 2 of Signal recognition particle 9 kDa protein OS=Homo sapiens GN=SRP9	2	4	4	4	4	4	4	4	4	4	43	43	43	10.112	86	86;82	4	4	1.1108e-19	0.45129	0.82109	56.631	8	0.43658	0.7932	13.722	4	0.45455	0.8396	77.57	4	43	43	35543000	24460000	11083000	18367000	13022000	5345000	17175000	11438000	5737700
P60842;Q14240-2;Q14240	P60842;Q14240-2;Q14240	2;1;1	2;1;1	2;1;1	Eukaryotic initiation factor 4A-I;Eukaryotic initiation factor 4A-II	EIF4A1;EIF4A2	>sp|P60842|IF4A1_HUMAN Eukaryotic initiation factor 4A-I OS=Homo sapiens GN=EIF4A1 PE=1 SV=1;>sp|Q14240-2|IF4A2_HUMAN Isoform 2 of Eukaryotic initiation factor 4A-II OS=Homo sapiens GN=EIF4A2;>sp|Q14240|IF4A2_HUMAN Eukaryotic initiation factor 4A-II OS=Hom	3	2	2	2	0	2	0	2	0	2	6.2	6.2	6.2	46.153	406	406;408;407		2	8.1872e-08	0.45148	0.81103	11.244	2	NaN	NaN	NaN	0	0.45148	0.81103	11.244	2	0	6.2	5893900	3984800	1909100	0	0	0	5893900	3984800	1909100
Q86V81	Q86V81	4	4	4	THO complex subunit 4	ALYREF	>sp|Q86V81|THOC4_HUMAN THO complex subunit 4 OS=Homo sapiens GN=ALYREF PE=1 SV=3	1	4	4	4	4	4	4	4	4	4	26.1	26.1	26.1	26.888	257	257	6	6	2.2007e-97	0.45229	0.82715	19.655	12	0.4745	0.8915	25.943	6	0.45229	0.82715	12.266	6	26.1	26.1	277280000	192610000	84676000	142760000	99759000	43000000	134530000	92849000	41676000
Q06830;Q13162	Q06830;Q13162	2;1	2;1	2;1	Peroxiredoxin-1;Peroxiredoxin-4	PRDX1;PRDX4	>sp|Q06830|PRDX1_HUMAN Peroxiredoxin-1 OS=Homo sapiens GN=PRDX1 PE=1 SV=1;>sp|Q13162|PRDX4_HUMAN Peroxiredoxin-4 OS=Homo sapiens GN=PRDX4 PE=1 SV=1	2	2	2	2	2	2	2	2	2	2	11.1	11.1	11.1	22.11	199	199;271	2	2	1.337e-10	0.45427	0.84019	23.776	4	0.45427	0.84019	15.674	2	0.43397	0.83864	38.082	2	11.1	11.1	9447200	6325100	3122100	4433000	2836100	1596900	5014200	3489000	1525200
Q15427	Q15427	1	1	1	Splicing factor 3B subunit 4	SF3B4	>sp|Q15427|SF3B4_HUMAN Splicing factor 3B subunit 4 OS=Homo sapiens GN=SF3B4 PE=1 SV=1	1	1	1	1	1	1	1	1	1	1	3.3	3.3	3.3	44.385	424	424	1	1	3.2599e-46	0.45665	0.86255	10.29	2	NaN	NaN	NaN	1	NaN	NaN	NaN	1	3.3	3.3	8814100	6033900	2780200	5701400	3996700	1704700	3112700	2037200	1075500
P04075	P04075	1	1	1	Fructose-bisphosphate aldolase A	ALDOA	>sp|P04075|ALDOA_HUMAN Fructose-bisphosphate aldolase A OS=Homo sapiens GN=ALDOA PE=1 SV=2	1	1	1	1	1	1	1	1	1	1	3.8	3.8	3.8	39.42	364	364	1	1	5.182e-10	0.45739	0.85566	23.814	2	NaN	NaN	NaN	1	NaN	NaN	NaN	1	3.8	3.8	4121800	2887100	1234600	2465300	1652500	812800	1656500	1234600	421850
O43143;Q14562;O60231	O43143	21;1;1	21;1;1	21;1;1	Putative pre-mRNA-splicing factor ATP-dependent RNA helicase DHX15	DHX15	>sp|O43143|DHX15_HUMAN Putative pre-mRNA-splicing factor ATP-dependent RNA helicase DHX15 OS=Homo sapiens GN=DHX15 PE=1 SV=2	3	21	21	21	12	18	12	18	12	18	30.6	30.6	30.6	90.932	795	795;1220;1041	14	20	4.2823e-128	0.45975	0.8681	86.084	33	0.46876	0.8934	94.119	14	0.45456	0.86099	81.882	19	17.2	27.7	254870000	94281000	160590000	118980000	44123000	74856000	135890000	50157000	85732000
Q15233	Q15233	30	30	28	Non-POU domain-containing octamer-binding protein	NONO	>sp|Q15233|NONO_HUMAN Non-POU domain-containing octamer-binding protein OS=Homo sapiens GN=NONO PE=1 SV=4	1	30	30	28	26	25	26	25	24	23	51.6	51.6	51.6	54.231	471	471	44	40	4.4798e-224	0.4615	0.86071	18.573	81	0.45135	0.84029	21.64	42	0.47686	0.86966	14.161	39	47.3	48.8	1148200000	788860000	359380000	701350000	481780000	219580000	446880000	307080000	139800000
Q15365	Q15365	14	14	11	Poly(rC)-binding protein 1	PCBP1	>sp|Q15365|PCBP1_HUMAN Poly(rC)-binding protein 1 OS=Homo sapiens GN=PCBP1 PE=1 SV=2	1	14	14	11	9	13	9	13	7	10	71.9	71.9	61	37.497	356	356	12	15	3.9265e-153	0.46247	0.84728	21.219	27	0.45435	0.83602	28.376	12	0.47028	0.87883	13.567	15	41.6	65.4	264740000	184680000	80056000	157150000	110640000	46505000	107590000	74040000	33552000
P68104;Q5VTE0;Q05639	P68104;Q5VTE0;Q05639	12;12;6	12;12;6	12;12;6	Elongation factor 1-alpha 1;Putative elongation factor 1-alpha-like 3;Elongation factor 1-alpha 2	EEF1A1;EEF1A1P5;EEF1A2	>sp|P68104|EF1A1_HUMAN Elongation factor 1-alpha 1 OS=Homo sapiens GN=EEF1A1 PE=1 SV=1;>sp|Q5VTE0|EF1A3_HUMAN Putative elongation factor 1-alpha-like 3 OS=Homo sapiens GN=EEF1A1P5 PE=5 SV=1;>sp|Q05639|EF1A2_HUMAN Elongation factor 1-alpha 2 OS=Homo sapiens	3	12	12	12	8	12	8	12	8	12	39.6	39.6	39.6	50.14	462	462;462;463	10	12	1.0242e-55	0.46286	0.8745	19.733	22	0.42878	0.82366	17.774	10	0.50014	0.93289	20.142	12	24.7	39.6	290650000	201700000	88955000	166160000	116690000	49467000	124500000	85008000	39488000
Q96SI9;Q96SI9-2	Q96SI9;Q96SI9-2	6;6	1;1	1;1	Spermatid perinuclear RNA-binding protein	STRBP	>sp|Q96SI9|STRBP_HUMAN Spermatid perinuclear RNA-binding protein OS=Homo sapiens GN=STRBP PE=1 SV=1;>sp|Q96SI9-2|STRBP_HUMAN Isoform 2 of Spermatid perinuclear RNA-binding protein OS=Homo sapiens GN=STRBP	2	6	1	1	4	5	1	1	1	1	6.7	1	1	73.652	672	672;658	1	1	1.3282e-23	0.46516	0.85837	0.57274	2	NaN	NaN	NaN	1	NaN	NaN	NaN	1	6.1	5.2	62759000	41490000	21269000	35500000	23885000	11614000	27259000	17605000	9654300
Q8IYB7;Q8IYB7-2;Q8IYB7-3;Q8IYB7-5;Q8IYB7-4	Q8IYB7;Q8IYB7-2;Q8IYB7-3	7;6;6;3;3	7;6;6;3;3	7;6;6;3;3	DIS3-like exonuclease 2	DIS3L2	>sp|Q8IYB7|DI3L2_HUMAN DIS3-like exonuclease 2 OS=Homo sapiens GN=DIS3L2 PE=1 SV=4;>sp|Q8IYB7-2|DI3L2_HUMAN Isoform 2 of DIS3-like exonuclease 2 OS=Homo sapiens GN=DIS3L2;>sp|Q8IYB7-3|DI3L2_HUMAN Isoform 3 of DIS3-like exonuclease 2 OS=Homo sapiens GN=DIS3	5	7	7	7	4	4	4	4	4	4	8.7	8.7	8.7	99.278	885	885;619;603;356;249	4	4	6.4107e-20	0.4653	0.8744	30.194	7	0.56412	1.0381	32.359	4	0.41635	0.74595	23.05	3	6.1	3.6	10178000	6515800	3662400	5702800	3546500	2156300	4475400	2969400	1506000
P26641	P26641	7	7	7	Elongation factor 1-gamma	EEF1G	>sp|P26641|EF1G_HUMAN Elongation factor 1-gamma OS=Homo sapiens GN=EEF1G PE=1 SV=3	1	7	7	7	7	6	7	6	7	6	16	16	16	50.118	437	437	9	8	4.9868e-60	0.46743	0.87807	13.878	17	0.45558	0.84773	13.987	9	0.47795	0.92034	12.872	8	16	16	67312000	45959000	21352000	34067000	23644000	10423000	33245000	22315000	10930000
Q15434	Q15434	3	2	2	RNA-binding motif, single-stranded-interacting protein 2	RBMS2	>sp|Q15434|RBMS2_HUMAN RNA-binding motif, single-stranded-interacting protein 2 OS=Homo sapiens GN=RBMS2 PE=1 SV=1	1	3	2	2	2	2	2	1	2	1	9.3	7.6	7.6	43.958	407	407	2	1	1.3319e-09	0.46789	0.87434	6.6347	3	0.50203	0.91786	6.8692	2	NaN	NaN	NaN	1	7.6	4.9	6139400	4199300	1940100	4593400	3038300	1555100	1546000	1161000	385000
Q00577	Q00577	3	3	3	Transcriptional activator protein Pur-alpha	PURA	>sp|Q00577|PURA_HUMAN Transcriptional activator protein Pur-alpha OS=Homo sapiens GN=PURA PE=1 SV=2	1	3	3	3	3	2	3	2	3	2	18	18	18	34.91	322	322	3	2	4.4193e-26	0.47265	0.88929	14.816	4	0.52247	0.95727	8.8174	3	NaN	NaN	NaN	1	18	10.9	10154000	7056000	3098100	6658400	4313800	2344600	3495700	2742100	753550
P26599-3;P26599-2;P26599	P26599-3;P26599-2;P26599	29;29;29	29;29;29	25;25;25	Polypyrimidine tract-binding protein 1	PTBP1	>sp|P26599-3|PTBP1_HUMAN Isoform 3 of Polypyrimidine tract-binding protein 1 OS=Homo sapiens GN=PTBP1;>sp|P26599-2|PTBP1_HUMAN Isoform 2 of Polypyrimidine tract-binding protein 1 OS=Homo sapiens GN=PTBP1;>sp|P26599|PTBP1_HUMAN Polypyrimidine tract-binding	3	29	29	25	23	28	23	28	21	25	61.8	61.8	57.8	59.632	557	557;550;531	52	62	0	0.4753	0.88833	15.749	113	0.48889	0.91524	15.997	51	0.47063	0.87662	15.588	62	59.2	61.8	7557200000	4987800000	2569400000	3392800000	2238000000	1154900000	4164400000	2749800000	1414500000
P23246;P23246-2	P23246;P23246-2	28;25	26;23	26;23	Splicing factor, proline- and glutamine-rich	SFPQ	>sp|P23246|SFPQ_HUMAN Splicing factor, proline- and glutamine-rich OS=Homo sapiens GN=SFPQ PE=1 SV=2;>sp|P23246-2|SFPQ_HUMAN Isoform Short of Splicing factor, proline- and glutamine-rich OS=Homo sapiens GN=SFPQ	2	28	26	26	25	24	23	22	23	22	42.3	40.9	40.9	76.149	707	707;669	32	29	1.8817e-222	0.47576	0.91059	23.982	61	0.46744	0.88554	27.693	32	0.48999	0.92701	17.917	29	39.2	31.4	1700300000	1122000000	578330000	888400000	584760000	303640000	811940000	537250000	274690000
Q7Z417	Q7Z417	9	9	9	Nuclear fragile X mental retardation-interacting protein 2	NUFIP2	>sp|Q7Z417|NUFP2_HUMAN Nuclear fragile X mental retardation-interacting protein 2 OS=Homo sapiens GN=NUFIP2 PE=1 SV=1	1	9	9	9	8	5	8	5	8	5	18.3	18.3	18.3	76.12	695	695	8	5	4.0948e-76	0.47702	0.87376	33.772	12	0.48233	0.86311	43.146	7	0.47176	0.88996	17.371	5	16.7	11.7	26289000	17373000	8915700	16258000	10923000	5334900	10030000	6449600	3580800
Q14258	Q14258	9	9	9	E3 ubiquitin/ISG15 ligase TRIM25	TRIM25	>sp|Q14258|TRI25_HUMAN E3 ubiquitin/ISG15 ligase TRIM25 OS=Homo sapiens GN=TRIM25 PE=1 SV=2	1	9	9	9	4	7	4	7	4	7	16.5	16.5	16.5	70.973	630	630	4	8	2.4264e-39	0.47778	0.93256	59.919	12	0.60932	1.1006	90.521	4	0.46154	0.88941	28.731	8	6.7	13.3	25857000	15278000	10579000	11345000	5280100	6064600	14513000	9998300	4514300
Q92841;Q92841-3;Q92841-2;Q92841-1	Q92841;Q92841-3;Q92841-2;Q92841-1	31;29;29;29	22;20;20;20	22;20;20;20	Probable ATP-dependent RNA helicase DDX17	DDX17	>sp|Q92841|DDX17_HUMAN Probable ATP-dependent RNA helicase DDX17 OS=Homo sapiens GN=DDX17 PE=1 SV=2;>sp|Q92841-3|DDX17_HUMAN Isoform 4 of Probable ATP-dependent RNA helicase DDX17 OS=Homo sapiens GN=DDX17;>sp|Q92841-2|DDX17_HUMAN Isoform 3 of Probable ATP-	4	31	22	22	28	28	20	19	20	19	49.1	38.8	38.8	80.272	729	729;652;652;650	23	21	1.6351e-208	0.47943	0.89198	31.442	44	0.47944	0.89172	38.718	23	0.47942	0.8983	21.794	21	46.4	46.5	411850000	279430000	132410000	239720000	160920000	78807000	172120000	118520000	53607000
P29558;P29558-2;Q6XE24;Q6XE24-2;Q6XE24-4;Q6XE24-3	P29558;P29558-2;Q6XE24;Q6XE24-2;Q6XE24-4;Q6XE24-3	4;4;2;2;2;2	4;4;2;2;2;2	3;3;1;1;1;1	RNA-binding motif, single-stranded-interacting protein 1;RNA-binding motif, single-stranded-interacting protein 3	RBMS1;RBMS3	>sp|P29558|RBMS1_HUMAN RNA-binding motif, single-stranded-interacting protein 1 OS=Homo sapiens GN=RBMS1 PE=1 SV=3;>sp|P29558-2|RBMS1_HUMAN Isoform 2 of RNA-binding motif, single-stranded-interacting protein 1 OS=Homo sapiens GN=RBMS1;>sp|Q6XE24|RBMS3_HUMA	6	4	4	3	3	2	3	2	3	1	11.8	11.8	10.1	44.505	406	406;403;437;433;420;419	3	2	1.0201e-28	0.48066	0.86887	26.404	5	0.57931	1.0879	37.179	3	0.46085	0.85071	2.987	2	10.1	5.4	15300000	10238000	5061700	9242200	6044700	3197500	6057600	4193400	1864200
P54136;P54136-2	P54136;P54136-2	10;9	10;9	10;9	Arginine--tRNA ligase, cytoplasmic	RARS	>sp|P54136|SYRC_HUMAN Arginine--tRNA ligase, cytoplasmic OS=Homo sapiens GN=RARS PE=1 SV=2;>sp|P54136-2|SYRC_HUMAN Isoform Monomeric of Arginine--tRNA ligase, cytoplasmic OS=Homo sapiens GN=RARS	2	10	10	10	9	6	9	6	9	6	17.7	17.7	17.7	75.378	660	660;588	9	7	7.2925e-48	0.48104	0.90057	17.214	15	0.45972	0.86036	14.879	8	0.48104	0.90057	19.494	7	16.4	10.9	43237000	29178000	14059000	22861000	15758000	7102900	20376000	13420000	6956400
Q7Z739	Q7Z739	10	10	6	YTH domain family protein 3	YTHDF3	>sp|Q7Z739|YTHD3_HUMAN YTH domain family protein 3 OS=Homo sapiens GN=YTHDF3 PE=1 SV=1	1	10	10	6	10	5	10	5	6	3	25.1	25.1	17.9	63.86	585	585	11	5	1.4347e-85	0.4827	0.87703	24.334	15	0.47947	0.86217	26.554	10	0.4827	0.90885	22.015	5	25.1	11.3	59492000	41094000	18399000	37599000	25944000	11656000	21893000	15150000	6742800
Q15637;Q15637-2;Q15637-3;Q15637-6;Q15637-4;Q15637-5	Q15637;Q15637-2;Q15637-3;Q15637-6;Q15637-4;Q15637-5	14;14;14;14;14;12	14;14;14;14;14;12	14;14;14;14;14;12	Splicing factor 1	SF1	>sp|Q15637|SF01_HUMAN Splicing factor 1 OS=Homo sapiens GN=SF1 PE=1 SV=4;>sp|Q15637-2|SF01_HUMAN Isoform 2 of Splicing factor 1 OS=Homo sapiens GN=SF1;>sp|Q15637-3|SF01_HUMAN Isoform 3 of Splicing factor 1 OS=Homo sapiens GN=SF1;>sp|Q15637-6|SF01_HUMAN Iso	6	14	14	14	14	9	14	9	14	9	27.9	27.9	27.9	68.329	639	639;638;623;571;548;764	17	11	8.29e-110	0.4828	0.91005	23.816	28	0.44457	0.89407	22.141	17	0.56048	1.0496	26.253	11	27.9	20.2	195480000	131990000	63497000	117840000	80066000	37776000	77642000	51922000	25720000
Q96DH6;Q96DH6-2;Q96DH6-3;O43347	Q96DH6;Q96DH6-2;Q96DH6-3	9;9;6;2	9;9;6;2	9;9;6;2	RNA-binding protein Musashi homolog 2	MSI2	>sp|Q96DH6|MSI2H_HUMAN RNA-binding protein Musashi homolog 2 OS=Homo sapiens GN=MSI2 PE=1 SV=1;>sp|Q96DH6-2|MSI2H_HUMAN Isoform 2 of RNA-binding protein Musashi homolog 2 OS=Homo sapiens GN=MSI2;>sp|Q96DH6-3|MSI2H_HUMAN Isoform 3 of RNA-binding protein Mus	4	9	9	9	9	7	9	7	9	7	32.3	32.3	32.3	35.196	328	328;251;151;362	9	7	3.486e-81	0.48471	0.86406	23.37	14	0.45803	0.83176	16.843	8	0.57021	1.0948	27.888	6	32.3	24.7	61064000	42138000	18925000	41651000	28954000	12697000	19413000	13184000	6229000
Q52LJ0	Q52LJ0	8	8	8	Protein FAM98B	FAM98B	>sp|Q52LJ0|FA98B_HUMAN Protein FAM98B OS=Homo sapiens GN=FAM98B PE=1 SV=1	1	8	8	8	6	6	6	6	6	6	35.2	35.2	35.2	37.19	330	330	8	7	6.828e-86	0.48552	0.87063	20.446	15	0.48557	0.8918	16.446	8	0.46386	0.8415	24.872	7	25.2	24.5	70051000	48371000	21680000	47400000	32896000	14504000	22651000	15475000	7175900
O43148-2;O43148	O43148-2;O43148	3;3	3;3	3;3	mRNA cap guanine-N7 methyltransferase	RNMT	>sp|O43148-2|MCES_HUMAN Isoform 2 of mRNA cap guanine-N7 methyltransferase OS=Homo sapiens GN=RNMT;>sp|O43148|MCES_HUMAN mRNA cap guanine-N7 methyltransferase OS=Homo sapiens GN=RNMT PE=1 SV=1	2	3	3	3	3	2	3	2	3	2	8.1	8.1	8.1	57.724	504	504;476	3	2	3.1594e-18	0.48577	0.90478	15.008	5	0.46615	0.8404	13.937	3	0.53255	0.97797	8.2924	2	8.1	5.4	8483500	5872000	2611500	5251800	3745600	1506200	3231700	2126400	1105300
Q96GM8	Q96GM8	3	3	3	Target of EGR1 protein 1	TOE1	>sp|Q96GM8|TOE1_HUMAN Target of EGR1 protein 1 OS=Homo sapiens GN=TOE1 PE=1 SV=1	1	3	3	3	1	3	1	3	1	3	8	8	8	56.547	510	510	1	3	1.5861e-05	0.48617	0.85454	13.408	4	NaN	NaN	NaN	1	0.48327	0.84783	3.026	3	1.6	8	3275600	2088100	1187500	770360	506090	264270	2505200	1582000	923210
P37108	P37108	6	6	6	Signal recognition particle 14 kDa protein	SRP14	>sp|P37108|SRP14_HUMAN Signal recognition particle 14 kDa protein OS=Homo sapiens GN=SRP14 PE=1 SV=2	1	6	6	6	6	4	6	4	6	4	58.1	58.1	58.1	14.57	136	136	6	5	2.0421e-87	0.48889	0.89118	12.601	9	0.49126	0.90894	12.885	5	0.45876	0.8685	12.592	4	58.1	42.6	54371000	36147000	18224000	25513000	16245000	9267600	28858000	19902000	8956100
P11021	P11021	14	13	13	78 kDa glucose-regulated protein	HSPA5	>sp|P11021|GRP78_HUMAN 78 kDa glucose-regulated protein OS=Homo sapiens GN=HSPA5 PE=1 SV=2	1	14	13	13	13	10	12	9	12	9	22.3	22.3	22.3	72.332	654	654	13	9	4.7452e-118	0.48956	0.94181	27.754	22	0.4899	0.93113	24.182	13	0.48922	0.95261	33.279	9	22	17.6	103880000	69103000	34774000	57248000	38143000	19105000	46629000	30960000	15669000
Q2M296;Q2M296-2;Q2M296-3;Q2M296-4	Q2M296;Q2M296-2;Q2M296-3;Q2M296-4	3;3;2;2	3;3;2;2	3;3;2;2	Methenyltetrahydrofolate synthase domain-containing protein	MTHFSD	>sp|Q2M296|MTHSD_HUMAN Methenyltetrahydrofolate synthase domain-containing protein OS=Homo sapiens GN=MTHFSD PE=1 SV=2;>sp|Q2M296-2|MTHSD_HUMAN Isoform 2 of Methenyltetrahydrofolate synthase domain-containing protein OS=Homo sapiens GN=MTHFSD;>sp|Q2M296-3|	4	3	3	3	2	2	2	2	2	2	11.2	11.2	11.2	42.172	383	383;382;383;382	2	2	3.178e-10	0.48962	0.87424	7.1902	3	NaN	NaN	NaN	1	0.43573	0.83514	9.4573	2	8.4	8.6	7880400	5773500	2106900	3412300	2478000	934280	4468100	3295500	1172600
P84090	P84090	2	2	2	Enhancer of rudimentary homolog	ERH	>sp|P84090|ERH_HUMAN Enhancer of rudimentary homolog OS=Homo sapiens GN=ERH PE=1 SV=1	1	2	2	2	2	1	2	1	2	1	26.9	26.9	26.9	12.259	104	104	2	1	9.083e-18	0.48994	0.92274	26.188	3	0.41532	0.76703	33.821	2	NaN	NaN	NaN	1	26.9	10.6	19552000	12874000	6678000	11347000	7425100	3922200	8204500	5448600	2755900
Q9UBU9;Q9UBU9-2	Q9UBU9;Q9UBU9-2	5;4	5;4	5;4	Nuclear RNA export factor 1	NXF1	>sp|Q9UBU9|NXF1_HUMAN Nuclear RNA export factor 1 OS=Homo sapiens GN=NXF1 PE=1 SV=1;>sp|Q9UBU9-2|NXF1_HUMAN Isoform 2 of Nuclear RNA export factor 1 OS=Homo sapiens GN=NXF1	2	5	5	5	5	2	5	2	5	2	13.4	13.4	13.4	70.182	619	619;356	5	2	2.9945e-28	0.49006	0.88403	14.592	7	0.49006	0.88403	10.236	5	0.42117	0.80012	26.097	2	13.4	4	10654000	7571200	3082300	5368100	3528900	1839200	5285400	4042300	1243100
P16989;P16989-3;Q9Y2T7	P16989;P16989-3	12;12;3	12;12;3	1;1;0	DNA-binding protein A	CSDA	>sp|P16989|DBPA_HUMAN DNA-binding protein A OS=Homo sapiens GN=CSDA PE=1 SV=4;>sp|P16989-3|DBPA_HUMAN Isoform 3 of DNA-binding protein A OS=Homo sapiens GN=CSDA	3	12	12	1	11	10	11	10	1	1	54.3	54.3	6.7	40.089	372	372;342;364	15	13	6.5468e-160	0.491	0.89925	27.681	27	0.51201	0.92465	26.777	14	0.491	0.89925	29.691	13	45.7	52.4	221290000	149050000	72239000	132430000	88954000	43474000	88859000	60095000	28765000
P05455	P05455	12	12	12	Lupus La protein	SSB	>sp|P05455|LA_HUMAN Lupus La protein OS=Homo sapiens GN=SSB PE=1 SV=2	1	12	12	12	7	10	7	10	7	10	31.6	31.6	31.6	46.836	408	408	7	11	8.1122e-78	0.49225	0.94008	26.058	17	0.46403	0.86924	25.484	7	0.51579	0.95599	27.234	10	17.9	25	36970000	25498000	11472000	14978000	10302000	4675900	21992000	15196000	6795700
O43172;O43172-2	O43172;O43172-2	2;2	2;2	2;2	U4/U6 small nuclear ribonucleoprotein Prp4	PRPF4	>sp|O43172|PRP4_HUMAN U4/U6 small nuclear ribonucleoprotein Prp4 OS=Homo sapiens GN=PRPF4 PE=1 SV=2;>sp|O43172-2|PRP4_HUMAN Isoform 2 of U4/U6 small nuclear ribonucleoprotein Prp4 OS=Homo sapiens GN=PRPF4	2	2	2	2	2	1	2	1	2	1	4.4	4.4	4.4	58.449	522	522;521	3	1	4.5204e-05	0.49339	0.92818	10.359	4	0.51647	0.9285	9.3295	3	NaN	NaN	NaN	1	4.4	2.5	5936000	3884200	2051900	3626400	2364400	1262000	2309600	1519700	789900
P67809	P67809	8	4	4	Nuclease-sensitive element-binding protein 1	YBX1	>sp|P67809|YBOX1_HUMAN Nuclease-sensitive element-binding protein 1 OS=Homo sapiens GN=YBX1 PE=1 SV=3	1	8	4	4	7	8	3	4	3	4	36.7	29.3	29.3	35.924	324	324	3	4	9.8852e-120	0.49349	0.93433	19.081	7	0.49349	0.93433	19.556	3	0.48338	0.90267	18.633	4	36.7	36.7	50176000	34704000	15472000	34516000	22604000	11912000	15660000	12100000	3560200
Q13148-2;Q13148;Q13148-3	Q13148-2;Q13148	4;4;1	4;4;1	4;4;1	TAR DNA-binding protein 43	TARDBP	>sp|Q13148-2|TADBP_HUMAN Isoform 2 of TAR DNA-binding protein 43 OS=Homo sapiens GN=TARDBP;>sp|Q13148|TADBP_HUMAN TAR DNA-binding protein 43 OS=Homo sapiens GN=TARDBP PE=1 SV=1	3	4	4	4	2	4	2	4	2	4	12.3	12.3	12.3	44.991	416	416;414;260	2	6	2.1945e-40	0.49397	0.91458	10.619	7	0.48155	0.87045	6.9949	2	0.49397	0.91479	11.756	5	7.2	12.3	15163000	9855600	5307000	6099200	3980100	2119200	9063300	5875500	3187800
Q15717	Q15717	20	20	19	ELAV-like protein 1	ELAVL1	>sp|Q15717|ELAV1_HUMAN ELAV-like protein 1 OS=Homo sapiens GN=ELAVL1 PE=1 SV=2	1	20	20	19	20	18	20	18	19	17	66	66	63.2	36.091	326	326	29	30	1.4345e-247	0.49674	0.92779	15.892	58	0.49874	0.94122	15.981	29	0.4934	0.92466	16.086	29	66	63.2	2098400000	1381300000	717010000	1039800000	684330000	355460000	1058600000	697020000	361550000
P51114;P51114-2;P51114-3	P51114;P51114-2;P51114-3	8;7;7	8;7;7	5;4;5	Fragile X mental retardation syndrome-related protein 1	FXR1	>sp|P51114|FXR1_HUMAN Fragile X mental retardation syndrome-related protein 1 OS=Homo sapiens GN=FXR1 PE=1 SV=3;>sp|P51114-2|FXR1_HUMAN Isoform 2 of Fragile X mental retardation syndrome-related protein 1 OS=Homo sapiens GN=FXR1;>sp|P51114-3|FXR1_HUMAN Iso	3	8	8	5	4	4	4	4	3	2	16.9	16.9	13	69.72	621	621;539;536	4	4	9.2471e-22	0.49904	0.89319	34.955	8	0.49	0.90091	50.369	4	0.49904	0.89319	14.275	4	9.8	7.1	26431000	17833000	8597700	10433000	7497200	2936200	15998000	10336000	5661500
P23396	P23396	3	3	3	40S ribosomal protein S3	RPS3	>sp|P23396|RS3_HUMAN 40S ribosomal protein S3 OS=Homo sapiens GN=RPS3 PE=1 SV=2	1	3	3	3	0	3	0	3	0	3	15.2	15.2	15.2	26.688	243	243		3	5.8296e-10	0.50104	0.90151	29.381	3	NaN	NaN	NaN	0	0.50104	0.90151	29.381	3	0	15.2	6298600	4332800	1965800	0	0	0	6298600	4332800	1965800
O43324	O43324	1	1	1	Eukaryotic translation elongation factor 1 epsilon-1	EEF1E1	>sp|O43324|MCA3_HUMAN Eukaryotic translation elongation factor 1 epsilon-1 OS=Homo sapiens GN=EEF1E1 PE=1 SV=1	1	1	1	1	1	1	1	1	1	1	6.3	6.3	6.3	19.81	174	174	1	1	5.424e-10	0.50109	0.93412	6.188	2	NaN	NaN	NaN	1	NaN	NaN	NaN	1	6.3	6.3	3949800	2608000	1341800	1619600	1111400	508280	2330200	1496700	833540
P16989-2	P16989-2	12	1	1			>sp|P16989-2|DBPA_HUMAN Isoform 2 of DNA-binding protein A OS=Homo sapiens GN=CSDA	1	12	1	1	11	10	1	1	1	1	66.3	7.9	7.9	31.947	303	303	1	2	1.0433e-150	0.50178	0.98712	6.9823	3	NaN	NaN	NaN	1	0.49054	0.96473	3.244	2	55.8	64	14865000	9852100	5012600	5519200	3695900	1823300	9345500	6156200	3189300
P07814	P07814	8	8	8	Bifunctional glutamate/proline--tRNA ligase;Glutamate--tRNA ligase;Proline--tRNA ligase	EPRS	>sp|P07814|SYEP_HUMAN Bifunctional glutamate/proline--tRNA ligase OS=Homo sapiens GN=EPRS PE=1 SV=5	1	8	8	8	5	3	5	3	5	3	8.5	8.5	8.5	170.59	1512	1512	5	3	1.1968e-31	0.5028	0.90876	31.882	7	0.5028	0.90876	28.991	5	0.62469	1.1551	37.859	2	6.2	2.2	11320000	8047900	3272100	7348400	5705300	1643100	3971500	2342500	1628900
Q13283	Q13283	11	11	10	Ras GTPase-activating protein-binding protein 1	G3BP1	>sp|Q13283|G3BP1_HUMAN Ras GTPase-activating protein-binding protein 1 OS=Homo sapiens GN=G3BP1 PE=1 SV=1	1	11	11	10	10	10	10	10	9	9	30.5	30.5	27.9	52.164	466	466	16	16	1.1249e-86	0.50365	0.95136	11.301	32	0.49803	0.94043	10.518	16	0.51554	0.96667	12.064	16	30.3	26.6	253360000	169550000	83809000	112070000	75096000	36970000	141290000	94456000	46839000
P14868	P14868	5	5	5	Aspartate--tRNA ligase, cytoplasmic	DARS	>sp|P14868|SYDC_HUMAN Aspartate--tRNA ligase, cytoplasmic OS=Homo sapiens GN=DARS PE=1 SV=2	1	5	5	5	3	4	3	4	3	4	13.2	13.2	13.2	57.136	501	501	3	4	6.5749e-16	0.50393	0.94024	60.763	6	0.61272	1.088	77.372	3	0.46372	0.82913	9.3451	3	7.4	10.2	10544000	5962900	4580800	5826600	2702600	3123900	4717100	3260200	1456800
Q99832;Q99832-3;Q99832-4;Q99832-2	Q99832;Q99832-3;Q99832-4;Q99832-2	2;2;2;1	2;2;2;1	2;2;2;1	T-complex protein 1 subunit eta	CCT7	>sp|Q99832|TCPH_HUMAN T-complex protein 1 subunit eta OS=Homo sapiens GN=CCT7 PE=1 SV=2;>sp|Q99832-3|TCPH_HUMAN Isoform 3 of T-complex protein 1 subunit eta OS=Homo sapiens GN=CCT7;>sp|Q99832-4|TCPH_HUMAN Isoform 4 of T-complex protein 1 subunit eta OS=Hom	4	2	2	2	1	2	1	2	1	2	4.4	4.4	4.4	59.366	543	543;499;456;339	1	3	0.0005606	0.50517	0.98704	30.155	3	NaN	NaN	NaN	1	0.50229	0.93879	7.088	2	1.3	4.4	6465700	4246000	2219600	2134900	1307500	827380	4330800	2938500	1392200
Q9BUJ2;Q9BUJ2-2;Q9BUJ2-4;Q9BUJ2-3	Q9BUJ2;Q9BUJ2-2;Q9BUJ2-4;Q9BUJ2-3	8;8;8;7	8;8;8;7	8;8;8;7	Heterogeneous nuclear ribonucleoprotein U-like protein 1	HNRNPUL1	>sp|Q9BUJ2|HNRL1_HUMAN Heterogeneous nuclear ribonucleoprotein U-like protein 1 OS=Homo sapiens GN=HNRNPUL1 PE=1 SV=2;>sp|Q9BUJ2-2|HNRL1_HUMAN Isoform 2 of Heterogeneous nuclear ribonucleoprotein U-like protein 1 OS=Homo sapiens GN=HNRNPUL1;>sp|Q9BUJ2-4|HN	4	8	8	8	6	5	6	5	6	5	11.6	11.6	11.6	95.737	856	856;804;756;752	6	6	1.514e-36	0.50577	0.92282	25.468	11	0.50577	0.89866	23.098	5	0.49335	0.92322	29.244	6	9.5	8.4	25026000	17369000	7656600	11417000	7807900	3609500	13609000	9561400	4047200
Q9UN86;Q9UN86-2	Q9UN86;Q9UN86-2	5;5	4;4	4;4	Ras GTPase-activating protein-binding protein 2	G3BP2	>sp|Q9UN86|G3BP2_HUMAN Ras GTPase-activating protein-binding protein 2 OS=Homo sapiens GN=G3BP2 PE=1 SV=2;>sp|Q9UN86-2|G3BP2_HUMAN Isoform B of Ras GTPase-activating protein-binding protein 2 OS=Homo sapiens GN=G3BP2	2	5	4	4	5	4	4	3	4	3	12.7	10.2	10.2	54.12	482	482;449	5	4	5.7039e-24	0.50863	0.976	28.397	9	0.66751	1.1926	38.003	5	0.5023	0.94872	13.252	4	12.7	10	20970000	13793000	7176500	6079800	3692100	2387700	14890000	10101000	4788800
Q92879-4;Q92879;Q92879-3;Q92879-2;O95319-3;O95319-4;O95319;O95319-2;O95319-5	Q92879-4;Q92879;Q92879-3;Q92879-2	14;14;14;14;3;3;3;3;3	14;14;14;14;3;3;3;3;3	14;14;14;14;3;3;3;3;3	CUGBP Elav-like family member 1	CELF1	>sp|Q92879-4|CELF1_HUMAN Isoform 4 of CUGBP Elav-like family member 1 OS=Homo sapiens GN=CELF1;>sp|Q92879|CELF1_HUMAN CUGBP Elav-like family member 1 OS=Homo sapiens GN=CELF1 PE=1 SV=2;>sp|Q92879-3|CELF1_HUMAN Isoform 3 of CUGBP Elav-like family member 1 O	9	14	14	14	12	11	12	11	12	11	25.8	25.8	25.8	55	512	512;486;483;482;521;509;508;490;488	15	14	3.6936e-83	0.50871	0.97151	17.575	29	0.50414	0.96342	16.282	15	0.51784	0.97788	19.468	14	20.3	22.7	122520000	78445000	44079000	71431000	45953000	25478000	51093000	32492000	18601000
Q86W50;Q86W50-2	Q86W50;Q86W50-2	2;1	2;1	2;1	Methyltransferase-like protein 16	METTL16	>sp|Q86W50|MET16_HUMAN Methyltransferase-like protein 16 OS=Homo sapiens GN=METTL16 PE=1 SV=2;>sp|Q86W50-2|MET16_HUMAN Isoform 2 of Methyltransferase-like protein 16 OS=Homo sapiens GN=METTL16	2	2	2	2	1	1	1	1	1	1	4.3	4.3	4.3	63.62	562	562;224	1	1	1.359e-06	0.50901	0.96741	32.581	2	NaN	NaN	NaN	1	NaN	NaN	NaN	1	2.1	2.1	4723700	3224400	1499300	2306900	1568200	738730	2416800	1656200	760520
P51991	P51991	30	28	3	Heterogeneous nuclear ribonucleoprotein A3	HNRNPA3	>sp|P51991|ROA3_HUMAN Heterogeneous nuclear ribonucleoprotein A3 OS=Homo sapiens GN=HNRNPA3 PE=1 SV=2	1	30	28	3	27	23	26	22	3	1	61.6	61.4	8.2	39.594	378	378	46	45	0	0.50925	0.97258	21.512	91	0.50387	0.95882	22.763	46	0.50925	0.97764	20.097	45	59.5	52.1	2902000000	1953100000	948820000	1668400000	1135200000	533180000	1233500000	817910000	415640000
P62249	P62249	3	3	3	40S ribosomal protein S16	RPS16	>sp|P62249|RS16_HUMAN 40S ribosomal protein S16 OS=Homo sapiens GN=RPS16 PE=1 SV=2	1	3	3	3	0	3	0	3	0	3	22.6	22.6	22.6	16.445	146	146		3	3.8809e-10	0.51086	0.96841	28.852	3	NaN	NaN	NaN	0	0.51086	0.96841	28.852	3	0	22.6	6203900	3864200	2339700	0	0	0	6203900	3864200	2339700
Q99729-3;Q99729-2;Q99729-4;Q99729	Q99729-3;Q99729-2;Q99729-4;Q99729	23;22;20;19	23;22;20;19	23;22;20;19	Heterogeneous nuclear ribonucleoprotein A/B	HNRNPAB	>sp|Q99729-3|ROAA_HUMAN Isoform 3 of Heterogeneous nuclear ribonucleoprotein A/B OS=Homo sapiens GN=HNRNPAB;>sp|Q99729-2|ROAA_HUMAN Isoform 2 of Heterogeneous nuclear ribonucleoprotein A/B OS=Homo sapiens GN=HNRNPAB;>sp|Q99729-4|ROAA_HUMAN Isoform 4 of Het	4	23	23	23	18	20	18	20	18	20	59.6	59.6	59.6	30.588	285	285;332;286;332	41	43	2.6503e-224	0.51154	0.9943	23.664	82	0.5194	1.0126	29.861	39	0.50263	0.96982	15.431	43	46	56.1	3335000000	2092800000	1242100000	1946400000	1210400000	736000000	1388600000	882430000	506130000
Q86TN4;Q86TN4-2	Q86TN4;Q86TN4-2	1;1	1;1	1;1	tRNA 2-phosphotransferase 1	TRPT1	>sp|Q86TN4|TRPT1_HUMAN tRNA 2-phosphotransferase 1 OS=Homo sapiens GN=TRPT1 PE=1 SV=2;>sp|Q86TN4-2|TRPT1_HUMAN Isoform 2 of tRNA 2-phosphotransferase 1 OS=Homo sapiens GN=TRPT1	2	1	1	1	1	1	1	1	1	1	5.9	5.9	5.9	27.742	253	253;204	1	1	4.8699e-08	0.51343	0.91704	6.7047	2	NaN	NaN	NaN	1	NaN	NaN	NaN	1	5.9	5.9	1762600	1185600	577030	728660	460380	268280	1034000	725230	308750
P22626;P22626-2	P22626;P22626-2	27;26	26;25	26;25	Heterogeneous nuclear ribonucleoproteins A2/B1	HNRNPA2B1	>sp|P22626|ROA2_HUMAN Heterogeneous nuclear ribonucleoproteins A2/B1 OS=Homo sapiens GN=HNRNPA2B1 PE=1 SV=2;>sp|P22626-2|ROA2_HUMAN Isoform A2 of Heterogeneous nuclear ribonucleoproteins A2/B1 OS=Homo sapiens GN=HNRNPA2B1	2	27	26	26	26	24	25	24	25	24	71.1	71.1	71.1	37.429	353	353;341	53	51	0	0.51423	0.96911	14.987	104	0.52007	1.003	15.395	53	0.51183	0.94267	14.634	51	70.8	69.1	5101200000	3349200000	1752000000	3024000000	1982600000	1041400000	2077100000	1366600000	710520000
P26368;P26368-2	P26368;P26368-2	19;19	19;19	19;19	Splicing factor U2AF 65 kDa subunit	U2AF2	>sp|P26368|U2AF2_HUMAN Splicing factor U2AF 65 kDa subunit OS=Homo sapiens GN=U2AF2 PE=1 SV=4;>sp|P26368-2|U2AF2_HUMAN Isoform 2 of Splicing factor U2AF 65 kDa subunit OS=Homo sapiens GN=U2AF2	2	19	19	19	14	14	14	14	14	14	55.8	55.8	55.8	53.5	475	475;471	22	21	4.3683e-211	0.51543	0.96111	25.924	40	0.51314	0.96016	20.463	19	0.51772	0.97662	30.344	21	43.8	52	347350000	244680000	102670000	162370000	111690000	50678000	184980000	133000000	51988000
A0AV96;A0AV96-2	A0AV96;A0AV96-2	6;6	6;6	6;6	RNA-binding protein 47	RBM47	>sp|A0AV96|RBM47_HUMAN RNA-binding protein 47 OS=Homo sapiens GN=RBM47 PE=1 SV=2;>sp|A0AV96-2|RBM47_HUMAN Isoform 2 of RNA-binding protein 47 OS=Homo sapiens GN=RBM47	2	6	6	6	3	5	3	5	3	5	13.7	13.7	13.7	64.098	593	593;524	3	5	1.2797e-18	0.51661	0.94306	17.104	8	0.52982	0.94028	16.017	3	0.50373	0.94586	19.368	5	8.1	10.3	13574000	9475600	4098900	6261900	4568400	1693500	7312600	4907200	2405400
P07910;P07910-2;P07910-4;P07910-3;O60812	P07910;P07910-2;P07910-4;P07910-3	3;3;2;2;1	3;3;2;2;1	3;3;2;2;1	Heterogeneous nuclear ribonucleoproteins C1/C2	HNRNPC	>sp|P07910|HNRPC_HUMAN Heterogeneous nuclear ribonucleoproteins C1/C2 OS=Homo sapiens GN=HNRNPC PE=1 SV=4;>sp|P07910-2|HNRPC_HUMAN Isoform C1 of Heterogeneous nuclear ribonucleoproteins C1/C2 OS=Homo sapiens GN=HNRNPC;>sp|P07910-4|HNRPC_HUMAN Isoform 4 of	5	3	3	3	1	3	1	3	1	3	11.1	11.1	11.1	33.67	306	306;293;250;226;293	1	3	4.6923e-12	0.51713	0.96608	11.223	4	NaN	NaN	NaN	1	0.52091	0.98271	13.686	3	3.9	11.1	11383000	7356900	4026200	2333800	1527900	805900	9049300	5829000	3220300
Q13151	Q13151	17	17	17	Heterogeneous nuclear ribonucleoprotein A0	HNRNPA0	>sp|Q13151|ROA0_HUMAN Heterogeneous nuclear ribonucleoprotein A0 OS=Homo sapiens GN=HNRNPA0 PE=1 SV=1	1	17	17	17	12	15	12	15	12	15	58	58	58	30.84	305	305	20	28	1.7622e-215	0.51846	0.98056	13.887	48	0.51234	0.98627	9.7811	20	0.51963	0.97506	16.382	28	41.6	54.4	2584600000	1666400000	918280000	1440200000	929310000	510940000	1144400000	737040000	407340000
O95758-4;O95758-5;O95758;O95758-2;O95758-6;O95758-1	O95758-4;O95758-5;O95758;O95758-2;O95758-6;O95758-1	5;5;5;5;5;5	1;1;1;1;1;1	1;1;1;1;1;1	Polypyrimidine tract-binding protein 3	PTBP3	>sp|O95758-4|PTBP3_HUMAN Isoform 4 of Polypyrimidine tract-binding protein 3 OS=Homo sapiens GN=PTBP3;>sp|O95758-5|PTBP3_HUMAN Isoform 5 of Polypyrimidine tract-binding protein 3 OS=Homo sapiens GN=PTBP3;>sp|O95758|PTBP3_HUMAN Polypyrimidine tract-binding	6	5	1	1	3	4	1	1	1	1	9.3	3.6	3.6	60.417	558	558;555;552;547;524;521	1	1	9.185e-17	0.51847	0.9578	9.7101	2	NaN	NaN	NaN	1	NaN	NaN	NaN	1	6.8	7.5	2849500	2125500	723970	1655200	1231600	423650	1194300	893950	300330
O60506;O60506-2	O60506;O60506-2	40;38	40;38	2;2	Heterogeneous nuclear ribonucleoprotein Q	SYNCRIP	>sp|O60506|HNRPQ_HUMAN Heterogeneous nuclear ribonucleoprotein Q OS=Homo sapiens GN=SYNCRIP PE=1 SV=2;>sp|O60506-2|HNRPQ_HUMAN Isoform 2 of Heterogeneous nuclear ribonucleoprotein Q OS=Homo sapiens GN=SYNCRIP	2	40	40	2	32	35	32	35	2	1	65.3	65.3	7.2	69.602	623	623;588	46	55	0	0.51961	0.98876	19.666	99	0.50994	0.98753	21.587	44	0.52183	0.98911	18.018	55	59.4	59.4	3603100000	2347200000	1255800000	1668700000	1085900000	582800000	1934400000	1261300000	673020000
Q14103-4;Q14103-2	Q14103-4;Q14103-2	30;29	30;29	2;2			>sp|Q14103-4|HNRPD_HUMAN Isoform 4 of Heterogeneous nuclear ribonucleoprotein D0 OS=Homo sapiens GN=HNRNPD;>sp|Q14103-2|HNRPD_HUMAN Isoform 2 of Heterogeneous nuclear ribonucleoprotein D0 OS=Homo sapiens GN=HNRNPD	2	30	30	2	27	25	27	25	2	2	56.8	56.8	7	30.672	287	287;336	55	46	3.9861e-300	0.52114	1.0043	16.492	95	0.52951	1.0272	14.277	51	0.50365	0.96012	18.625	44	55.7	46	8711400000	5442900000	3268500000	5247200000	3255600000	1991600000	3464200000	2187300000	1276900000
Q9Y5A9;Q9Y5A9-2	Q9Y5A9;Q9Y5A9-2	7;6	5;4	5;4	YTH domain family protein 2	YTHDF2	>sp|Q9Y5A9|YTHD2_HUMAN YTH domain family protein 2 OS=Homo sapiens GN=YTHDF2 PE=1 SV=2;>sp|Q9Y5A9-2|YTHD2_HUMAN Isoform 2 of YTH domain family protein 2 OS=Homo sapiens GN=YTHDF2	2	7	5	5	7	5	5	4	5	4	14.2	11.4	11.4	62.333	579	579;529	5	4	4.5009e-44	0.52175	0.98455	27.367	9	0.52175	0.98455	35.5	5	0.54094	1.0143	12.154	4	14.2	10.5	37179000	25095000	12084000	23209000	15566000	7642300	13970000	9528600	4441400
Q13155	Q13155	1	1	1	Aminoacyl tRNA synthase complex-interacting multifunctional protein 2	AIMP2	>sp|Q13155|AIMP2_HUMAN Aminoacyl tRNA synthase complex-interacting multifunctional protein 2 OS=Homo sapiens GN=AIMP2 PE=1 SV=2	1	1	1	1	1	1	1	1	1	1	2.8	2.8	2.8	35.348	320	320	1	1	3.235e-05	0.5224	0.97386	5.6474	2	NaN	NaN	NaN	1	NaN	NaN	NaN	1	2.8	2.8	3717300	2486700	1230700	1797600	1235700	561810	1919800	1250900	668870
Q08J23;Q08J23-2	Q08J23;Q08J23-2	24;23	24;23	24;23	tRNA (cytosine(34)-C(5))-methyltransferase	NSUN2	>sp|Q08J23|NSUN2_HUMAN tRNA (cytosine(34)-C(5))-methyltransferase OS=Homo sapiens GN=NSUN2 PE=1 SV=2;>sp|Q08J23-2|NSUN2_HUMAN Isoform 2 of tRNA (cytosine(34)-C(5))-methyltransferase OS=Homo sapiens GN=NSUN2	2	24	24	24	18	16	18	16	18	16	42.5	42.5	42.5	86.47	767	767;732	19	16	9.8201e-118	0.52393	0.97037	12.95	34	0.52516	0.98259	12.249	18	0.51937	0.96416	14.097	16	35.3	27.6	192050000	125590000	66455000	82550000	53364000	29186000	109500000	72227000	37268000
O43390;O43390-2	O43390;O43390-2	32;30	24;22	24;22	Heterogeneous nuclear ribonucleoprotein R	HNRNPR	>sp|O43390|HNRPR_HUMAN Heterogeneous nuclear ribonucleoprotein R OS=Homo sapiens GN=HNRNPR PE=1 SV=1;>sp|O43390-2|HNRPR_HUMAN Isoform 2 of Heterogeneous nuclear ribonucleoprotein R OS=Homo sapiens GN=HNRNPR	2	32	24	24	28	29	22	23	22	23	52.9	42.5	42.5	70.942	633	633;636	33	35	8.7438e-296	0.5241	0.99464	19.657	67	0.52511	0.99525	18.493	32	0.52023	0.98672	20.883	35	47.6	49.8	1322300000	880340000	441930000	520030000	346990000	173050000	802240000	533350000	268880000
Q9H0D6;Q9H0D6-2	Q9H0D6;Q9H0D6-2	19;18	19;18	19;18	5-3 exoribonuclease 2	XRN2	>sp|Q9H0D6|XRN2_HUMAN 5-3 exoribonuclease 2 OS=Homo sapiens GN=XRN2 PE=1 SV=1;>sp|Q9H0D6-2|XRN2_HUMAN Isoform 2 of 5-3 exoribonuclease 2 OS=Homo sapiens GN=XRN2	2	19	19	19	14	17	14	17	14	17	27.1	27.1	27.1	108.58	950	950;874	19	19	4.6855e-136	0.52434	0.95103	56.319	36	0.51233	0.92582	78.281	17	0.57309	1.0878	25.754	19	19.6	26.2	208890000	123630000	85259000	89527000	48898000	40630000	119360000	74733000	44629000
P62913;P62913-2	P62913;P62913-2	3;3	3;3	3;3	60S ribosomal protein L11	RPL11	>sp|P62913|RL11_HUMAN 60S ribosomal protein L11 OS=Homo sapiens GN=RPL11 PE=1 SV=2;>sp|P62913-2|RL11_HUMAN Isoform 2 of 60S ribosomal protein L11 OS=Homo sapiens GN=RPL11	2	3	3	3	2	3	2	3	2	3	16.9	16.9	16.9	20.252	178	178;177	2	4	1.0923e-12	0.52525	0.98506	32.117	6	0.36581	0.69081	26.595	2	0.57164	1.0603	19.991	4	12.9	16.9	83909000	60630000	23279000	23258000	18278000	4980600	60651000	42352000	18298000
O00425;O00425-2	O00425	19;8	17;7	17;7	Insulin-like growth factor 2 mRNA-binding protein 3	IGF2BP3	>sp|O00425|IF2B3_HUMAN Insulin-like growth factor 2 mRNA-binding protein 3 OS=Homo sapiens GN=IGF2BP3 PE=1 SV=2	2	19	17	17	17	12	15	10	15	10	43.4	39.4	39.4	63.704	579	579;198	18	12	1.4331e-165	0.52662	0.99096	28.613	30	0.53604	0.99117	33.04	18	0.52188	0.99028	17.766	12	38.2	29.7	104380000	70037000	34344000	68068000	45923000	22146000	36313000	24114000	12199000
Q15046;Q15046-2	Q15046;Q15046-2	19;17	19;17	19;17	Lysine--tRNA ligase	KARS	>sp|Q15046|SYK_HUMAN Lysine--tRNA ligase OS=Homo sapiens GN=KARS PE=1 SV=3;>sp|Q15046-2|SYK_HUMAN Isoform Mitochondrial of Lysine--tRNA ligase OS=Homo sapiens GN=KARS	2	19	19	19	15	16	15	16	15	16	36.7	36.7	36.7	68.047	597	597;625	18	20	1.7489e-180	0.52794	0.99754	59.476	38	0.55281	1.048	27.352	18	0.50963	0.96572	77.776	20	30.5	30	302690000	157900000	144790000	129730000	85227000	44501000	172960000	72671000	100290000
P84103	P84103	13	13	12	Serine/arginine-rich splicing factor 3	SRSF3	>sp|P84103|SRSF3_HUMAN Serine/arginine-rich splicing factor 3 OS=Homo sapiens GN=SRSF3 PE=1 SV=1	1	13	13	12	13	13	13	13	12	12	46.3	46.3	46.3	19.329	164	164	21	17	5.1247e-97	0.52817	0.98182	18.105	37	0.52613	0.96417	18.024	20	0.55047	0.98182	18.754	17	46.3	46.3	2025800000	1311100000	714630000	1159200000	754300000	404930000	866540000	556840000	309700000
P06748;P06748-2;P06748-3	P06748;P06748-2;P06748-3	2;2;2	2;2;2	2;2;2	Nucleophosmin	NPM1	>sp|P06748|NPM_HUMAN Nucleophosmin OS=Homo sapiens GN=NPM1 PE=1 SV=2;>sp|P06748-2|NPM_HUMAN Isoform 2 of Nucleophosmin OS=Homo sapiens GN=NPM1;>sp|P06748-3|NPM_HUMAN Isoform 3 of Nucleophosmin OS=Homo sapiens GN=NPM1	3	2	2	2	2	1	2	1	2	1	10.2	10.2	10.2	32.575	294	294;265;259	2	1	2.1516e-06	0.53029	0.94699	50.663	3	0.42175	0.76103	69.389	2	NaN	NaN	NaN	1	10.2	7.1	4165000	2805100	1360000	2415600	1736900	678710	1749400	1068200	681270
Q14103-3;Q14103	Q14103-3;Q14103	30;29	2;2	2;2	Heterogeneous nuclear ribonucleoprotein D0	HNRNPD	>sp|Q14103-3|HNRPD_HUMAN Isoform 3 of Heterogeneous nuclear ribonucleoprotein D0 OS=Homo sapiens GN=HNRNPD;>sp|Q14103|HNRPD_HUMAN Heterogeneous nuclear ribonucleoprotein D0 OS=Homo sapiens GN=HNRNPD PE=1 SV=1	2	30	2	2	27	25	2	2	2	2	61.1	10.1	10.1	32.834	306	306;355	4	2	8.7032e-285	0.53534	0.98222	14.019	6	0.54218	0.98222	10.14	4	0.51202	0.87972	23.087	2	60.1	51	39282000	24999000	14284000	22882000	14292000	8589800	16401000	10707000	5693700
P62318	P62318	2	2	2	Small nuclear ribonucleoprotein Sm D3	SNRPD3	>sp|P62318|SMD3_HUMAN Small nuclear ribonucleoprotein Sm D3 OS=Homo sapiens GN=SNRPD3 PE=1 SV=1	1	2	2	2	1	1	1	1	1	1	15.1	15.1	15.1	13.916	126	126	1	1	0.00035012	0.54028	0.99156	5.3418	2	NaN	NaN	NaN	1	NaN	NaN	NaN	1	7.9	7.1	5656400	3694200	1962200	2658300	1695200	963070	2998100	1999000	999110
Q8NF91;Q8NF91-4;Q8NF91-2;Q8NF91-8	Q8NF91;Q8NF91-4;Q8NF91-2;Q8NF91-8	1;1;1;1	1;1;1;1	1;1;1;1	Nesprin-1	SYNE1	>sp|Q8NF91|SYNE1_HUMAN Nesprin-1 OS=Homo sapiens GN=SYNE1 PE=1 SV=4;>sp|Q8NF91-4|SYNE1_HUMAN Isoform 4 of Nesprin-1 OS=Homo sapiens GN=SYNE1;>sp|Q8NF91-2|SYNE1_HUMAN Isoform 2 of Nesprin-1 OS=Homo sapiens GN=SYNE1;>sp|Q8NF91-8|SYNE1_HUMAN Isoform 8 of Nesp	4	1	1	1	1	1	1	1	1	1	0.1	0.1	0.1	1011.1	8797	8797;8749;3321;3212	2	2	0.00069523	0.5417	1.0149	9.0933	4	0.54353	1.0284	0.026623	2	0.49664	0.9235	11.502	2	0.1	0.1	582470000	378450000	204010000	325340000	209410000	115930000	257120000	169040000	88079000
Q01844-5;Q01844;Q01844-3;Q01844-2;Q01844-4	Q01844-5;Q01844;Q01844-3;Q01844-2	5;5;5;4;1	5;5;5;4;1	5;5;5;4;1	RNA-binding protein EWS	EWSR1	>sp|Q01844-5|EWS_HUMAN Isoform 5 of RNA-binding protein EWS OS=Homo sapiens GN=EWSR1;>sp|Q01844|EWS_HUMAN RNA-binding protein EWS OS=Homo sapiens GN=EWSR1 PE=1 SV=1;>sp|Q01844-3|EWS_HUMAN Isoform 3 of RNA-binding protein EWS OS=Homo sapiens GN=EWSR1;>sp|Q0	5	5	5	5	4	4	4	4	4	4	13	13	13	68.965	661	661;656;655;583;354	6	6	3.7995e-85	0.54577	1.0325	18.495	12	0.53499	1.0448	13.027	6	0.5645	1.0325	23.778	6	10.7	10.9	223820000	146950000	76864000	123450000	84766000	38684000	100370000	62188000	38180000
Q9UHX1;Q9UHX1-2;Q9UHX1-5;Q9UHX1-3;Q9UHX1-6;Q9UHX1-4	Q9UHX1;Q9UHX1-2;Q9UHX1-5;Q9UHX1-3;Q9UHX1-6;Q9UHX1-4	7;7;7;7;7;7	7;7;7;7;7;7	7;7;7;7;7;7	Poly(U)-binding-splicing factor PUF60	PUF60	>sp|Q9UHX1|PUF60_HUMAN Poly(U)-binding-splicing factor PUF60 OS=Homo sapiens GN=PUF60 PE=1 SV=1;>sp|Q9UHX1-2|PUF60_HUMAN Isoform 2 of Poly(U)-binding-splicing factor PUF60 OS=Homo sapiens GN=PUF60;>sp|Q9UHX1-5|PUF60_HUMAN Isoform 5 of Poly(U)-binding-splic	6	7	7	7	6	6	6	6	6	6	20.6	20.6	20.6	59.875	559	559;542;530;516;513;499	6	6	1.5798e-42	0.54744	1.02	29.452	12	0.54509	0.98764	24.454	6	0.5703	1.0733	36.176	6	15	18.6	35713000	23652000	12061000	15340000	9833600	5506200	20373000	13819000	6554500
Q8N5P1	Q8N5P1	6	6	6	Zinc finger CCCH domain-containing protein 8	ZC3H8	>sp|Q8N5P1|ZC3H8_HUMAN Zinc finger CCCH domain-containing protein 8 OS=Homo sapiens GN=ZC3H8 PE=1 SV=2	1	6	6	6	5	6	5	6	5	6	23.4	23.4	23.4	33.575	291	291	5	7	2.1814e-27	0.54774	0.98255	16.642	12	0.52139	0.93222	13.005	5	0.54792	0.9832	19.874	7	21	23.4	34335000	22292000	12043000	21270000	13786000	7483300	13066000	8505900	4559700
O75494;O75494-2;O75494-3;O75494-4;O75494-5;Q8WXF0	O75494;O75494-2;O75494-3;O75494-4;O75494-5	7;7;7;7;7;3	7;7;7;7;7;3	7;7;7;7;7;3	Serine/arginine-rich splicing factor 10	SRSF10	>sp|O75494|SRS10_HUMAN Serine/arginine-rich splicing factor 10 OS=Homo sapiens GN=SRSF10 PE=1 SV=1;>sp|O75494-2|SRS10_HUMAN Isoform 2 of Serine/arginine-rich splicing factor 10 OS=Homo sapiens GN=SRSF10;>sp|O75494-3|SRS10_HUMAN Isoform 3 of Serine/arginine	6	7	7	7	6	4	6	4	6	4	28.6	28.6	28.6	31.3	262	262;261;183;173;165;261	7	5	4.3902e-44	0.55078	1.0038	25.723	12	0.55194	1.0081	25.921	7	0.54961	0.99964	27.193	5	24.4	23.7	83651000	55762000	27889000	38199000	24919000	13281000	45452000	30843000	14608000
Q14444;Q14444-2	Q14444;Q14444-2	7;7	7;7	7;7	Caprin-1	CAPRIN1	>sp|Q14444|CAPR1_HUMAN Caprin-1 OS=Homo sapiens GN=CAPRIN1 PE=1 SV=2;>sp|Q14444-2|CAPR1_HUMAN Isoform 2 of Caprin-1 OS=Homo sapiens GN=CAPRIN1	2	7	7	7	3	6	3	6	3	6	19.3	19.3	19.3	78.365	709	709;694	3	6	3.414e-38	0.55253	1.0632	30.728	8	0.63195	1.1372	10.697	3	0.5426	1.0577	35.857	5	9.2	17.6	18685000	12328000	6356800	8713100	5397000	3316100	9971600	6930900	3040800
P07355-2;A6NMY6;P07355	P07355-2;A6NMY6;P07355	2;2;2	2;2;2	2;2;2	Putative annexin A2-like protein;Annexin A2	ANXA2P2;ANXA2	>sp|P07355-2|ANXA2_HUMAN Isoform 2 of Annexin A2 OS=Homo sapiens GN=ANXA2;>sp|A6NMY6|AXA2L_HUMAN Putative annexin A2-like protein OS=Homo sapiens GN=ANXA2P2 PE=5 SV=2;>sp|P07355|ANXA2_HUMAN Annexin A2 OS=Homo sapiens GN=ANXA2 PE=1 SV=2	3	2	2	2	2	1	2	1	2	1	7.6	7.6	7.6	40.411	357	357;339;339	2	1	1.2846e-14	0.55497	0.99442	50.433	3	0.3558	0.64845	60.469	2	NaN	NaN	NaN	1	7.6	4.5	4319000	3249200	1069900	3576700	2737100	839650	742300	512100	230200
O43809	O43809	2	2	2	Cleavage and polyadenylation specificity factor subunit 5	NUDT21	>sp|O43809|CPSF5_HUMAN Cleavage and polyadenylation specificity factor subunit 5 OS=Homo sapiens GN=NUDT21 PE=1 SV=1	1	2	2	2	2	1	2	1	2	1	10.6	10.6	10.6	26.227	227	227	2	1	3.0471e-05	0.55529	1.0008	70.594	3	0.81278	1.4707	54.434	2	NaN	NaN	NaN	1	10.6	6.6	2674400	1602700	1071700	2116600	1153300	963290	557780	449390	108390
P62081	P62081	6	6	6	40S ribosomal protein S7	RPS7	>sp|P62081|RS7_HUMAN 40S ribosomal protein S7 OS=Homo sapiens GN=RPS7 PE=1 SV=1	1	6	6	6	2	5	2	5	2	5	45.4	45.4	45.4	22.127	194	194	2	5	4.0666e-23	0.55607	1.0081	46.775	7	0.59307	1.0743	8.998	2	0.41515	0.79283	51.061	5	15.5	34	44650000	30603000	14047000	6532100	3714300	2817800	38118000	26889000	11229000
P11142;P11142-2;P54652	P11142;P11142-2	29;24;10	29;24;10	23;20;5	Heat shock cognate 71 kDa protein	HSPA8	>sp|P11142|HSP7C_HUMAN Heat shock cognate 71 kDa protein OS=Homo sapiens GN=HSPA8 PE=1 SV=1;>sp|P11142-2|HSP7C_HUMAN Isoform 2 of Heat shock cognate 71 kDa protein OS=Homo sapiens GN=HSPA8	3	29	29	23	28	25	28	25	22	21	50.8	50.8	44.3	70.897	646	646;493;639	42	39	1.9921e-264	0.5565	1.0502	26.109	81	0.55658	1.0552	11.798	42	0.5556	1.0459	35.456	39	49.2	43.3	1235900000	774460000	461460000	724350000	461190000	263160000	511570000	313270000	198300000
P41091;Q2VIR3;Q2VIR3-2	P41091;Q2VIR3;Q2VIR3-2	2;2;1	2;2;1	2;2;1	Eukaryotic translation initiation factor 2 subunit 3;Putative eukaryotic translation initiation factor 2 subunit 3-like protein	EIF2S3;EIF2S3L	>sp|P41091|IF2G_HUMAN Eukaryotic translation initiation factor 2 subunit 3 OS=Homo sapiens GN=EIF2S3 PE=1 SV=3;>sp|Q2VIR3|IF2GL_HUMAN Putative eukaryotic translation initiation factor 2 subunit 3-like protein OS=Homo sapiens GN=EIF2S3L PE=5 SV=2;>sp|Q2VIR3	3	2	2	2	2	1	2	1	2	1	5.7	5.7	5.7	51.109	472	472;472;466	2	1	5.4259e-14	0.55746	1.0043	18.807	3	0.64851	1.1589	20.245	2	NaN	NaN	NaN	1	5.7	3.4	4835800	2971700	1864200	2813900	1599000	1214900	2022000	1372700	649290
Q9BWF3;Q9BWF3-4;Q9BWF3-2;Q9BWF3-3	Q9BWF3;Q9BWF3-4;Q9BWF3-2;Q9BWF3-3	17;11;10;10	17;11;10;10	4;1;1;1	RNA-binding protein 4	RBM4	>sp|Q9BWF3|RBM4_HUMAN RNA-binding protein 4 OS=Homo sapiens GN=RBM4 PE=1 SV=1;>sp|Q9BWF3-4|RBM4_HUMAN Isoform 4 of RNA-binding protein 4 OS=Homo sapiens GN=RBM4;>sp|Q9BWF3-2|RBM4_HUMAN Isoform 2 of RNA-binding protein 4 OS=Homo sapiens GN=RBM4;>sp|Q9BWF3-3	4	17	17	4	15	12	15	12	3	4	53.8	53.8	22.8	40.313	364	364;173;177;143	22	16	4.0897e-197	0.56017	1.0609	11.862	37	0.56017	1.0609	11.141	21	0.57759	1.0132	12.882	16	44.5	40.9	408510000	260530000	147980000	228370000	145660000	82713000	180140000	114870000	65270000
P39748	P39748	3	3	3	Flap endonuclease 1	FEN1	>sp|P39748|FEN1_HUMAN Flap endonuclease 1 OS=Homo sapiens GN=FEN1 PE=1 SV=1	1	3	3	3	2	2	2	2	2	2	11.3	11.3	11.3	42.592	380	380	2	2	9.443e-47	0.56058	0.97981	31.522	4	0.56327	0.97981	29.901	2	0.47851	0.92852	45.365	2	7.1	7.1	5591300	3776500	1814800	2271200	1413400	857820	3320200	2363200	956980
P46783	P46783	1	1	1	40S ribosomal protein S10	RPS10	>sp|P46783|RS10_HUMAN 40S ribosomal protein S10 OS=Homo sapiens GN=RPS10 PE=1 SV=1	1	1	1	1	1	1	1	1	1	1	5.5	5.5	5.5	18.898	165	165	1	1	0.000175	0.56406	1.0587	6.7524	2	NaN	NaN	NaN	1	NaN	NaN	NaN	1	5.5	5.5	5412300	3413000	1999300	2643300	1701400	941970	2769000	1711700	1057300
REV__Q969S9;REV__Q969S9-3;REV__Q969S9-2	REV__Q969S9;REV__Q969S9-3;REV__Q969S9-2	1;1;1	1;1;1	1;1;1			>sp|Q969S9|RRF2M_HUMAN Ribosome-releasing factor 2, mitochondrial OS=Homo sapiens GN=GFM2 PE=1 SV=1;>sp|Q969S9-3|RRF2M_HUMAN Isoform 3 of Ribosome-releasing factor 2, mitochondrial OS=Homo sapiens GN=GFM2;>sp|Q969S9-2|RRF2M_HUMAN Isoform 2 of Ribosome-rele	3	1	1	1	1	1	1	1	1	1	1.3	1.3	1.3	86.6	779	779;777;732	1	1	0.0099303	0.56429	1.0107	2.8215	2	NaN	NaN	NaN	1	NaN	NaN	NaN	1	1.3	1.3	6078800	3950800	2127900	3729100	2422200	1306900	2349600	1528600	820980
P52597	P52597	6	4	4	Heterogeneous nuclear ribonucleoprotein F;Heterogeneous nuclear ribonucleoprotein F, N-terminally processed	HNRNPF	>sp|P52597|HNRPF_HUMAN Heterogeneous nuclear ribonucleoprotein F OS=Homo sapiens GN=HNRNPF PE=1 SV=3	1	6	4	4	4	6	2	4	2	4	19.5	13	13	45.671	415	415	2	4	7.3195e-74	0.56509	1.0636	27.442	6	0.72197	1.3192	36.876	2	0.54534	0.99395	24.396	4	13.5	19.5	14098000	8105400	5993100	6811700	3763700	3047900	7286800	4341700	2945100
Q8TBF4	Q8TBF4	2	2	2	Zinc finger CCHC-type and RNA-binding motif-containing protein 1	ZCRB1	>sp|Q8TBF4|ZCRB1_HUMAN Zinc finger CCHC-type and RNA-binding motif-containing protein 1 OS=Homo sapiens GN=ZCRB1 PE=1 SV=2	1	2	2	2	2	1	2	1	2	1	16.1	16.1	16.1	24.591	217	217	3	2	1.1102e-14	0.56633	1.0207	16.52	5	0.63439	1.1296	22.92	3	0.55887	1.0024	2.558	2	16.1	8.8	10755000	7210700	3543900	5587200	3725600	1861700	5167400	3485100	1682300
Q9BQ04	Q9BQ04	15	2	2	RNA-binding protein 4B	RBM4B	>sp|Q9BQ04|RBM4B_HUMAN RNA-binding protein 4B OS=Homo sapiens GN=RBM4B PE=1 SV=1	1	15	2	2	14	10	2	2	2	2	40.4	8.9	8.9	40.149	359	359	2	2	1.0069e-83	0.56695	1.0154	43.363	4	0.51802	0.92196	71.555	2	0.56695	1.0154	20.681	2	38.2	27.3	9996500	6628400	3368200	5716200	3830800	1885400	4280400	2797600	1482800
P17066;P48741	P17066;P48741	9;5	1;1	1;1	Heat shock 70 kDa protein 6;Putative heat shock 70 kDa protein 7	HSPA6;HSPA7	>sp|P17066|HSP76_HUMAN Heat shock 70 kDa protein 6 OS=Homo sapiens GN=HSPA6 PE=1 SV=2;>sp|P48741|HSP77_HUMAN Putative heat shock 70 kDa protein 7 OS=Homo sapiens GN=HSPA7 PE=5 SV=2	2	9	1	1	9	7	1	1	1	1	15.2	1.7	1.7	71.027	643	643;367	1	1	1.7859e-86	0.57287	1.0461	0.77852	2	NaN	NaN	NaN	1	NaN	NaN	NaN	1	15.2	12.6	21472000	13366000	8105600	17532000	10939000	6592400	3940300	2427100	1513200
Q7KZF4	Q7KZF4	11	11	11	Staphylococcal nuclease domain-containing protein 1	SND1	>sp|Q7KZF4|SND1_HUMAN Staphylococcal nuclease domain-containing protein 1 OS=Homo sapiens GN=SND1 PE=1 SV=1	1	11	11	11	7	9	7	9	7	9	15.4	15.4	15.4	102	910	910	8	10	1.0466e-76	0.57385	1.0319	30.733	18	0.57385	1.0236	38.4	8	0.5716	1.0616	24.967	10	9.7	12.6	40523000	25524000	14999000	17954000	11498000	6456000	22569000	14026000	8542900
Q8NC51;Q8NC51-3;Q8NC51-2;Q8NC51-4	Q8NC51;Q8NC51-3;Q8NC51-2;Q8NC51-4	7;7;6;6	7;7;6;6	7;7;6;6	Plasminogen activator inhibitor 1 RNA-binding protein	SERBP1	>sp|Q8NC51|PAIRB_HUMAN Plasminogen activator inhibitor 1 RNA-binding protein OS=Homo sapiens GN=SERBP1 PE=1 SV=2;>sp|Q8NC51-3|PAIRB_HUMAN Isoform 3 of Plasminogen activator inhibitor 1 RNA-binding protein OS=Homo sapiens GN=SERBP1;>sp|Q8NC51-2|PAIRB_HUMAN	4	7	7	7	7	6	7	6	7	6	22.1	22.1	22.1	44.965	408	408;393;402;387	9	7	2.1685e-121	0.57581	1.066	20.289	14	0.577	1.0306	19.415	8	0.57581	1.104	21.948	6	22.1	19.4	33494000	20861000	12634000	17910000	11118000	6791800	15585000	9742600	5842000
Q14157-5;Q14157;Q14157-3;Q14157-1;Q14157-4	Q14157-5;Q14157;Q14157-3;Q14157-1;Q14157-4	10;10;10;10;10	10;10;10;10;10	10;10;10;10;10	Ubiquitin-associated protein 2-like	UBAP2L	>sp|Q14157-5|UBP2L_HUMAN Isoform 5 of Ubiquitin-associated protein 2-like OS=Homo sapiens GN=UBAP2L;>sp|Q14157|UBP2L_HUMAN Ubiquitin-associated protein 2-like OS=Homo sapiens GN=UBAP2L PE=1 SV=2;>sp|Q14157-3|UBP2L_HUMAN Isoform 3 of Ubiquitin-associated pr	5	10	10	10	7	7	7	7	7	7	13.2	13.2	13.2	116.64	1104	1104;1087;1068;983;976	8	8	1.5324e-53	0.576	1.0581	42.98	16	0.53827	0.99581	37.429	8	0.60023	1.1159	50.491	8	9.3	9.1	57044000	34439000	22605000	32168000	19819000	12350000	24875000	14620000	10255000
P31942;P31942-2;P31942-3;P31942-4;P31942-5;P31942-6	P31942;P31942-2;P31942-3;P31942-4;P31942-5;P31942-6	6;6;6;4;3;3	6;6;6;4;3;3	6;6;6;4;3;3	Heterogeneous nuclear ribonucleoprotein H3	HNRNPH3	>sp|P31942|HNRH3_HUMAN Heterogeneous nuclear ribonucleoprotein H3 OS=Homo sapiens GN=HNRNPH3 PE=1 SV=2;>sp|P31942-2|HNRH3_HUMAN Isoform 2 of Heterogeneous nuclear ribonucleoprotein H3 OS=Homo sapiens GN=HNRNPH3;>sp|P31942-3|HNRH3_HUMAN Isoform 3 of Heterog	6	6	6	6	4	5	4	5	4	5	24	24	24	36.926	346	346;331;297;215;145;139	6	7	8.3202e-51	0.57669	1.0557	10.543	13	0.58511	1.0745	8.7749	6	0.55194	1.0314	12.379	7	15.3	20.5	65691000	42027000	23665000	37745000	24386000	13359000	27946000	17640000	10306000
Q96PK6;Q96PK6-2	Q96PK6	13;3	13;3	13;3	RNA-binding protein 14	RBM14	>sp|Q96PK6|RBM14_HUMAN RNA-binding protein 14 OS=Homo sapiens GN=RBM14 PE=1 SV=2	2	13	13	13	12	10	12	10	12	10	26	26	26	69.491	669	669;156	13	10	4.2918e-94	0.57804	1.0552	50.729	23	0.58499	1.0772	17.859	13	0.55525	1.0093	74.518	10	24.7	20.3	165850000	99945000	65902000	90961000	57467000	33494000	74886000	42478000	32408000
P09651;P09651-3;Q32P51	P09651;P09651-3;Q32P51	31;27;20	31;27;20	1;0;0	Heterogeneous nuclear ribonucleoprotein A1;Heterogeneous nuclear ribonucleoprotein A1-like 2	HNRNPA1;HNRNPA1L2	>sp|P09651|ROA1_HUMAN Heterogeneous nuclear ribonucleoprotein A1 OS=Homo sapiens GN=HNRNPA1 PE=1 SV=5;>sp|P09651-3|ROA1_HUMAN Isoform 2 of Heterogeneous nuclear ribonucleoprotein A1 OS=Homo sapiens GN=HNRNPA1;>sp|Q32P51|RA1L2_HUMAN Heterogeneous nuclear ri	3	31	31	1	29	27	29	27	1	1	68.5	68.5	8.9	38.746	372	372;267;320	101	115	0	0.57862	1.0855	49.082	194	0.57979	1.0923	25.863	90	0.57543	1.071	62.142	104	68.5	66.4	8281100000	5231600000	3049500000	3997700000	2582000000	1415600000	4283400000	2649500000	1633900000
Q92945	Q92945	33	33	28	Far upstream element-binding protein 2	KHSRP	>sp|Q92945|FUBP2_HUMAN Far upstream element-binding protein 2 OS=Homo sapiens GN=KHSRP PE=1 SV=4	1	33	33	28	33	23	33	23	28	19	54.1	54.1	49.8	73.114	711	711	39	28	7.751e-290	0.57994	1.0828	25.79	66	0.56584	1.0362	24.349	38	0.59231	1.1103	27.866	28	54.1	42.8	735100000	457650000	277450000	426610000	264680000	161930000	308490000	192960000	115520000
P50991	P50991	4	4	4	T-complex protein 1 subunit delta	CCT4	>sp|P50991|TCPD_HUMAN T-complex protein 1 subunit delta OS=Homo sapiens GN=CCT4 PE=1 SV=4	1	4	4	4	2	3	2	3	2	3	8.5	8.5	8.5	57.924	539	539	2	3	3.5562e-16	0.58075	1.0428	15.172	5	0.57852	1.0334	5.5235	2	0.58075	1.0428	21.06	3	3.9	7.1	10254000	6603300	3650600	4475600	2769700	1705900	5778300	3833600	1944600
Q08211;Q08211-2	Q08211	26;4	26;4	26;4	ATP-dependent RNA helicase A	DHX9	>sp|Q08211|DHX9_HUMAN ATP-dependent RNA helicase A OS=Homo sapiens GN=DHX9 PE=1 SV=4	2	26	26	26	7	26	7	26	7	26	26.6	26.6	26.6	140.96	1270	1270;235	7	29	8.0375e-188	0.58271	1.0777	23.878	36	0.67053	1.19	28.071	7	0.57185	1.0776	23.297	29	7.1	26.6	169450000	105160000	64292000	22127000	12556000	9571400	147320000	92602000	54720000
Q8IZH2;Q8IZH2-2	Q8IZH2;Q8IZH2-2	2;2	2;2	2;2	5-3 exoribonuclease 1	XRN1	>sp|Q8IZH2|XRN1_HUMAN 5-3 exoribonuclease 1 OS=Homo sapiens GN=XRN1 PE=1 SV=1;>sp|Q8IZH2-2|XRN1_HUMAN Isoform 2 of 5-3 exoribonuclease 1 OS=Homo sapiens GN=XRN1	2	2	2	2	0	2	0	2	0	2	1.1	1.1	1.1	194.1	1706	1706;1694		2	0.00022064	0.58291	1.0349	2.5718	2	NaN	NaN	NaN	0	0.58291	1.0349	2.5718	2	0	1.1	2543400	1625700	917690	0	0	0	2543400	1625700	917690
Q16629;Q16629-2;Q16629-3	Q16629;Q16629-2;Q16629-3	7;7;7	6;6;6	6;6;6	Serine/arginine-rich splicing factor 7	SRSF7	>sp|Q16629|SRSF7_HUMAN Serine/arginine-rich splicing factor 7 OS=Homo sapiens GN=SRSF7 PE=1 SV=1;>sp|Q16629-2|SRSF7_HUMAN Isoform 2 of Serine/arginine-rich splicing factor 7 OS=Homo sapiens GN=SRSF7;>sp|Q16629-3|SRSF7_HUMAN Isoform 3 of Serine/arginine-ric	3	7	6	6	5	7	4	6	4	6	24.4	24.4	24.4	27.366	238	238;135;132	4	6	5.8687e-41	0.58348	1.0486	19.442	10	0.56197	1.0413	26.832	4	0.58348	1.0486	15.738	6	19.7	24.4	56929000	36523000	20406000	25897000	16746000	9151200	31032000	19777000	11255000
Q01085	Q01085	16	1	1	Nucleolysin TIAR	TIAL1	>sp|Q01085|TIAR_HUMAN Nucleolysin TIAR OS=Homo sapiens GN=TIAL1 PE=1 SV=1	1	16	1	1	14	16	1	1	1	1	51.5	5.3	5.3	41.59	375	375	2	2	8.009e-192	0.58444	1.0777	7.9728	4	0.58444	1.0777	4.5151	2	0.60728	1.1072	12.769	2	44	51.5	74848000	45001000	29847000	33064000	20462000	12601000	41784000	24538000	17246000
P78371;P78371-2	P78371;P78371-2	3;2	3;2	3;2	T-complex protein 1 subunit beta	CCT2	>sp|P78371|TCPB_HUMAN T-complex protein 1 subunit beta OS=Homo sapiens GN=CCT2 PE=1 SV=4;>sp|P78371-2|TCPB_HUMAN Isoform 2 of T-complex protein 1 subunit beta OS=Homo sapiens GN=CCT2	2	3	3	3	1	3	1	3	1	3	8.6	8.6	8.6	57.488	535	535;488	1	3	8.7396e-08	0.5892	1.1142	13.572	4	NaN	NaN	NaN	1	0.59808	1.12	8.1364	3	2.2	8.6	7577200	4556000	3021200	1810400	1135000	675400	5766900	3421100	2345800
P17844	P17844	39	39	30	Probable ATP-dependent RNA helicase DDX5	DDX5	>sp|P17844|DDX5_HUMAN Probable ATP-dependent RNA helicase DDX5 OS=Homo sapiens GN=DDX5 PE=1 SV=1	1	39	39	30	36	36	36	36	28	27	59	59	46.7	69.147	614	614	46	44	0	0.5905	1.0929	25.418	86	0.59982	1.1162	24.205	45	0.58047	1.0691	26.678	41	58	56.7	1651900000	1009100000	642720000	842410000	504530000	337880000	809450000	504620000	304830000
Q9UJA5;Q9UJA5-2;Q9UJA5-3	Q9UJA5;Q9UJA5-2;Q9UJA5-3	13;9;8	13;9;8	13;9;8	tRNA (adenine(58)-N(1))-methyltransferase non-catalytic subunit TRM6	TRMT6	>sp|Q9UJA5|TRM6_HUMAN tRNA (adenine(58)-N(1))-methyltransferase non-catalytic subunit TRM6 OS=Homo sapiens GN=TRMT6 PE=1 SV=1;>sp|Q9UJA5-2|TRM6_HUMAN Isoform 2 of tRNA (adenine(58)-N(1))-methyltransferase non-catalytic subunit TRM6 OS=Homo sapiens GN=TRMT6	3	13	13	13	10	11	10	11	10	11	35.6	35.6	35.6	55.799	497	497;399;365	11	11	2.7623e-80	0.5913	1.0784	44.017	22	0.59496	1.0952	35.986	11	0.54223	1.0004	51.465	11	28	29.4	70248000	42100000	28148000	35179000	22118000	13061000	35069000	19982000	15087000
P50990	P50990	2	2	2	T-complex protein 1 subunit theta	CCT8	>sp|P50990|TCPQ_HUMAN T-complex protein 1 subunit theta OS=Homo sapiens GN=CCT8 PE=1 SV=4	1	2	2	2	2	0	2	0	2	0	5.7	5.7	5.7	59.62	548	548	2		9.2865e-21	0.59153	1.073	20.314	2	0.59153	1.073	20.314	2	NaN	NaN	NaN	0	5.7	0	2568300	1465500	1102800	2568300	1465500	1102800	0	0	0
P40227;Q92526;Q92526-2	P40227	3;1;1	3;1;1	3;1;1	T-complex protein 1 subunit zeta	CCT6A	>sp|P40227|TCPZ_HUMAN T-complex protein 1 subunit zeta OS=Homo sapiens GN=CCT6A PE=1 SV=3	3	3	3	3	2	2	2	2	2	2	8.5	8.5	8.5	58.024	531	531;530;485	2	2	4.839e-06	0.59259	1.0864	25.852	4	0.57135	1.042	2.7483	2	0.74846	1.4051	33.216	2	3.8	6.6	5934700	3442800	2491900	3087300	1769900	1317400	2847400	1672900	1174500
P14678-3;P14678;P63162;P14678-2	P14678-3;P14678;P63162;P14678-2	2;2;2;2	2;2;2;2	2;2;2;2	Small nuclear ribonucleoprotein-associated proteins B and B;Small nuclear ribonucleoprotein-associated protein N	SNRPB;SNRPN	>sp|P14678-3|RSMB_HUMAN Isoform SM-B1 of Small nuclear ribonucleoprotein-associated proteins B and B OS=Homo sapiens GN=SNRPB;>sp|P14678|RSMB_HUMAN Small nuclear ribonucleoprotein-associated proteins B and B OS=Homo sapiens GN=SNRPB PE=1 SV=2;>sp|P63162|	4	2	2	2	2	1	2	1	2	1	5.2	5.2	5.2	30.032	289	289;240;240;231	2	1	0.0003679	0.59314	1.0599	5.4446	3	0.60462	1.1068	6.1228	2	NaN	NaN	NaN	1	5.2	2.8	13337000	8612900	4723900	7485500	4755800	2729700	5851300	3857100	1994200
Q07955-2;Q07955;Q07955-3;Q13242	Q07955-2;Q07955;Q07955-3	3;3;3;1	3;3;3;1	3;3;3;1	Serine/arginine-rich splicing factor 1	SRSF1	>sp|Q07955-2|SRSF1_HUMAN Isoform ASF-2 of Serine/arginine-rich splicing factor 1 OS=Homo sapiens GN=SRSF1;>sp|Q07955|SRSF1_HUMAN Serine/arginine-rich splicing factor 1 OS=Homo sapiens GN=SRSF1 PE=1 SV=2;>sp|Q07955-3|SRSF1_HUMAN Isoform ASF-3 of Serine/argi	4	3	3	3	2	3	2	3	2	3	9.9	9.9	9.9	31.999	292	292;248;201;221	2	3	3.5621e-15	0.59916	1.08	21.133	5	0.66227	1.1791	26.092	2	0.59916	1.08	19.046	3	6.5	9.9	12352000	7704800	4647100	4256800	2585800	1671000	8095100	5119000	2976100
Q01081;Q01081-2;Q01081-4;Q8WU68;Q8WU68-2;Q8WU68-3;Q01081-3	Q01081;Q01081-2;Q01081-4	8;7;4;2;2;2;2	8;7;4;2;2;2;2	8;7;4;2;2;2;2	Splicing factor U2AF 35 kDa subunit	U2AF1	>sp|Q01081|U2AF1_HUMAN Splicing factor U2AF 35 kDa subunit OS=Homo sapiens GN=U2AF1 PE=1 SV=3;>sp|Q01081-2|U2AF1_HUMAN Isoform 2 of Splicing factor U2AF 35 kDa subunit OS=Homo sapiens GN=U2AF1;>sp|Q01081-4|U2AF1_HUMAN Isoform 4 of Splicing factor U2AF 35 k	7	8	8	8	7	7	7	7	7	7	52.1	52.1	52.1	27.872	240	240;240;167;220;202;181;75	8	8	8.4029e-93	0.6006	1.1306	50.259	16	0.6006	1.1081	68.077	8	0.59729	1.1306	24.509	8	41.2	48.8	158640000	105220000	53423000	85713000	57259000	28454000	72932000	47963000	24969000
Q92804;Q92804-2	Q92804;Q92804-2	7;7	5;5	5;5	TATA-binding protein-associated factor 2N	TAF15	>sp|Q92804|RBP56_HUMAN TATA-binding protein-associated factor 2N OS=Homo sapiens GN=TAF15 PE=1 SV=1;>sp|Q92804-2|RBP56_HUMAN Isoform Short of TATA-binding protein-associated factor 2N OS=Homo sapiens GN=TAF15	2	7	5	5	7	5	5	3	5	3	21.8	19.4	19.4	61.829	592	592;589	6	3	9.8727e-50	0.60108	1.0483	10.885	9	0.5902	1.0679	11.921	6	0.60108	1.0483	10.874	3	21.8	17.1	24382000	15337000	9044900	13822000	8560000	5261600	10560000	6777000	3783300
O75340	O75340	4	4	4	Programmed cell death protein 6	PDCD6	>sp|O75340|PDCD6_HUMAN Programmed cell death protein 6 OS=Homo sapiens GN=PDCD6 PE=1 SV=1	1	4	4	4	3	3	3	3	3	3	22.5	22.5	22.5	21.868	191	191	3	3	2.5931e-18	0.60228	1.0736	13.567	5	0.60228	1.0736	16.635	3	0.59585	1.0557	12.687	2	17.3	17.8	7063700	4317400	2746300	4373000	2655700	1717300	2690700	1661700	1029000
P08107;P08107-2	P08107;P08107-2	16;15	13;12	5;5	Heat shock 70 kDa protein 1A/1B	HSPA1A	>sp|P08107|HSP71_HUMAN Heat shock 70 kDa protein 1A/1B OS=Homo sapiens GN=HSPA1A PE=1 SV=5;>sp|P08107-2|HSP71_HUMAN Isoform 2 of Heat shock 70 kDa protein 1A/1B OS=Homo sapiens GN=HSPA1A	2	16	13	5	14	9	11	8	4	2	32.9	28.4	10.8	70.051	641	641;586	14	11	6.0871e-147	0.60303	1.1158	19.48	25	0.61697	1.1518	22.029	14	0.5972	1.0821	16.721	11	27.5	23.2	132640000	85591000	47054000	87725000	56918000	30807000	44920000	28673000	16247000
Q8IUH3;Q8IUH3-3;Q8IUH3-2	Q8IUH3;Q8IUH3-3;Q8IUH3-2	6;6;4	6;6;4	6;6;4	RNA-binding protein 45	RBM45	>sp|Q8IUH3|RBM45_HUMAN RNA-binding protein 45 OS=Homo sapiens GN=RBM45 PE=1 SV=1;>sp|Q8IUH3-3|RBM45_HUMAN Isoform 3 of RNA-binding protein 45 OS=Homo sapiens GN=RBM45;>sp|Q8IUH3-2|RBM45_HUMAN Isoform 2 of RNA-binding protein 45 OS=Homo sapiens GN=RBM45	3	6	6	6	4	6	4	6	4	6	14.7	14.7	14.7	53.502	476	476;474;328	5	6	7.1559e-48	0.6056	1.1408	18.302	11	0.67287	1.2264	12.66	5	0.58563	1.1269	21.255	6	11.8	14.7	57331000	36065000	21267000	26053000	16389000	9663800	31278000	19675000	11603000
P49368;P49368-2	P49368;P49368-2	6;6	6;6	6;6	T-complex protein 1 subunit gamma	CCT3	>sp|P49368|TCPG_HUMAN T-complex protein 1 subunit gamma OS=Homo sapiens GN=CCT3 PE=1 SV=4;>sp|P49368-2|TCPG_HUMAN Isoform 2 of T-complex protein 1 subunit gamma OS=Homo sapiens GN=CCT3	2	6	6	6	6	5	6	5	6	5	16	16	16	60.533	545	545;507	6	5	1.3093e-25	0.60876	1.0908	30.424	11	0.56419	1.022	40.79	6	0.61995	1.169	13.065	5	16	13.4	22366000	13952000	8413800	11356000	6803700	4552100	11010000	7148800	3861700
Q9H9Y6;Q9H9Y6-2	Q9H9Y6;Q9H9Y6-2	1;1	1;1	1;1	DNA-directed RNA polymerase I subunit RPA2	POLR1B	>sp|Q9H9Y6|RPA2_HUMAN DNA-directed RNA polymerase I subunit RPA2 OS=Homo sapiens GN=POLR1B PE=1 SV=2;>sp|Q9H9Y6-2|RPA2_HUMAN Isoform 2 of DNA-directed RNA polymerase I subunit RPA2 OS=Homo sapiens GN=POLR1B	2	1	1	1	1	1	1	1	1	1	1.1	1.1	1.1	128.23	1135	1135;1079	1	1	0.040336	0.61213	1.1105	2.2481	2	NaN	NaN	NaN	1	NaN	NaN	NaN	1	1.1	1.1	12293000	7763000	4530200	6216100	3833200	2382900	6077100	3929800	2147300
Q13247;Q13247-3;Q13247-2	Q13247;Q13247-3;Q13247-2	4;4;2	4;4;2	3;3;2	Serine/arginine-rich splicing factor 6	SRSF6	>sp|Q13247|SRSF6_HUMAN Serine/arginine-rich splicing factor 6 OS=Homo sapiens GN=SRSF6 PE=1 SV=2;>sp|Q13247-3|SRSF6_HUMAN Isoform SRP55-3 of Serine/arginine-rich splicing factor 6 OS=Homo sapiens GN=SRSF6;>sp|Q13247-2|SRSF6_HUMAN Isoform SRP55-2 of Serine/	3	4	4	3	1	4	1	4	0	3	10.5	10.5	7.8	39.586	344	344;335;135	1	4	1.8845e-11	0.61547	1.1249	127.67	5	NaN	NaN	NaN	1	0.6934	1.2365	142.55	4	2.6	10.5	38020000	14542000	23478000	7821300	4869900	2951400	30199000	9672100	20526000
P31943	P31943	13	13	8	Heterogeneous nuclear ribonucleoprotein H;Heterogeneous nuclear ribonucleoprotein H, N-terminally processed	HNRNPH1	>sp|P31943|HNRH1_HUMAN Heterogeneous nuclear ribonucleoprotein H OS=Homo sapiens GN=HNRNPH1 PE=1 SV=4	1	13	13	8	12	12	12	12	7	7	39.9	39.9	23.6	49.229	449	449	20	18	2.2935e-218	0.61906	1.1365	15.246	36	0.60137	1.1344	15.48	19	0.63375	1.1385	15.454	17	37	35.6	516900000	319660000	197230000	277150000	170920000	106230000	239740000	148740000	91001000
Q14011	Q14011	6	6	6	Cold-inducible RNA-binding protein	CIRBP	>sp|Q14011|CIRBP_HUMAN Cold-inducible RNA-binding protein OS=Homo sapiens GN=CIRBP PE=1 SV=1	1	6	6	6	6	5	6	5	6	5	44.2	44.2	44.2	18.648	172	172	7	6	2.3507e-71	0.62279	1.1492	9.7318	11	0.57466	1.1095	11.071	6	0.63105	1.2033	7.557	5	44.2	38.4	101780000	62370000	39407000	56646000	35323000	21323000	45132000	27047000	18084000
Q99598	Q99598	4	4	4	Translin-associated protein X	TSNAX	>sp|Q99598|TSNAX_HUMAN Translin-associated protein X OS=Homo sapiens GN=TSNAX PE=1 SV=1	1	4	4	4	1	3	1	3	1	3	21.4	21.4	21.4	33.112	290	290	1	3	2.3446e-09	0.6254	1.171	41.911	4	NaN	NaN	NaN	1	0.71645	1.3981	34.298	3	4.5	16.9	7356600	4466900	2889600	1124800	746710	378100	6231800	3720200	2511500
P62995;P62995-3	P62995;P62995-3	2;2	2;2	2;2	Transformer-2 protein homolog beta	TRA2B	>sp|P62995|TRA2B_HUMAN Transformer-2 protein homolog beta OS=Homo sapiens GN=TRA2B PE=1 SV=1;>sp|P62995-3|TRA2B_HUMAN Isoform 3 of Transformer-2 protein homolog beta OS=Homo sapiens GN=TRA2B	2	2	2	2	2	2	2	2	2	2	10.4	10.4	10.4	33.665	288	288;188	2	3	2.9118e-19	0.6258	1.1251	20.441	4	0.7399	1.332	4.6545	2	0.50917	0.94235	5.8346	2	10.4	10.4	6406800	4460000	1946800	1483100	917410	565700	4923700	3542600	1381100
Q96KR1	Q96KR1	7	7	7	Zinc finger RNA-binding protein	ZFR	>sp|Q96KR1|ZFR_HUMAN Zinc finger RNA-binding protein OS=Homo sapiens GN=ZFR PE=1 SV=2	1	7	7	7	6	4	6	4	6	4	8.8	8.8	8.8	117.01	1074	1074	7	4	1.9806e-38	0.62673	1.1277	18.845	11	0.58675	1.069	20.222	7	0.64703	1.165	15.761	4	7.6	5.6	19538000	12613000	6925300	10757000	7212500	3544300	8781600	5400600	3381100
Q96AE4-2;Q96AE4	Q96AE4-2;Q96AE4	25;24	18;17	18;17	Far upstream element-binding protein 1	FUBP1	>sp|Q96AE4-2|FUBP1_HUMAN Isoform 2 of Far upstream element-binding protein 1 OS=Homo sapiens GN=FUBP1;>sp|Q96AE4|FUBP1_HUMAN Far upstream element-binding protein 1 OS=Homo sapiens GN=FUBP1 PE=1 SV=3	2	25	18	18	23	21	16	15	16	15	42.7	36.6	36.6	68.604	653	653;644	19	17	4.0139e-211	0.6277	1.1639	17.305	36	0.59684	1.1301	17.872	19	0.63086	1.1883	16.212	17	40.6	36.9	293820000	176670000	117150000	174500000	105420000	69081000	119320000	71254000	48064000
P42704	P42704	26	26	26	Leucine-rich PPR motif-containing protein, mitochondrial	LRPPRC	>sp|P42704|LPPRC_HUMAN Leucine-rich PPR motif-containing protein, mitochondrial OS=Homo sapiens GN=LRPPRC PE=1 SV=3	1	26	26	26	8	26	8	26	8	26	22.3	22.3	22.3	157.9	1394	1394	9	26	4.3525e-229	0.62982	1.1647	35.023	33	0.67055	1.1898	58.566	8	0.6155	1.1647	23.443	25	7.2	22.3	83780000	53161000	30619000	11806000	7088100	4718200	71973000	46073000	25900000
P48643	P48643	2	2	2	T-complex protein 1 subunit epsilon	CCT5	>sp|P48643|TCPE_HUMAN T-complex protein 1 subunit epsilon OS=Homo sapiens GN=CCT5 PE=1 SV=1	1	2	2	2	2	0	2	0	2	0	5	5	5	59.67	541	541	2		0.00033801	0.6318	1.1282	10.411	2	0.6318	1.1282	10.411	2	NaN	NaN	NaN	0	5	0	2315200	1370500	944760	2315200	1370500	944760	0	0	0
O14979;O14979-2;O14979-3	O14979;O14979-2;O14979-3	24;24;24	22;22;22	22;22;22	Heterogeneous nuclear ribonucleoprotein D-like	HNRPDL	>sp|O14979|HNRDL_HUMAN Heterogeneous nuclear ribonucleoprotein D-like OS=Homo sapiens GN=HNRPDL PE=1 SV=3;>sp|O14979-2|HNRDL_HUMAN Isoform 2 of Heterogeneous nuclear ribonucleoprotein D-like OS=Homo sapiens GN=HNRPDL;>sp|O14979-3|HNRDL_HUMAN Isoform 3 of H	3	24	22	22	23	23	22	21	22	21	36	33.6	33.6	46.437	420	420;301;244	32	38	0	0.63194	1.2241	23.67	70	0.63039	1.2241	30.993	32	0.63606	1.22	14.768	38	35.5	36	4563700000	2665300000	1898300000	2014300000	1156300000	858000000	2549400000	1509100000	1040300000
Q01085-2	Q01085-2	18	18	3			>sp|Q01085-2|TIAR_HUMAN Isoform 2 of Nucleolysin TIAR OS=Homo sapiens GN=TIAL1	1	18	18	3	15	16	15	16	2	1	53.6	53.6	9.4	43.448	392	392	20	23	6.4534e-159	0.63392	1.2231	14.76	41	0.63076	1.2128	10.914	20	0.66495	1.2231	17.854	21	39.5	51	883500000	524360000	359140000	550490000	327290000	223200000	333010000	197070000	135940000
P46781	P46781	3	3	3	40S ribosomal protein S9	RPS9	>sp|P46781|RS9_HUMAN 40S ribosomal protein S9 OS=Homo sapiens GN=RPS9 PE=1 SV=3	1	3	3	3	0	3	0	3	0	3	11.9	11.9	11.9	22.591	194	194		3	1.553e-05	0.63648	1.1565	14.921	3	NaN	NaN	NaN	0	0.63648	1.1565	14.921	3	0	11.9	15374000	9358500	6015100	0	0	0	15374000	9358500	6015100
P62701;P22090	P62701	4;1	4;1	4;1	40S ribosomal protein S4, X isoform	RPS4X	>sp|P62701|RS4X_HUMAN 40S ribosomal protein S4, X isoform OS=Homo sapiens GN=RPS4X PE=1 SV=2	2	4	4	4	1	4	1	4	1	4	18.6	18.6	18.6	29.597	263	263;263	1	4	4.5197e-12	0.64158	1.1856	12.251	4	NaN	NaN	NaN	1	0.66931	1.2729	12.175	3	3.4	18.6	8334700	5238400	3096300	1160300	778760	381490	7174400	4459600	2714800
P35637;P35637-2	P35637;P35637-2	13;13	13;13	11;11	RNA-binding protein FUS	FUS	>sp|P35637|FUS_HUMAN RNA-binding protein FUS OS=Homo sapiens GN=FUS PE=1 SV=1;>sp|P35637-2|FUS_HUMAN Isoform Short of RNA-binding protein FUS OS=Homo sapiens GN=FUS	2	13	13	11	12	11	12	11	10	9	24.1	24.1	24.1	53.425	526	526;525	30	29	4.6302e-136	0.64562	1.2178	15.819	52	0.62107	1.2118	16.993	27	0.66285	1.2219	14.185	25	18.1	22.8	1355300000	774980000	580300000	767650000	442440000	325200000	587630000	332530000	255100000
Q9NZI8;Q15517;Q9Y6M1;REV__Q15833;Q9Y6M1-1;Q9Y6M1-4;Q9Y6M1-3;Q9Y6M1-6;Q9Y6M1-5	Q9NZI8	26;2;1;1;1;1;1;1;1	26;2;1;1;1;1;1;1;1	24;2;0;1;0;0;0;0;0	Insulin-like growth factor 2 mRNA-binding protein 1	IGF2BP1	>sp|Q9NZI8|IF2B1_HUMAN Insulin-like growth factor 2 mRNA-binding protein 1 OS=Homo sapiens GN=IGF2BP1 PE=1 SV=2	9	26	26	24	20	24	20	24	18	22	47.1	47.1	43.2	63.48	577	577;529;599;593;556;542;536;531;493	30	32	1.4969e-238	0.64786	1.2008	14.228	61	0.65208	1.2151	16.556	29	0.64506	1.1909	12.009	32	39.9	44.2	681020000	411480000	269540000	378320000	227960000	150360000	302700000	183510000	119180000
P38646	P38646	2	2	2	Stress-70 protein, mitochondrial	HSPA9	>sp|P38646|GRP75_HUMAN Stress-70 protein, mitochondrial OS=Homo sapiens GN=HSPA9 PE=1 SV=2	1	2	2	2	2	0	2	0	2	0	3.5	3.5	3.5	73.68	679	679	2		0.002741	0.65984	1.1898	42.406	2	0.65984	1.1898	42.406	2	NaN	NaN	NaN	0	3.5	0	925470	532540	392920	925470	532540	392920	0	0	0
P17987	P17987	3	3	3	T-complex protein 1 subunit alpha	TCP1	>sp|P17987|TCPA_HUMAN T-complex protein 1 subunit alpha OS=Homo sapiens GN=TCP1 PE=1 SV=1	1	3	3	3	3	1	3	1	3	1	7.9	7.9	7.9	60.343	556	556	4	2	2.211e-16	0.66001	1.2259	22.234	6	0.69802	1.257	22.341	4	0.56544	1.0774	25.664	2	7.9	4.1	10848000	7002300	3845300	6182400	3761400	2421100	4665200	3241000	1424200
Q12926;Q12926-2;P26378-3;P26378;P26378-5;P26378-2;P26378-4	Q12926;Q12926-2;P26378-3;P26378;P26378-5;P26378-2;P26378-4	3;3;2;2;2;2;2	2;2;1;1;1;1;1	2;2;1;1;1;1;1	ELAV-like protein 2;ELAV-like protein 4	ELAVL2;ELAVL4	>sp|Q12926|ELAV2_HUMAN ELAV-like protein 2 OS=Homo sapiens GN=ELAVL2 PE=1 SV=2;>sp|Q12926-2|ELAV2_HUMAN Isoform 2 of ELAV-like protein 2 OS=Homo sapiens GN=ELAVL2;>sp|P26378-3|ELAV4_HUMAN Isoform 3 of ELAV-like protein 4 OS=Homo sapiens GN=ELAVL4;>sp|P2637	7	3	2	2	3	1	2	0	2	0	10.3	7.8	7.8	39.503	359	359;346;383;380;369;366;366	2		9.8792e-23	0.66502	1.1982	1.7866	2	0.66502	1.1982	1.7866	2	NaN	NaN	NaN	0	10.3	2.5	2926400	1800900	1125600	2926400	1800900	1125600	0	0	0
Q96EP5;Q96EP5-2	Q96EP5;Q96EP5-2	12;11	12;11	12;11	DAZ-associated protein 1	DAZAP1	>sp|Q96EP5|DAZP1_HUMAN DAZ-associated protein 1 OS=Homo sapiens GN=DAZAP1 PE=1 SV=1;>sp|Q96EP5-2|DAZP1_HUMAN Isoform 2 of DAZ-associated protein 1 OS=Homo sapiens GN=DAZAP1	2	12	12	12	12	11	12	11	12	11	40.8	40.8	40.8	43.383	407	407;378	24	21	7.9662e-237	0.66902	1.2848	17.971	44	0.65019	1.2507	20.24	24	0.6881	1.3007	15.299	20	40.8	37.6	830480000	483260000	347220000	393390000	227680000	165710000	437090000	255570000	181520000
P27695	P27695	4	4	4	DNA-(apurinic or apyrimidinic site) lyase;DNA-(apurinic or apyrimidinic site) lyase, mitochondrial	APEX1	>sp|P27695|APEX1_HUMAN DNA-(apurinic or apyrimidinic site) lyase OS=Homo sapiens GN=APEX1 PE=1 SV=2	1	4	4	4	3	2	3	2	3	2	19.5	19.5	19.5	35.554	318	318	3	2	1.8604e-27	0.67066	1.1951	37.051	5	0.58629	1.113	51.436	3	0.68559	1.2423	5.4747	2	13.8	11	6963400	3867400	3096000	4777300	2581400	2195900	2186200	1286100	900070
P39019	P39019	8	8	8	40S ribosomal protein S19	RPS19	>sp|P39019|RS19_HUMAN 40S ribosomal protein S19 OS=Homo sapiens GN=RPS19 PE=1 SV=2	1	8	8	8	7	5	7	5	7	5	48.3	48.3	48.3	16.06	145	145	7	6	4.1269e-24	0.67174	1.2691	21.133	13	0.66253	1.2441	18.552	7	0.69927	1.3168	25.308	6	47.6	32.4	57546000	35428000	22118000	25198000	15528000	9670000	32348000	19900000	12448000
Q9H0K6	Q9H0K6	5	5	5	Pseudouridylate synthase 7 homolog-like protein	PUS7L	>sp|Q9H0K6|PUS7L_HUMAN Pseudouridylate synthase 7 homolog-like protein OS=Homo sapiens GN=PUS7L PE=1 SV=1	1	5	5	5	4	3	4	3	4	3	7.6	7.6	7.6	80.7	701	701	4	3	1.1703e-17	0.67662	1.2438	27.547	7	0.65385	1.2269	22.195	4	0.76309	1.3339	37.978	3	6.4	4.6	7272400	4129100	3143300	3845400	2443400	1402000	3427100	1685800	1741300
Q12849;Q12849-5	Q12849;Q12849-5	3;3	3;3	3;3	G-rich sequence factor 1	GRSF1	>sp|Q12849|GRSF1_HUMAN G-rich sequence factor 1 OS=Homo sapiens GN=GRSF1 PE=1 SV=3;>sp|Q12849-5|GRSF1_HUMAN Isoform 2 of G-rich sequence factor 1 OS=Homo sapiens GN=GRSF1	2	3	3	3	3	2	3	2	3	2	7.9	7.9	7.9	53.126	480	480;318	3	2	2.3165e-22	0.67777	1.184	8.8249	5	0.72215	1.286	12.357	3	0.64297	1.182	0.23439	2	7.9	5.6	6255400	3741200	2514200	4356200	2470900	1885300	1899300	1270300	628930
P10809	P10809	5	5	5	60 kDa heat shock protein, mitochondrial	HSPD1	>sp|P10809|CH60_HUMAN 60 kDa heat shock protein, mitochondrial OS=Homo sapiens GN=HSPD1 PE=1 SV=2	1	5	5	5	3	4	3	4	3	4	12.4	12.4	12.4	61.054	573	573	3	4	7.3729e-19	0.67851	1.2274	16.103	7	0.67851	1.2661	21.294	3	0.65601	1.2143	13.463	4	6.5	9.6	13825000	8251500	5573300	6973200	4221500	2751800	6851500	4030000	2821500
Q96FX7	Q96FX7	4	4	4	tRNA (adenine(58)-N(1))-methyltransferase catalytic subunit TRMT61A	TRMT61A	>sp|Q96FX7|TRM61_HUMAN tRNA (adenine(58)-N(1))-methyltransferase catalytic subunit TRMT61A OS=Homo sapiens GN=TRMT61A PE=1 SV=1	1	4	4	4	2	3	2	3	2	3	20.4	20.4	20.4	31.381	289	289	2	3	8.9932e-19	0.67891	1.288	49.742	5	0.70396	1.2506	82.354	2	0.67891	1.288	39.379	3	10.7	15.9	9774200	5737300	4036900	4387800	2500700	1887100	5386400	3236600	2149800
P35268	P35268	4	4	4	60S ribosomal protein L22	RPL22	>sp|P35268|RL22_HUMAN 60S ribosomal protein L22 OS=Homo sapiens GN=RPL22 PE=1 SV=2	1	4	4	4	2	4	2	4	2	4	39.8	39.8	39.8	14.787	128	128	2	5	2.8423e-44	0.68662	1.268	10.707	7	0.72405	1.3539	9.2684	2	0.65226	1.1889	10.677	5	18.8	39.8	74756000	41655000	33101000	38336000	20499000	17837000	36420000	21156000	15264000
P43243;P43243-2	P43243;P43243-2	9;7	9;7	9;7	Matrin-3	MATR3	>sp|P43243|MATR3_HUMAN Matrin-3 OS=Homo sapiens GN=MATR3 PE=1 SV=2;>sp|P43243-2|MATR3_HUMAN Isoform 2 of Matrin-3 OS=Homo sapiens GN=MATR3	2	9	9	9	6	8	6	8	6	8	12.6	12.6	12.6	94.622	847	847;559	9	11	6.3473e-55	0.69093	1.2427	34.207	20	0.73523	1.3924	48.692	9	0.69027	1.2314	17.943	11	9.9	11.3	135240000	81513000	53722000	35342000	21145000	14197000	99893000	60369000	39524000
P56192	P56192	2	2	2	Methionine--tRNA ligase, cytoplasmic	MARS	>sp|P56192|SYMC_HUMAN Methionine--tRNA ligase, cytoplasmic OS=Homo sapiens GN=MARS PE=1 SV=2	1	2	2	2	0	2	0	2	0	2	2.6	2.6	2.6	101.11	900	900		2	4.4659e-05	0.69207	1.2658	51.34	2	NaN	NaN	NaN	0	0.69207	1.2658	51.34	2	0	2.6	2857700	1558100	1299600	0	0	0	2857700	1558100	1299600
P04406;O14556	P04406	12;1	12;1	12;1	Glyceraldehyde-3-phosphate dehydrogenase	GAPDH	>sp|P04406|G3P_HUMAN Glyceraldehyde-3-phosphate dehydrogenase OS=Homo sapiens GN=GAPDH PE=1 SV=3	2	12	12	12	10	9	10	9	10	9	46.9	46.9	46.9	36.053	335	335;408	11	10	1.4706e-117	0.69996	1.3086	16.766	21	0.73239	1.3868	18.403	11	0.64992	1.2109	15.493	10	37.9	35.8	170510000	100250000	70260000	89258000	53515000	35742000	81256000	46739000	34517000
Q9Y606;Q9Y606-2	Q9Y606;Q9Y606-2	12;12	12;12	12;12	tRNA pseudouridine synthase A, mitochondrial	PUS1	>sp|Q9Y606|TRUA_HUMAN tRNA pseudouridine synthase A, mitochondrial OS=Homo sapiens GN=PUS1 PE=1 SV=3;>sp|Q9Y606-2|TRUA_HUMAN Isoform 2 of tRNA pseudouridine synthase A, mitochondrial OS=Homo sapiens GN=PUS1	2	12	12	12	9	8	9	8	9	8	33.5	33.5	33.5	47.47	427	427;399	10	8	5.38e-63	0.70421	1.2673	53.647	16	0.70421	1.2673	66.58	10	0.70769	1.2988	14.821	6	22.7	25.3	107450000	81709000	25740000	82820000	67519000	15301000	24629000	14190000	10439000
P31483-2	P31483-2	9	4	0			>sp|P31483-2|TIA1_HUMAN Isoform Short of Nucleolysin TIA-1 isoform p40 OS=Homo sapiens GN=TIA1	1	9	4	0	8	9	3	4	0	0	28.5	13.3	0	41.8	375	375	4	5	2.4518e-73	0.70512	1.2623	21.512	8	0.69572	1.2808	22.336	3	0.71465	1.2441	21.673	5	26.4	28.5	73815000	43056000	30759000	28778000	16645000	12133000	45037000	26411000	18627000
Q9Y3F4	Q9Y3F4	5	5	5	Serine-threonine kinase receptor-associated protein	STRAP	>sp|Q9Y3F4|STRAP_HUMAN Serine-threonine kinase receptor-associated protein OS=Homo sapiens GN=STRAP PE=1 SV=1	1	5	5	5	4	5	4	5	4	5	19.7	19.7	19.7	38.438	350	350	4	5	9.746e-69	0.71257	1.3537	17.087	8	0.6446	1.2417	21.476	4	0.71257	1.3537	14.116	4	15.1	19.7	27826000	16402000	11423000	15993000	9284000	6708600	11833000	7118300	4714800
Q96DG6	Q96DG6	6	6	6	Carboxymethylenebutenolidase homolog	CMBL	>sp|Q96DG6|CMBL_HUMAN Carboxymethylenebutenolidase homolog OS=Homo sapiens GN=CMBL PE=1 SV=1	1	6	6	6	4	5	4	5	4	5	25.3	25.3	25.3	28.048	245	245	4	5	2.2677e-17	0.71713	1.3529	17.032	9	0.8634	1.5532	19.249	4	0.68815	1.2721	15.334	5	18	19.6	21686000	11975000	9710900	12447000	6904800	5542600	9238300	5070000	4168300
P98179	P98179	5	5	5	Putative RNA-binding protein 3	RBM3	>sp|P98179|RBM3_HUMAN Putative RNA-binding protein 3 OS=Homo sapiens GN=RBM3 PE=1 SV=1	1	5	5	5	5	5	5	5	5	5	55.4	55.4	55.4	17.17	157	157	7	8	9.5463e-57	0.72628	1.3327	13.192	15	0.70998	1.3174	10.747	7	0.74427	1.3588	15.052	8	55.4	55.4	512060000	301760000	210290000	282560000	174210000	108350000	229500000	127550000	101950000
O00442;O00442-2	O00442;O00442-2	9;8	9;8	9;8	RNA 3-terminal phosphate cyclase	RTCD1	>sp|O00442|RTCA_HUMAN RNA 3-terminal phosphate cyclase OS=Homo sapiens GN=RTCA PE=1 SV=1;>sp|O00442-2|RTCA_HUMAN Isoform 2 of RNA 3-terminal phosphate cyclase OS=Homo sapiens GN=RTCA	2	9	9	9	9	7	9	7	9	7	38.3	38.3	38.3	39.336	366	366;379	11	9	3.2855e-48	0.76511	1.3893	20.627	20	0.75798	1.4296	23.888	11	0.77231	1.3519	14.458	9	38.3	29.2	94290000	49715000	44575000	61618000	31535000	30083000	32672000	18180000	14492000
O00571;O00571-2;O15523	O00571;O00571-2;O15523	6;6;5	5;5;4	5;5;4	ATP-dependent RNA helicase DDX3X;ATP-dependent RNA helicase DDX3Y	DDX3X;DDX3Y	>sp|O00571|DDX3X_HUMAN ATP-dependent RNA helicase DDX3X OS=Homo sapiens GN=DDX3X PE=1 SV=3;>sp|O00571-2|DDX3X_HUMAN Isoform 2 of ATP-dependent RNA helicase DDX3X OS=Homo sapiens GN=DDX3X;>sp|O15523|DDX3Y_HUMAN ATP-dependent RNA helicase DDX3Y OS=Homo sapie	3	6	5	5	4	5	3	4	3	4	10.9	9.2	9.2	73.243	662	662;646;660	3	5	1.0171e-25	0.76604	1.3566	77.125	5	0.73957	1.3318	15.4	2	0.76604	1.3566	101.65	3	7.7	9.2	10865000	5751800	5113200	1476400	868070	608320	9388600	4883700	4504800
P16104;Q96QV6;P04908;P0C0S8;P20671;Q6FI13;Q7L7L0;Q93077;Q16777;Q9BTM1;Q96KK5;Q99878;Q9BTM1-2	P16104;Q96QV6;P04908;P0C0S8;P20671;Q6FI13;Q7L7L0;Q93077;Q16777;Q9BTM1;Q96KK5;Q99878;Q9BTM1-2	3;3;3;3;3;3;3;3;3;3;3;3;2	3;3;3;3;3;3;3;3;3;3;3;3;2	2;2;2;2;2;2;2;2;2;2;2;2;1	Histone H2A.x;Histone H2A type 1-A;Histone H2A type 1-B/E;Histone H2A type 1;Histone H2A type 1-D;Histone H2A type 2-A;Histone H2A type 3;Histone H2A type 1-C;Histone H2A type 2-C;Histone H2A.J;Histone H2A type 1-H;Histone H2A type 1-J	H2AFX;HIST1H2AA;HIST1H2AB;HIST1H2AG;HIST1H2AD;HIST2H2AA3;HIST3H2A;HIST1H2AC;HIST2H2AC;H2AFJ;HIST1H2AH;HIST1H2AJ	>sp|P16104|H2AX_HUMAN Histone H2A.x OS=Homo sapiens GN=H2AFX PE=1 SV=2;>sp|Q96QV6|H2A1A_HUMAN Histone H2A type 1-A OS=Homo sapiens GN=HIST1H2AA PE=1 SV=3;>sp|P04908|H2A1B_HUMAN Histone H2A type 1-B/E OS=Homo sapiens GN=HIST1H2AB PE=1 SV=2;>sp|P0C0S8|H2A1_H	13	3	3	2	3	3	3	3	2	2	23.1	23.1	23.1	15.144	143	143;131;130;130;130;130;130;130;129;129;128;128;151	8	5	4.8043e-32	0.77945	1.5424	68.841	13	0.78483	1.5717	82.205	8	0.64384	1.2153	36.634	5	23.1	23.1	195860000	115870000	79992000	136180000	80643000	55540000	59675000	35223000	24453000
P0C0S5;Q71UI9;Q71UI9-2	P0C0S5;Q71UI9;Q71UI9-2	2;2;2	1;1;1	1;1;1	Histone H2A.Z;Histone H2A.V	H2AFZ;H2AFV	>sp|P0C0S5|H2AZ_HUMAN Histone H2A.Z OS=Homo sapiens GN=H2AFZ PE=1 SV=2;>sp|Q71UI9|H2AV_HUMAN Histone H2A.V OS=Homo sapiens GN=H2AFV PE=1 SV=3;>sp|Q71UI9-2|H2AV_HUMAN Isoform 2 of Histone H2A.V OS=Homo sapiens GN=H2AFV	3	2	1	1	2	2	1	1	1	1	13.3	13.3	13.3	13.553	128	128;128;114	4	8	4.6868e-27	0.78122	1.5374	100.97	12	0.81405	1.5748	110.72	4	0.78122	1.5374	103.36	8	13.3	13.3	56144000	35431000	20713000	11071000	7093600	3977200	45073000	28337000	16736000
P31483	P31483	9	1	1	Nucleolysin TIA-1 isoform p40	TIA1	>sp|P31483|TIA1_HUMAN Nucleolysin TIA-1 isoform p40 OS=Homo sapiens GN=TIA1 PE=1 SV=3	1	9	1	1	8	9	1	1	1	1	24.9	3.1	3.1	42.963	386	386	1	1	5.5489e-46	0.79232	1.406	12.207	2	NaN	NaN	NaN	1	NaN	NaN	NaN	1	22.8	24.9	535330	283630	251700	341560	173220	168350	193760	110410	83349
O75534;O75534-2	O75534;O75534-2	4;4	4;4	4;4	Cold shock domain-containing protein E1	CSDE1	>sp|O75534|CSDE1_HUMAN Cold shock domain-containing protein E1 OS=Homo sapiens GN=CSDE1 PE=1 SV=2;>sp|O75534-2|CSDE1_HUMAN Isoform Short of Cold shock domain-containing protein E1 OS=Homo sapiens GN=CSDE1	2	4	4	4	1	3	1	3	1	3	7.6	7.6	7.6	88.884	798	798;767	1	3	2.7777e-24	0.79343	1.4611	28.843	4	NaN	NaN	NaN	1	0.79772	1.4962	19.073	3	1.4	6.3	7030500	4292500	2738000	2280900	1448300	832680	4749500	2844200	1905300
P62273	P62273	1	1	1	40S ribosomal protein S29	RPS29	>sp|P62273|RS29_HUMAN 40S ribosomal protein S29 OS=Homo sapiens GN=RPS29 PE=1 SV=2	1	1	1	1	1	1	1	1	1	1	14.3	14.3	14.3	6.6767	56	56	1	1	0.0059968	0.79832	1.4863	5.2109	2	NaN	NaN	NaN	1	NaN	NaN	NaN	1	14.3	14.3	3966900	2107900	1859000	1552400	896730	655630	2414500	1211200	1203400
P62633-4;P62633;P62633-5;P62633-2;P62633-3	P62633-4;P62633;P62633-5;P62633-2;P62633-3	2;2;2;2;1	2;2;2;2;1	2;2;2;2;1	Cellular nucleic acid-binding protein	CNBP	>sp|P62633-4|CNBP_HUMAN Isoform 4 of Cellular nucleic acid-binding protein OS=Homo sapiens GN=CNBP;>sp|P62633|CNBP_HUMAN Cellular nucleic acid-binding protein OS=Homo sapiens GN=CNBP PE=1 SV=1;>sp|P62633-5|CNBP_HUMAN Isoform 5 of Cellular nucleic acid-bind	5	2	2	2	2	2	2	2	2	2	12.9	12.9	12.9	19.592	178	178;177;172;170;167	2	2	2.5417e-24	0.8368	1.4795	37.041	4	0.92865	1.6729	62.908	2	0.8368	1.4795	2.7811	2	12.9	12.9	7551300	3851000	3700300	4508900	2330000	2178900	3042400	1521000	1521400
Q96PZ0	Q96PZ0	21	21	21	Pseudouridylate synthase 7 homolog	PUS7	>sp|Q96PZ0|PUS7_HUMAN Pseudouridylate synthase 7 homolog OS=Homo sapiens GN=PUS7 PE=1 SV=2	1	21	21	21	16	17	16	17	16	17	41.5	41.5	41.5	75.035	661	661	18	18	9.8979e-136	0.8494	1.5654	19.934	35	0.84456	1.5583	16.721	18	0.86242	1.6366	23.069	17	32.4	34.5	124950000	66279000	58672000	71625000	37321000	34304000	53326000	28958000	24368000
P08708;P0CW22	P08708;P0CW22	3;3	3;3	3;3	40S ribosomal protein S17;40S ribosomal protein S17-like	RPS17;RPS17L	>sp|P08708|RS17_HUMAN 40S ribosomal protein S17 OS=Homo sapiens GN=RPS17 PE=1 SV=2;>sp|P0CW22|RS17L_HUMAN 40S ribosomal protein S17-like OS=Homo sapiens GN=RPS17L PE=3 SV=1	2	3	3	3	1	3	1	3	1	3	32.6	32.6	32.6	15.55	135	135;135	1	4	7.0408e-19	0.8929	1.6888	70.372	5	NaN	NaN	NaN	1	0.91235	1.7229	76.635	4	16.3	32.6	16724000	6375100	10349000	1475800	731610	744170	15248000	5643500	9604800
P60866-2;P60866	P60866-2;P60866	4;4	4;4	4;4	40S ribosomal protein S20	RPS20	>sp|P60866-2|RS20_HUMAN Isoform 2 of 40S ribosomal protein S20 OS=Homo sapiens GN=RPS20;>sp|P60866|RS20_HUMAN 40S ribosomal protein S20 OS=Homo sapiens GN=RPS20 PE=1 SV=1	2	4	4	4	4	4	4	4	4	4	23.9	23.9	23.9	16.005	142	142;119	6	6	2.7222e-42	0.90371	1.7281	10.754	12	0.87451	1.6539	13.968	6	0.90371	1.7281	7.6979	6	23.9	23.9	316190000	165740000	150450000	188350000	99405000	88942000	127840000	66336000	61504000
Q5QNW6-2;O60814;P06899;P23527;P33778;P57053;P58876;P62807;Q16778;Q5QNW6;Q8N257;Q93079;Q99877;Q99879;Q99880	Q5QNW6-2;O60814;P06899;P23527;P33778;P57053;P58876;P62807;Q16778;Q5QNW6;Q8N257;Q93079;Q99877;Q99879;Q99880	1;1;1;1;1;1;1;1;1;1;1;1;1;1;1	1;1;1;1;1;1;1;1;1;1;1;1;1;1;1	1;1;1;1;1;1;1;1;1;1;1;1;1;1;1	Histone H2B type 1-K;Histone H2B type 1-J;Histone H2B type 1-O;Histone H2B type 1-B;Histone H2B type F-S;Histone H2B type 1-D;Histone H2B type 1-C/E/F/G/I;Histone H2B type 2-E;Histone H2B type 2-F;Histone H2B type 3-B;Histone H2B type 1-H;Histone H2B type 1-N;Histone H2B type 1-M;Histone H2B type 1-L	HIST1H2BK;HIST1H2BJ;HIST1H2BO;HIST1H2BB;H2BFS;HIST1H2BD;HIST1H2BC;HIST2H2BE;HIST2H2BF;HIST3H2BB;HIST1H2BH;HIST1H2BN;HIST1H2BM;HIST1H2BL	>sp|Q5QNW6-2|H2B2F_HUMAN Isoform 2 of Histone H2B type 2-F OS=Homo sapiens GN=HIST2H2BF;>sp|O60814|H2B1K_HUMAN Histone H2B type 1-K OS=Homo sapiens GN=HIST1H2BK PE=1 SV=3;>sp|P06899|H2B1J_HUMAN Histone H2B type 1-J OS=Homo sapiens GN=HIST1H2BJ PE=1 SV=3;>s	15	1	1	1	1	1	1	1	1	1	11.2	11.2	11.2	14.841	134	134;126;126;126;126;126;126;126;126;126;126;126;126;126;126	2	1	9.2213e-29	0.90446	1.64	36.524	3	0.69988	1.2675	47.176	2	NaN	NaN	NaN	1	11.2	11.2	13562000	8385700	5175900	6812300	4431000	2381300	6749200	3954700	2794600
Q9BY44;Q9BY44-2	Q9BY44;Q9BY44-2	3;2	3;2	3;2	Eukaryotic translation initiation factor 2A	EIF2A	>sp|Q9BY44|EIF2A_HUMAN Eukaryotic translation initiation factor 2A OS=Homo sapiens GN=EIF2A PE=1 SV=3;>sp|Q9BY44-2|EIF2A_HUMAN Isoform 2 of Eukaryotic translation initiation factor 2A OS=Homo sapiens GN=EIF2A	2	3	3	3	2	2	2	2	2	2	7.4	7.4	7.4	64.989	585	585;371	2	2	1.0765e-06	0.91008	1.7042	46.539	4	0.99309	1.8881	6.9932	2	0.62727	1.0769	57.418	2	4.3	5.8	4848500	2753400	2095100	4038600	2263800	1774700	809920	489560	320360
Q6PI48	Q6PI48	25	25	25	Aspartate--tRNA ligase, mitochondrial	DARS2	>sp|Q6PI48|SYDM_HUMAN Aspartate--tRNA ligase, mitochondrial OS=Homo sapiens GN=DARS2 PE=1 SV=1	1	25	25	25	19	18	19	18	19	18	47.4	47.4	47.4	73.562	645	645	20	22	9.8949e-119	0.91808	1.7096	19.641	42	0.95731	1.7657	20.832	20	0.86908	1.6435	18.507	22	34.4	40.3	247040000	124380000	122650000	118240000	58784000	59452000	128800000	65599000	63201000
P16152	P16152	1	1	1	Carbonyl reductase [NADPH] 1	CBR1	>sp|P16152|CBR1_HUMAN Carbonyl reductase [NADPH] 1 OS=Homo sapiens GN=CBR1 PE=1 SV=3	1	1	1	1	1	1	1	1	1	1	4	4	4	30.375	277	277	1	1	0.005595	0.94739	1.674	0.20288	2	NaN	NaN	NaN	1	NaN	NaN	NaN	1	4	4	1986600	1029100	957530	1356000	683820	672190	630580	345240	285340
P19338	P19338	33	33	33	Nucleolin	NCL	>sp|P19338|NUCL_HUMAN Nucleolin OS=Homo sapiens GN=NCL PE=1 SV=3	1	33	33	33	29	29	29	29	29	29	39.2	39.2	39.2	76.613	710	710	46	44	0	0.95474	1.8026	21.144	84	1.0741	2.0286	15.819	42	0.88845	1.678	20.305	42	36.1	36.9	2500900000	1246000000	1254900000	1109800000	529600000	580230000	1391000000	716360000	674670000
P62266	P62266	1	1	1	40S ribosomal protein S23	RPS23	>sp|P62266|RS23_HUMAN 40S ribosomal protein S23 OS=Homo sapiens GN=RPS23 PE=1 SV=3	1	1	1	1	1	1	1	1	1	1	18.9	18.9	18.9	15.807	143	143	2	3	3.1987e-17	1.5612	2.8572	11.292	5	1.7063	3.1466	3.148	2	1.5421	2.8027	9.6604	3	18.9	18.9	94384000	32827000	61557000	41890000	14073000	27817000	52495000	18754000	33740000
A4D1F6	A4D1F6	1	1	1	Leucine-rich repeat and death domain-containing protein 1	LRRD1	>sp|A4D1F6|LRRD1_HUMAN Leucine-rich repeat and death domain-containing protein 1 OS=Homo sapiens GN=LRRD1 PE=2 SV=2	1	1	1	1	1	1	1	1	1	1	1.4	1.4	1.4	98.034	860	860	1	1	0.00071524	1.8479	3.3934	25.659	2	NaN	NaN	NaN	1	NaN	NaN	NaN	1	1.4	1.4	35164000	15169000	19996000	23609000	10513000	13096000	11555000	4655700	6899300
Q71DI3;P68431;P84243;Q16695;Q6NXT2	Q71DI3;P68431;P84243;Q16695;Q6NXT2	2;1;1;1;1	2;1;1;1;1	2;1;1;1;1	Histone H3.2;Histone H3.1;Histone H3.3;Histone H3.1t;Histone H3.3C	HIST2H3A;HIST1H3A;H3F3A;HIST3H3;H3F3C	>sp|Q71DI3|H32_HUMAN Histone H3.2 OS=Homo sapiens GN=HIST2H3A PE=1 SV=3;>sp|P68431|H31_HUMAN Histone H3.1 OS=Homo sapiens GN=HIST1H3A PE=1 SV=2;>sp|P84243|H33_HUMAN Histone H3.3 OS=Homo sapiens GN=H3F3A PE=1 SV=2;>sp|Q16695|H31T_HUMAN Histone H3.1t OS=Homo	5	2	2	2	2	0	2	0	2	0	28.7	28.7	28.7	15.388	136	136;136;136;136;135	2		1.4789e-09	3.4062	6.3942	206.1	2	3.4062	6.3942	206.1	2	NaN	NaN	NaN	0	28.7	0	51495000	18244000	33251000	51495000	18244000	33251000	0	0	0
P62753	P62753	1	1	1	40S ribosomal protein S6	RPS6	>sp|P62753|RS6_HUMAN 40S ribosomal protein S6 OS=Homo sapiens GN=RPS6 PE=1 SV=1	1	1	1	1	1	1	1	1	1	1	6.8	6.8	6.8	28.68	249	249	1	2	8.4797e-41	3.7389	7.0483	8.9804	3	NaN	NaN	NaN	1	3.8379	7.2249	3.5	2	6.8	6.8	21737000	11876000	9860700	3847600	1926200	1921400	17889000	9950000	7939300
CON__P02666	CON__P02666	1	1	1			>P02666 SWISS-PROT:P02666 Beta-casein - Bos taurus (Bovine).	1	1	1	1	1	1	1	1	1	1	9.1	9.1	9.1	23.583	209	209	1	1	1.5959e-15	NaN	NaN	NaN	1	NaN	NaN	NaN	0	NaN	NaN	NaN	1	9.1	9.1	5805700	5647600	158070	2173100	2173100	0	3632600	3474500	158070
CON__P02754	CON__P02754	1	1	1			>P02754 SWISS-PROT:P02754 Beta-lactoglobulin - Bos taurus (Bovine).	1	1	1	1	0	1	0	1	0	1	12.3	12.3	12.3	18.281	162	162		1	2.7351e-09	NaN	NaN	NaN	1	NaN	NaN	NaN	0	NaN	NaN	NaN	1	0	12.3	1074200	1058700	15536	0	0	0	1074200	1058700	15536
CON__P02768-1;P02768;P02768-2	CON__P02768-1;P02768;P02768-2	2;2;2	1;1;1	1;1;1	Serum albumin	ALB	>P02768-1 SWISS-PROT:P02768-1 Tax_Id=9606 Gene_Symbol=ALB Isoform 1 of Serum albumin precursor;>sp|P02768|ALBU_HUMAN Serum albumin OS=Homo sapiens GN=ALB PE=1 SV=2;>sp|P02768-2|ALBU_HUMAN Isoform 2 of Serum albumin OS=Homo sapiens GN=ALB	3	2	1	1	2	0	1	0	1	0	3.1	2	2	69.366	609	609;609;417	1		4.2748e-05	NaN	NaN	NaN	1	NaN	NaN	NaN	1	NaN	NaN	NaN	0	3.1	0	1604800	1574100	30688	1604800	1574100	30688	0	0	0
P13640;CON__P67983;P02795;P04732;P13640-2;P80297;Q8N339	P13640;CON__P67983;P02795;P04732;P13640-2;P80297;Q8N339	1;1;1;1;1;1;1	1;1;1;1;1;1;1	1;1;1;1;1;1;1	Metallothionein-1G;Metallothionein-2;Metallothionein-1E;Metallothionein-1X;Metallothionein-1M	MT1G;MT2A;MT1E;MT1X;MT1M	>sp|P13640|MT1G_HUMAN Metallothionein-1G OS=Homo sapiens GN=MT1G PE=1 SV=2;>P67983 SWISS-PROT:P67983 (Bos taurus) Metallothionein-1A;>sp|P02795|MT2_HUMAN Metallothionein-2 OS=Homo sapiens GN=MT2A PE=1 SV=1;>sp|P04732|MT1E_HUMAN Metallothionein-1E OS=Homo s	7	1	1	1	1	0	1	0	1	0	19.4	19.4	19.4	6.1414	62	62;61;61;61;61;61;61	1		0.0012018	NaN	NaN	NaN	0	NaN	NaN	NaN	0	NaN	NaN	NaN	0	19.4	0	232110	232110	0	232110	232110	0	0	0	0
O14776;O14776-2	O14776;O14776-2	2;2	2;2	2;2	Transcription elongation regulator 1	TCERG1	>sp|O14776|TCRG1_HUMAN Transcription elongation regulator 1 OS=Homo sapiens GN=TCERG1 PE=1 SV=2;>sp|O14776-2|TCRG1_HUMAN Isoform 2 of Transcription elongation regulator 1 OS=Homo sapiens GN=TCERG1	2	2	2	2	1	1	1	1	1	1	2.1	2.1	2.1	123.9	1098	1098;1077	1	1	0.0015359	NaN	NaN	NaN	0	NaN	NaN	NaN	0	NaN	NaN	NaN	0	1.1	1	0	0	0	0	0	0	0	0	0
O43776	O43776	1	1	1	Asparagine--tRNA ligase, cytoplasmic	NARS	>sp|O43776|SYNC_HUMAN Asparagine--tRNA ligase, cytoplasmic OS=Homo sapiens GN=NARS PE=1 SV=1	1	1	1	1	0	1	0	1	0	1	1.5	1.5	1.5	62.942	548	548		1	0.012724	NaN	NaN	NaN	1	NaN	NaN	NaN	0	NaN	NaN	NaN	1	0	1.5	424610	256280	168330	0	0	0	424610	256280	168330
O60506-3;O60506-4;O60506-5	O60506-3;O60506-4;O60506-5	38;36;24	1;1;1	1;1;1			>sp|O60506-3|HNRPQ_HUMAN Isoform 3 of Heterogeneous nuclear ribonucleoprotein Q OS=Homo sapiens GN=SYNCRIP;>sp|O60506-4|HNRPQ_HUMAN Isoform 4 of Heterogeneous nuclear ribonucleoprotein Q OS=Homo sapiens GN=SYNCRIP;>sp|O60506-5|HNRPQ_HUMAN Isoform 5 of Hete	3	38	1	1	31	34	1	1	1	1	64.4	1.8	1.8	62.656	562	562;527;410	1	1	0	NaN	NaN	NaN	0	NaN	NaN	NaN	0	NaN	NaN	NaN	0	59.6	63	0	0	0	0	0	0	0	0	0
O60841	O60841	1	1	1	Eukaryotic translation initiation factor 5B	EIF5B	>sp|O60841|IF2P_HUMAN Eukaryotic translation initiation factor 5B OS=Homo sapiens GN=EIF5B PE=1 SV=4	1	1	1	1	1	0	1	0	1	0	1.6	1.6	1.6	138.83	1220	1220	1		0.028701	NaN	NaN	NaN	1	NaN	NaN	NaN	1	NaN	NaN	NaN	0	1.6	0	2366600	1900900	465630	2366600	1900900	465630	0	0	0
O75417	O75417	1	1	1	DNA polymerase theta	POLQ	>sp|O75417|DPOLQ_HUMAN DNA polymerase theta OS=Homo sapiens GN=POLQ PE=1 SV=2	1	1	1	1	0	1	0	1	0	1	0.4	0.4	0.4	289.62	2590	2590		1	0.015663	NaN	NaN	NaN	1	NaN	NaN	NaN	0	NaN	NaN	NaN	1	0	0.4	33815000	20689000	13127000	0	0	0	33815000	20689000	13127000
O94892	O94892	1	1	1	Zinc finger protein 432	ZNF432	>sp|O94892|ZN432_HUMAN Zinc finger protein 432 OS=Homo sapiens GN=ZNF432 PE=1 SV=1	1	1	1	1	1	0	1	0	1	0	2.9	2.9	2.9	74.835	652	652	1		0.020579	NaN	NaN	NaN	1	NaN	NaN	NaN	1	NaN	NaN	NaN	0	2.9	0	26433000	1049300	25383000	26433000	1049300	25383000	0	0	0
O95198-2;O95198	O95198-2;O95198	1;1	1;1	1;1	Kelch-like protein 2	KLHL2	>sp|O95198-2|KLHL2_HUMAN Isoform 2 of Kelch-like protein 2 OS=Homo sapiens GN=KLHL2;>sp|O95198|KLHL2_HUMAN Kelch-like protein 2 OS=Homo sapiens GN=KLHL2 PE=1 SV=2	2	1	1	1	0	1	0	1	0	1	4	4	4	66.624	597	597;593		1	0.036188	NaN	NaN	NaN	1	NaN	NaN	NaN	0	NaN	NaN	NaN	1	0	4	6647700	4651000	1996800	0	0	0	6647700	4651000	1996800
P00338-3;P07195;P00338;P07864;Q6ZMR3;P00338-2;P00338-4;P00338-5	P00338-3;P07195;P00338;P07864;Q6ZMR3;P00338-2;P00338-4;P00338-5	1;1;1;1;1;1;1;1	1;1;1;1;1;1;1;1	1;1;1;1;1;1;1;1	L-lactate dehydrogenase B chain;L-lactate dehydrogenase A chain;L-lactate dehydrogenase C chain;L-lactate dehydrogenase A-like 6A	LDHB;LDHA;LDHC;LDHAL6A	>sp|P00338-3|LDHA_HUMAN Isoform 3 of L-lactate dehydrogenase A chain OS=Homo sapiens GN=LDHA;>sp|P07195|LDHB_HUMAN L-lactate dehydrogenase B chain OS=Homo sapiens GN=LDHB PE=1 SV=2;>sp|P00338|LDHA_HUMAN L-lactate dehydrogenase A chain OS=Homo sapiens GN=LD	8	1	1	1	1	0	1	0	1	0	3.3	3.3	3.3	39.837	361	361;334;332;332;332;274;274;241	1		4.0829e-05	NaN	NaN	NaN	1	NaN	NaN	NaN	1	NaN	NaN	NaN	0	3.3	0	641330	549130	92199	641330	549130	92199	0	0	0
P02511	P02511	1	1	1	Alpha-crystallin B chain	CRYAB	>sp|P02511|CRYAB_HUMAN Alpha-crystallin B chain OS=Homo sapiens GN=CRYAB PE=1 SV=2	1	1	1	1	0	1	0	1	0	1	9.1	9.1	9.1	20.159	175	175		1	0.023762	NaN	NaN	NaN	1	NaN	NaN	NaN	0	NaN	NaN	NaN	1	0	9.1	6645800	3152700	3493200	0	0	0	6645800	3152700	3493200
P04054	P04054	1	1	1	Phospholipase A2	PLA2G1B	>sp|P04054|PA21B_HUMAN Phospholipase A2 OS=Homo sapiens GN=PLA2G1B PE=1 SV=3	1	1	1	1	1	0	1	0	1	0	5.4	5.4	5.4	16.36	148	148	1		0.010755	NaN	NaN	NaN	0	NaN	NaN	NaN	0	NaN	NaN	NaN	0	5.4	0	0	0	0	0	0	0	0	0	0
P04259	P04259	29	1	1	Keratin, type II cytoskeletal 6B	KRT6B	>sp|P04259|K2C6B_HUMAN Keratin, type II cytoskeletal 6B OS=Homo sapiens GN=KRT6B PE=1 SV=5	1	29	1	1	29	9	1	0	1	0	51.2	1.6	1.6	60.066	564	564	1		1.2424e-131	NaN	NaN	NaN	1	NaN	NaN	NaN	1	NaN	NaN	NaN	0	51.2	19	11834000	11624000	209470	11834000	11624000	209470	0	0	0
P05089-2;P05089;P05089-3	P05089-2;P05089;P05089-3	1;1;1	1;1;1	1;1;1	Arginase-1	ARG1	>sp|P05089-2|ARGI1_HUMAN Isoform 2 of Arginase-1 OS=Homo sapiens GN=ARG1;>sp|P05089|ARGI1_HUMAN Arginase-1 OS=Homo sapiens GN=ARG1 PE=1 SV=2;>sp|P05089-3|ARGI1_HUMAN Isoform 3 of Arginase-1 OS=Homo sapiens GN=ARG1	3	1	1	1	1	0	1	0	1	0	3.3	3.3	3.3	35.664	330	330;322;236	1		0.0018452	NaN	NaN	NaN	1	NaN	NaN	NaN	1	NaN	NaN	NaN	0	3.3	0	1879400	1011500	867910	1879400	1011500	867910	0	0	0
P05109	P05109	1	1	1	Protein S100-A8	S100A8	>sp|P05109|S10A8_HUMAN Protein S100-A8 OS=Homo sapiens GN=S100A8 PE=1 SV=1	1	1	1	1	0	1	0	1	0	1	7.5	7.5	7.5	10.834	93	93		1	0.0057682	NaN	NaN	NaN	0	NaN	NaN	NaN	0	NaN	NaN	NaN	0	0	7.5	0	0	0	0	0	0	0	0	0
P05198	P05198	1	1	1	Eukaryotic translation initiation factor 2 subunit 1	EIF2S1	>sp|P05198|IF2A_HUMAN Eukaryotic translation initiation factor 2 subunit 1 OS=Homo sapiens GN=EIF2S1 PE=1 SV=3	1	1	1	1	1	0	1	0	1	0	3.8	3.8	3.8	36.112	315	315	1		7.451e-12	NaN	NaN	NaN	1	NaN	NaN	NaN	1	NaN	NaN	NaN	0	3.8	0	1712700	1228900	483780	1712700	1228900	483780	0	0	0
P06493;P06493-2	P06493;P06493-2	1;1	1;1	1;1	Cyclin-dependent kinase 1	CDK1	>sp|P06493|CDK1_HUMAN Cyclin-dependent kinase 1 OS=Homo sapiens GN=CDK1 PE=1 SV=3;>sp|P06493-2|CDK1_HUMAN Isoform 2 of Cyclin-dependent kinase 1 OS=Homo sapiens GN=CDK1	2	1	1	1	1	0	1	0	1	0	5.1	5.1	5.1	34.095	297	297;240	1		0.0029763	NaN	NaN	NaN	0	NaN	NaN	NaN	0	NaN	NaN	NaN	0	5.1	0	0	0	0	0	0	0	0	0	0
P06576	P06576	1	1	1	ATP synthase subunit beta, mitochondrial	ATP5B	>sp|P06576|ATPB_HUMAN ATP synthase subunit beta, mitochondrial OS=Homo sapiens GN=ATP5B PE=1 SV=3	1	1	1	1	0	1	0	1	0	1	3.4	3.4	3.4	56.559	529	529		1	0.002262	NaN	NaN	NaN	1	NaN	NaN	NaN	0	NaN	NaN	NaN	1	0	3.4	931410	611370	320040	0	0	0	931410	611370	320040
P06702	P06702	2	2	2	Protein S100-A9	S100A9	>sp|P06702|S10A9_HUMAN Protein S100-A9 OS=Homo sapiens GN=S100A9 PE=1 SV=1	1	2	2	2	2	2	2	2	2	2	19.3	19.3	19.3	13.242	114	114	2	2	1.4573e-30	NaN	NaN	NaN	1	NaN	NaN	NaN	1	NaN	NaN	NaN	0	19.3	19.3	2341500	2140200	201290	1268100	1066800	201290	1073400	1073400	0
P08195-4;P08195;P08195-3;P08195-2	P08195-4;P08195;P08195-3;P08195-2	1;1;1;1	1;1;1;1	1;1;1;1	4F2 cell-surface antigen heavy chain	SLC3A2	>sp|P08195-4|4F2_HUMAN Isoform 4 of 4F2 cell-surface antigen heavy chain OS=Homo sapiens GN=SLC3A2;>sp|P08195|4F2_HUMAN 4F2 cell-surface antigen heavy chain OS=Homo sapiens GN=SLC3A2 PE=1 SV=3;>sp|P08195-3|4F2_HUMAN Isoform 3 of 4F2 cell-surface antigen he	4	1	1	1	0	1	0	1	0	1	1.8	1.8	1.8	71.122	661	661;630;568;529		1	0.00898	NaN	NaN	NaN	1	NaN	NaN	NaN	0	NaN	NaN	NaN	1	0	1.8	1009300	670050	339230	0	0	0	1009300	670050	339230
P08579	P08579	3	1	1	U2 small nuclear ribonucleoprotein B	SNRPB2	>sp|P08579|RU2B_HUMAN U2 small nuclear ribonucleoprotein B OS=Homo sapiens GN=SNRPB2 PE=1 SV=1	1	3	1	1	3	1	1	0	1	0	11.6	4.9	4.9	25.486	225	225	1		1.2138e-08	NaN	NaN	NaN	1	NaN	NaN	NaN	1	NaN	NaN	NaN	0	11.6	3.6	69947	51839	18107	69947	51839	18107	0	0	0
P09651-2	P09651-2	31	1	1			>sp|P09651-2|ROA1_HUMAN Isoform A1-A of Heterogeneous nuclear ribonucleoprotein A1 OS=Homo sapiens GN=HNRNPA1	1	31	1	1	28	27	0	1	0	1	83.4	14.1	14.1	34.196	320	320		1	0	NaN	NaN	NaN	1	NaN	NaN	NaN	0	NaN	NaN	NaN	1	69.4	80.9	23416000	12312000	11104000	0	0	0	23416000	12312000	11104000
P12273	P12273	1	1	1	Prolactin-inducible protein	PIP	>sp|P12273|PIP_HUMAN Prolactin-inducible protein OS=Homo sapiens GN=PIP PE=1 SV=1	1	1	1	1	0	1	0	1	0	1	11	11	11	16.572	146	146		1	0.0049154	NaN	NaN	NaN	0	NaN	NaN	NaN	0	NaN	NaN	NaN	0	0	11	672170	672170	0	0	0	0	672170	672170	0
P15311;P35241;P26038	P15311;P35241;P26038	1;1;1	1;1;1	1;1;1	Ezrin;Radixin;Moesin	EZR;RDX;MSN	>sp|P15311|EZRI_HUMAN Ezrin OS=Homo sapiens GN=EZR PE=1 SV=4;>sp|P35241|RADI_HUMAN Radixin OS=Homo sapiens GN=RDX PE=1 SV=1;>sp|P26038|MOES_HUMAN Moesin OS=Homo sapiens GN=MSN PE=1 SV=3	3	1	1	1	1	0	1	0	1	0	1.5	1.5	1.5	69.412	586	586;583;577	1		0.0035675	NaN	NaN	NaN	1	NaN	NaN	NaN	1	NaN	NaN	NaN	0	1.5	0	600000	420670	179320	600000	420670	179320	0	0	0
P15880	P15880	1	1	1	40S ribosomal protein S2	RPS2	>sp|P15880|RS2_HUMAN 40S ribosomal protein S2 OS=Homo sapiens GN=RPS2 PE=1 SV=2	1	1	1	1	0	1	0	1	0	1	3.8	3.8	3.8	31.324	293	293		1	0.001542	NaN	NaN	NaN	1	NaN	NaN	NaN	0	NaN	NaN	NaN	1	0	3.8	1292800	768380	524430	0	0	0	1292800	768380	524430
Q14964;P20340;P20340-2;Q9NRW1	Q14964;P20340;P20340-2;Q9NRW1	1;1;1;1	1;1;1;1	1;1;1;1	Ras-related protein Rab-39A;Ras-related protein Rab-6A;Ras-related protein Rab-6B	RAB39A;RAB6A;RAB6B	>sp|Q14964|RB39A_HUMAN Ras-related protein Rab-39A OS=Homo sapiens GN=RAB39A PE=2 SV=2;>sp|P20340|RAB6A_HUMAN Ras-related protein Rab-6A OS=Homo sapiens GN=RAB6A PE=1 SV=3;>sp|P20340-2|RAB6A_HUMAN Isoform 2 of Ras-related protein Rab-6A OS=Homo sapiens GN=	4	1	1	1	1	0	1	0	1	0	5.1	5.1	5.1	25.006	217	217;208;208;208	1		0.0018799	NaN	NaN	NaN	1	NaN	NaN	NaN	1	NaN	NaN	NaN	0	5.1	0	2203400	805620	1397700	2203400	805620	1397700	0	0	0
P25791;P25791-4	P25791;P25791-4	1;1	1;1	1;1	Rhombotin-2	LMO2	>sp|P25791|RBTN2_HUMAN Rhombotin-2 OS=Homo sapiens GN=LMO2 PE=1 SV=1;>sp|P25791-4|RBTN2_HUMAN Isoform 2 of Rhombotin-2 OS=Homo sapiens GN=LMO2	2	1	1	1	1	0	1	0	1	0	4.4	4.4	4.4	18.358	158	158;55	1		0.042279	NaN	NaN	NaN	0	NaN	NaN	NaN	0	NaN	NaN	NaN	0	4.4	0	0	0	0	0	0	0	0	0	0
P27348	P27348	1	1	1	14-3-3 protein theta	YWHAQ	>sp|P27348|1433T_HUMAN 14-3-3 protein theta OS=Homo sapiens GN=YWHAQ PE=1 SV=1	1	1	1	1	1	0	1	0	1	0	5.7	5.7	5.7	27.764	245	245	1		4.8679e-06	NaN	NaN	NaN	0	NaN	NaN	NaN	0	NaN	NaN	NaN	0	5.7	0	224110	224110	0	224110	224110	0	0	0	0
P28370;P28370-2	P28370;P28370-2	1;1	1;1	1;1	Probable global transcription activator SNF2L1	SMARCA1	>sp|P28370|SMCA1_HUMAN Probable global transcription activator SNF2L1 OS=Homo sapiens GN=SMARCA1 PE=1 SV=2;>sp|P28370-2|SMCA1_HUMAN Isoform 2 of Probable global transcription activator SNF2L1 OS=Homo sapiens GN=SMARCA1	2	1	1	1	1	0	1	0	1	0	1.3	1.3	1.3	122.6	1054	1054;1042	1		0.044282	NaN	NaN	NaN	1	NaN	NaN	NaN	1	NaN	NaN	NaN	0	1.3	0	2613300	1653900	959410	2613300	1653900	959410	0	0	0
P29508;P48594;P29508-2	P29508;P48594;P29508-2	1;1;1	1;1;1	1;1;1	Serpin B3;Serpin B4	SERPINB3;SERPINB4	>sp|P29508|SPB3_HUMAN Serpin B3 OS=Homo sapiens GN=SERPINB3 PE=1 SV=2;>sp|P48594|SPB4_HUMAN Serpin B4 OS=Homo sapiens GN=SERPINB4 PE=1 SV=2;>sp|P29508-2|SPB3_HUMAN Isoform 2 of Serpin B3 OS=Homo sapiens GN=SERPINB3	3	1	1	1	1	0	1	0	1	0	3.1	3.1	3.1	44.564	390	390;390;338	1		2.7274e-05	NaN	NaN	NaN	1	NaN	NaN	NaN	1	NaN	NaN	NaN	0	3.1	0	893980	790690	103300	893980	790690	103300	0	0	0
P30041	P30041	1	1	1	Peroxiredoxin-6	PRDX6	>sp|P30041|PRDX6_HUMAN Peroxiredoxin-6 OS=Homo sapiens GN=PRDX6 PE=1 SV=3	1	1	1	1	1	0	1	0	1	0	5.4	5.4	5.4	25.035	224	224	1		0.0054158	NaN	NaN	NaN	0	NaN	NaN	NaN	0	NaN	NaN	NaN	0	5.4	0	0	0	0	0	0	0	0	0	0
P37802	P37802	1	1	1	Transgelin-2	TAGLN2	>sp|P37802|TAGL2_HUMAN Transgelin-2 OS=Homo sapiens GN=TAGLN2 PE=1 SV=3	1	1	1	1	1	0	1	0	1	0	5.5	5.5	5.5	22.391	199	199	1		0.0018954	NaN	NaN	NaN	1	NaN	NaN	NaN	1	NaN	NaN	NaN	0	5.5	0	1004700	731080	273570	1004700	731080	273570	0	0	0
P39023	P39023	1	1	1	60S ribosomal protein L3	RPL3	>sp|P39023|RL3_HUMAN 60S ribosomal protein L3 OS=Homo sapiens GN=RPL3 PE=1 SV=2	1	1	1	1	0	1	0	1	0	1	5	5	5	46.108	403	403		1	5.477e-07	NaN	NaN	NaN	1	NaN	NaN	NaN	0	NaN	NaN	NaN	1	0	5	4159700	3977800	181890	0	0	0	4159700	3977800	181890
P42766	P42766	1	1	1	60S ribosomal protein L35	RPL35	>sp|P42766|RL35_HUMAN 60S ribosomal protein L35 OS=Homo sapiens GN=RPL35 PE=1 SV=2	1	1	1	1	0	1	0	1	0	1	10.6	10.6	10.6	14.551	123	123		1	0.0045349	NaN	NaN	NaN	1	NaN	NaN	NaN	0	NaN	NaN	NaN	1	0	10.6	2902000	1909600	992360	0	0	0	2902000	1909600	992360
P46776	P46776	1	1	1	60S ribosomal protein L27a	RPL27A	>sp|P46776|RL27A_HUMAN 60S ribosomal protein L27a OS=Homo sapiens GN=RPL27A PE=1 SV=2	1	1	1	1	0	1	0	1	0	1	7.4	7.4	7.4	16.561	148	148		1	0.0075592	NaN	NaN	NaN	1	NaN	NaN	NaN	0	NaN	NaN	NaN	1	0	7.4	2077700	1171700	905930	0	0	0	2077700	1171700	905930
P47929	P47929	1	1	1	Galectin-7	LGALS7	>sp|P47929|LEG7_HUMAN Galectin-7 OS=Homo sapiens GN=LGALS7 PE=1 SV=2	1	1	1	1	1	0	1	0	1	0	8.1	8.1	8.1	15.075	136	136	1		0.00053767	NaN	NaN	NaN	1	NaN	NaN	NaN	1	NaN	NaN	NaN	0	8.1	0	11245000	10181000	1064600	11245000	10181000	1064600	0	0	0
P51149	P51149	1	1	1	Ras-related protein Rab-7a	RAB7A	>sp|P51149|RAB7A_HUMAN Ras-related protein Rab-7a OS=Homo sapiens GN=RAB7A PE=1 SV=1	1	1	1	1	0	1	0	1	0	1	6.8	6.8	6.8	23.489	207	207		1	3.5443e-06	NaN	NaN	NaN	1	NaN	NaN	NaN	0	NaN	NaN	NaN	1	0	6.8	820780	482910	337870	0	0	0	820780	482910	337870
P62258;P62258-2	P62258;P62258-2	1;1	1;1	1;1	14-3-3 protein epsilon	YWHAE	>sp|P62258|1433E_HUMAN 14-3-3 protein epsilon OS=Homo sapiens GN=YWHAE PE=1 SV=1;>sp|P62258-2|1433E_HUMAN Isoform SV of 14-3-3 protein epsilon OS=Homo sapiens GN=YWHAE	2	1	1	1	1	0	1	0	1	0	4.3	4.3	4.3	29.174	255	255;233	1		0.0017331	NaN	NaN	NaN	1	NaN	NaN	NaN	1	NaN	NaN	NaN	0	4.3	0	1000700	842210	158510	1000700	842210	158510	0	0	0
P62277	P62277	1	1	1	40S ribosomal protein S13	RPS13	>sp|P62277|RS13_HUMAN 40S ribosomal protein S13 OS=Homo sapiens GN=RPS13 PE=1 SV=2	1	1	1	1	0	1	0	1	0	1	7.9	7.9	7.9	17.222	151	151		1	0.0048817	NaN	NaN	NaN	1	NaN	NaN	NaN	0	NaN	NaN	NaN	1	0	7.9	1020800	717160	303610	0	0	0	1020800	717160	303610
P62304	P62304	1	1	1	Small nuclear ribonucleoprotein E	SNRPE	>sp|P62304|RUXE_HUMAN Small nuclear ribonucleoprotein E OS=Homo sapiens GN=SNRPE PE=1 SV=1	1	1	1	1	0	1	0	1	0	1	12	12	12	10.803	92	92		1	0.0013587	NaN	NaN	NaN	1	NaN	NaN	NaN	0	NaN	NaN	NaN	1	0	12	1307200	960490	346760	0	0	0	1307200	960490	346760
P62899-2;P62899;P62899-3	P62899-2;P62899;P62899-3	1;1;1	1;1;1	1;1;1	60S ribosomal protein L31	RPL31	>sp|P62899-2|RL31_HUMAN Isoform 2 of 60S ribosomal protein L31 OS=Homo sapiens GN=RPL31;>sp|P62899|RL31_HUMAN 60S ribosomal protein L31 OS=Homo sapiens GN=RPL31 PE=1 SV=1;>sp|P62899-3|RL31_HUMAN Isoform 3 of 60S ribosomal protein L31 OS=Homo sapiens GN=RPL	3	1	1	1	0	1	0	1	0	1	7	7	7	14.632	128	128;125;121		1	0.01348	NaN	NaN	NaN	1	NaN	NaN	NaN	0	NaN	NaN	NaN	1	0	7	383260	203920	179340	0	0	0	383260	203920	179340
P63104	P63104	1	1	1	14-3-3 protein zeta/delta	YWHAZ	>sp|P63104|1433Z_HUMAN 14-3-3 protein zeta/delta OS=Homo sapiens GN=YWHAZ PE=1 SV=1	1	1	1	1	1	0	1	0	1	0	5.7	5.7	5.7	27.745	245	245	1		4.6997e-37	NaN	NaN	NaN	1	NaN	NaN	NaN	1	NaN	NaN	NaN	0	5.7	0	1486100	1306100	179990	1486100	1306100	179990	0	0	0
P63173	P63173	1	1	1	60S ribosomal protein L38	RPL38	>sp|P63173|RL38_HUMAN 60S ribosomal protein L38 OS=Homo sapiens GN=RPL38 PE=1 SV=2	1	1	1	1	0	1	0	1	0	1	18.6	18.6	18.6	8.2178	70	70		1	0.00017374	NaN	NaN	NaN	1	NaN	NaN	NaN	0	NaN	NaN	NaN	1	0	18.6	2871800	2027500	844280	0	0	0	2871800	2027500	844280
P68371	P68371	7	1	0	Tubulin beta-4B chain	TUBB4B	>sp|P68371|TBB4B_HUMAN Tubulin beta-4B chain OS=Homo sapiens GN=TUBB4B PE=1 SV=1	1	7	1	0	0	7	0	1	0	0	23.1	4	0	49.83	445	445		1	2.0402e-39	NaN	NaN	NaN	1	NaN	NaN	NaN	0	NaN	NaN	NaN	1	0	23.1	969330	790360	178970	0	0	0	969330	790360	178970
P78426	P78426	1	1	1	Homeobox protein Nkx-6.1	NKX6-1	>sp|P78426|NKX61_HUMAN Homeobox protein Nkx-6.1 OS=Homo sapiens GN=NKX6-1 PE=2 SV=2	1	1	1	1	1	0	1	0	1	0	3	3	3	37.849	367	367	1		0.0064394	NaN	NaN	NaN	1	NaN	NaN	NaN	1	NaN	NaN	NaN	0	3	0	1876900	1032800	844030	1876900	1032800	844030	0	0	0
P82979	P82979	1	1	1	SAP domain-containing ribonucleoprotein	SARNP	>sp|P82979|SARNP_HUMAN SAP domain-containing ribonucleoprotein OS=Homo sapiens GN=SARNP PE=1 SV=3	1	1	1	1	1	0	1	0	1	0	4.8	4.8	4.8	23.671	210	210	1		0.016189	NaN	NaN	NaN	1	NaN	NaN	NaN	1	NaN	NaN	NaN	0	4.8	0	1125700	346010	779730	1125700	346010	779730	0	0	0
Q01469	Q01469	1	1	1	Fatty acid-binding protein, epidermal	FABP5	>sp|Q01469|FABP5_HUMAN Fatty acid-binding protein, epidermal OS=Homo sapiens GN=FABP5 PE=1 SV=3	1	1	1	1	1	0	1	0	1	0	6.7	6.7	6.7	15.164	135	135	1		0.012526	NaN	NaN	NaN	1	NaN	NaN	NaN	1	NaN	NaN	NaN	0	6.7	0	2574000	2437000	137030	2574000	2437000	137030	0	0	0
Q02413	Q02413	1	1	1	Desmoglein-1	DSG1	>sp|Q02413|DSG1_HUMAN Desmoglein-1 OS=Homo sapiens GN=DSG1 PE=1 SV=2	1	1	1	1	1	0	1	0	1	0	1.8	1.8	1.8	113.75	1049	1049	1		1.6629e-12	NaN	NaN	NaN	0	NaN	NaN	NaN	0	NaN	NaN	NaN	0	1.8	0	1670600	1670600	0	1670600	1670600	0	0	0	0
Q13243;Q13243-3;Q08170	Q13243;Q13243-3;Q08170	2;2;1	1;1;0	1;1;0	Serine/arginine-rich splicing factor 5;Serine/arginine-rich splicing factor 4	SRSF5;SRSF4	>sp|Q13243|SRSF5_HUMAN Serine/arginine-rich splicing factor 5 OS=Homo sapiens GN=SRSF5 PE=1 SV=1;>sp|Q13243-3|SRSF5_HUMAN Isoform SRP40-4 of Serine/arginine-rich splicing factor 5 OS=Homo sapiens GN=SRSF5;>sp|Q08170|SRSF4_HUMAN Serine/arginine-rich splicin	3	2	1	1	2	1	1	0	1	0	8.8	5.5	5.5	31.263	272	272;269;494	1		2.056e-10	NaN	NaN	NaN	1	NaN	NaN	NaN	1	NaN	NaN	NaN	0	8.8	3.3	3241300	1745700	1495600	3241300	1745700	1495600	0	0	0
Q13765	Q13765	1	1	1	Nascent polypeptide-associated complex subunit alpha	NACA	>sp|Q13765|NACA_HUMAN Nascent polypeptide-associated complex subunit alpha OS=Homo sapiens GN=NACA PE=1 SV=1	1	1	1	1	1	0	1	0	1	0	7	7	7	23.384	215	215	1		2.9905e-46	NaN	NaN	NaN	1	NaN	NaN	NaN	1	NaN	NaN	NaN	0	7	0	3283200	1930600	1352600	3283200	1930600	1352600	0	0	0
Q13835;Q13835-2	Q13835;Q13835-2	1;1	1;1	1;1	Plakophilin-1	PKP1	>sp|Q13835|PKP1_HUMAN Plakophilin-1 OS=Homo sapiens GN=PKP1 PE=1 SV=2;>sp|Q13835-2|PKP1_HUMAN Isoform 1 of Plakophilin-1 OS=Homo sapiens GN=PKP1	2	1	1	1	1	0	1	0	1	0	1.5	1.5	1.5	82.86	747	747;726	1		0.01598	NaN	NaN	NaN	0	NaN	NaN	NaN	0	NaN	NaN	NaN	0	1.5	0	1154700	1154700	0	1154700	1154700	0	0	0	0
Q14694-2;Q14694-3;Q14694	Q14694-2;Q14694-3;Q14694	1;1;1	1;1;1	1;1;1	Ubiquitin carboxyl-terminal hydrolase 10	USP10	>sp|Q14694-2|UBP10_HUMAN Isoform 2 of Ubiquitin carboxyl-terminal hydrolase 10 OS=Homo sapiens GN=USP10;>sp|Q14694-3|UBP10_HUMAN Isoform 3 of Ubiquitin carboxyl-terminal hydrolase 10 OS=Homo sapiens GN=USP10;>sp|Q14694|UBP10_HUMAN Ubiquitin carboxyl-termin	3	1	1	1	0	1	0	1	0	1	1.7	1.7	1.7	92.596	846	846;802;798		1	0.00010313	NaN	NaN	NaN	1	NaN	NaN	NaN	0	NaN	NaN	NaN	1	0	1.7	473530	310680	162850	0	0	0	473530	310680	162850
Q14974	Q14974	1	1	1	Importin subunit beta-1	KPNB1	>sp|Q14974|IMB1_HUMAN Importin subunit beta-1 OS=Homo sapiens GN=KPNB1 PE=1 SV=2	1	1	1	1	0	1	0	1	0	1	1.7	1.7	1.7	97.169	876	876		1	4.1741e-08	NaN	NaN	NaN	1	NaN	NaN	NaN	0	NaN	NaN	NaN	1	0	1.7	785590	607660	177930	0	0	0	785590	607660	177930
Q1KMD3	Q1KMD3	1	1	1	Heterogeneous nuclear ribonucleoprotein U-like protein 2	HNRNPUL2	>sp|Q1KMD3|HNRL2_HUMAN Heterogeneous nuclear ribonucleoprotein U-like protein 2 OS=Homo sapiens GN=HNRNPUL2 PE=1 SV=1	1	1	1	1	0	1	0	1	0	1	1.9	1.9	1.9	85.104	747	747		1	1.1768e-05	NaN	NaN	NaN	1	NaN	NaN	NaN	0	NaN	NaN	NaN	1	0	1.9	1667200	993550	673650	0	0	0	1667200	993550	673650
Q5T749	Q5T749	2	2	2	Keratinocyte proline-rich protein	KPRP	>sp|Q5T749|KPRP_HUMAN Keratinocyte proline-rich protein OS=Homo sapiens GN=KPRP PE=1 SV=1	1	2	2	2	2	0	2	0	2	0	5.2	5.2	5.2	64.135	579	579	2		0.00032764	NaN	NaN	NaN	1	NaN	NaN	NaN	1	NaN	NaN	NaN	0	5.2	0	3349900	3055300	294650	3349900	3055300	294650	0	0	0
Q6DD87	Q6DD87	1	1	1	Zinc finger protein 787	ZNF787	>sp|Q6DD87|ZN787_HUMAN Zinc finger protein 787 OS=Homo sapiens GN=ZNF787 PE=1 SV=2	1	1	1	1	1	0	1	0	1	0	3.4	3.4	3.4	40.428	382	382	1		0.00024408	NaN	NaN	NaN	1	NaN	NaN	NaN	1	NaN	NaN	NaN	0	3.4	0	1269200	884380	384840	1269200	884380	384840	0	0	0
Q6L9W6	Q6L9W6	1	1	1	N-acetyl-beta-glucosaminyl-glycoprotein 4-beta-N-acetylgalactosaminyltransferase 2	B4GALNT3	>sp|Q6L9W6|B4GN3_HUMAN Beta-1,4-N-acetylgalactosaminyltransferase 3 OS=Homo sapiens GN=B4GALNT3 PE=1 SV=2	1	1	1	1	1	0	1	0	1	0	1.3	1.3	1.3	114.97	998	998	1		0.017352	NaN	NaN	NaN	1	NaN	NaN	NaN	1	NaN	NaN	NaN	0	1.3	0	995850	662260	333600	995850	662260	333600	0	0	0
Q71F23;Q71F23-2	Q71F23;Q71F23-2	1;1	1;1	1;1	Centromere protein U	MLF1IP	>sp|Q71F23|CENPU_HUMAN Centromere protein U OS=Homo sapiens GN=MLF1IP PE=1 SV=1;>sp|Q71F23-2|CENPU_HUMAN Isoform 2 of Centromere protein U OS=Homo sapiens GN=MLF1IP	2	1	1	1	0	1	0	1	0	1	2.6	2.6	2.6	47.521	418	418;176		1	0.036848	NaN	NaN	NaN	0	NaN	NaN	NaN	0	NaN	NaN	NaN	0	0	2.6	0	0	0	0	0	0	0	0	0
Q7RTV0	Q7RTV0	1	1	1	PHD finger-like domain-containing protein 5A	PHF5A	>sp|Q7RTV0|PHF5A_HUMAN PHD finger-like domain-containing protein 5A OS=Homo sapiens GN=PHF5A PE=1 SV=1	1	1	1	1	1	0	1	0	1	0	14.5	14.5	14.5	12.405	110	110	1		4.9141e-11	NaN	NaN	NaN	1	NaN	NaN	NaN	1	NaN	NaN	NaN	0	14.5	0	973480	842020	131470	973480	842020	131470	0	0	0
Q7Z4S6-4;Q7Z4S6;Q7Z4S6-2;Q7Z4S6-3	Q7Z4S6-4;Q7Z4S6;Q7Z4S6-2;Q7Z4S6-3	1;1;1;1	1;1;1;1	1;1;1;1	Kinesin-like protein KIF21A	KIF21A	>sp|Q7Z4S6-4|KI21A_HUMAN Isoform 4 of Kinesin-like protein KIF21A OS=Homo sapiens GN=KIF21A;>sp|Q7Z4S6|KI21A_HUMAN Kinesin-like protein KIF21A OS=Homo sapiens GN=KIF21A PE=1 SV=2;>sp|Q7Z4S6-2|KI21A_HUMAN Isoform 2 of Kinesin-like protein KIF21A OS=Homo sap	4	1	1	1	1	0	1	0	1	0	0.5	0.5	0.5	187.26	1675	1675;1674;1661;1627	1		0.00025333	NaN	NaN	NaN	1	NaN	NaN	NaN	1	NaN	NaN	NaN	0	0.5	0	2260400	1547500	712850	2260400	1547500	712850	0	0	0
Q8IX29	Q8IX29	1	1	1	F-box only protein 16	FBXO16	>sp|Q8IX29|FBX16_HUMAN F-box only protein 16 OS=Homo sapiens GN=FBXO16 PE=1 SV=1	1	1	1	1	1	0	1	0	1	0	4.5	4.5	4.5	34.588	292	292	1		0.024186	NaN	NaN	NaN	1	NaN	NaN	NaN	1	NaN	NaN	NaN	0	4.5	0	11535000	7590600	3944500	11535000	7590600	3944500	0	0	0
Q8IYM2	Q8IYM2	1	1	1	Schlafen family member 12	SLFN12	>sp|Q8IYM2|SLN12_HUMAN Schlafen family member 12 OS=Homo sapiens GN=SLFN12 PE=1 SV=2	1	1	1	1	1	0	1	0	1	0	2.1	2.1	2.1	66.972	578	578	1		0.026701	NaN	NaN	NaN	1	NaN	NaN	NaN	1	NaN	NaN	NaN	0	2.1	0	1839100	1261600	577510	1839100	1261600	577510	0	0	0
Q8NE71;Q8NE71-2	Q8NE71;Q8NE71-2	1;1	1;1	1;1	ATP-binding cassette sub-family F member 1	ABCF1	>sp|Q8NE71|ABCF1_HUMAN ATP-binding cassette sub-family F member 1 OS=Homo sapiens GN=ABCF1 PE=1 SV=2;>sp|Q8NE71-2|ABCF1_HUMAN Isoform 2 of ATP-binding cassette sub-family F member 1 OS=Homo sapiens GN=ABCF1	2	1	1	1	0	1	0	1	0	1	1.2	1.2	1.2	95.925	845	845;807		1	0.016893	NaN	NaN	NaN	1	NaN	NaN	NaN	0	NaN	NaN	NaN	1	0	1.2	286290	172080	114210	0	0	0	286290	172080	114210
Q8WWQ0	Q8WWQ0	1	1	1	PH-interacting protein	PHIP	>sp|Q8WWQ0|PHIP_HUMAN PH-interacting protein OS=Homo sapiens GN=PHIP PE=1 SV=2	1	1	1	1	1	0	1	0	1	0	0.7	0.7	0.7	206.69	1821	1821	1		0.00028924	NaN	NaN	NaN	1	NaN	NaN	NaN	1	NaN	NaN	NaN	0	0.7	0	2373600	800330	1573200	2373600	800330	1573200	0	0	0
Q92503-3	Q92503-3	1	1	1			>sp|Q92503-3|S14L1_HUMAN Isoform 3 of SEC14-like protein 1 OS=Homo sapiens GN=SEC14L1	1	1	1	1	1	0	1	0	1	0	1.8	1.8	1.8	77.131	681	681	1		0.033604	NaN	NaN	NaN	1	NaN	NaN	NaN	1	NaN	NaN	NaN	0	1.8	0	3864800	2378400	1486400	3864800	2378400	1486400	0	0	0
Q92608	Q92608	1	1	1	Dedicator of cytokinesis protein 2	DOCK2	>sp|Q92608|DOCK2_HUMAN Dedicator of cytokinesis protein 2 OS=Homo sapiens GN=DOCK2 PE=1 SV=2	1	1	1	1	0	1	0	1	0	1	1.4	1.4	1.4	211.95	1830	1830		1	0.030715	NaN	NaN	NaN	1	NaN	NaN	NaN	0	NaN	NaN	NaN	1	0	1.4	2982400	1624400	1358000	0	0	0	2982400	1624400	1358000
Q92979	Q92979	1	1	1	Ribosomal RNA small subunit methyltransferase NEP1	EMG1	>sp|Q92979|NEP1_HUMAN Ribosomal RNA small subunit methyltransferase NEP1 OS=Homo sapiens GN=EMG1 PE=1 SV=4	1	1	1	1	0	1	0	1	0	1	5.7	5.7	5.7	26.72	244	244		1	0.0012075	NaN	NaN	NaN	1	NaN	NaN	NaN	0	NaN	NaN	NaN	1	0	5.7	1265400	795510	469880	0	0	0	1265400	795510	469880
Q96E39	Q96E39	5	1	1	RNA binding motif protein, X-linked-like-1;RNA binding motif protein, X-linked-like-1, N-terminally processed	RBMXL1	>sp|Q96E39|RMXL1_HUMAN RNA binding motif protein, X-linked-like-1 OS=Homo sapiens GN=RBMXL1 PE=1 SV=1	1	5	1	1	4	3	1	0	1	0	16.4	2.8	2.8	42.141	390	390	1		1.2171e-59	NaN	NaN	NaN	1	NaN	NaN	NaN	1	NaN	NaN	NaN	0	13.1	11.8	985210	469690	515510	985210	469690	515510	0	0	0
Q96RR4-7	Q96RR4-7	1	1	1			>sp|Q96RR4-7|KKCC2_HUMAN Isoform 7 of Calcium/calmodulin-dependent protein kinase kinase 2 OS=Homo sapiens GN=CAMKK2	1	1	1	1	0	1	0	1	0	1	3.1	3.1	3.1	61.385	556	556		1	0.039712	NaN	NaN	NaN	1	NaN	NaN	NaN	0	NaN	NaN	NaN	1	0	3.1	6561700	4026700	2535000	0	0	0	6561700	4026700	2535000
Q99759-2;Q99759	Q99759-2;Q99759	1;1	1;1	1;1	Mitogen-activated protein kinase kinase kinase 3	MAP3K3	>sp|Q99759-2|M3K3_HUMAN Isoform 2 of Mitogen-activated protein kinase kinase kinase 3 OS=Homo sapiens GN=MAP3K3;>sp|Q99759|M3K3_HUMAN Mitogen-activated protein kinase kinase kinase 3 OS=Homo sapiens GN=MAP3K3 PE=1 SV=2	2	1	1	1	0	1	0	1	0	1	2.1	2.1	2.1	74.088	657	657;626		1	0.00017893	NaN	NaN	NaN	1	NaN	NaN	NaN	0	NaN	NaN	NaN	1	0	2.1	5839000	2442300	3396700	0	0	0	5839000	2442300	3396700
Q99973;Q99973-2	Q99973;Q99973-2	1;1	1;1	1;1	Telomerase protein component 1	TEP1	>sp|Q99973|TEP1_HUMAN Telomerase protein component 1 OS=Homo sapiens GN=TEP1 PE=1 SV=2;>sp|Q99973-2|TEP1_HUMAN Isoform 2 of Telomerase protein component 1 OS=Homo sapiens GN=TEP1	2	1	1	1	1	1	1	1	1	1	0.3	0.3	0.3	290.49	2627	2627;2620	1	1	0.014358	NaN	NaN	NaN	1	NaN	NaN	NaN	1	NaN	NaN	NaN	0	0.3	0.3	8312100	6208600	2103500	8312100	6208600	2103500	0	0	0
Q9H4G0-4	Q9H4G0-4	1	1	1			>sp|Q9H4G0-4|E41L1_HUMAN Isoform 4 of Band 4.1-like protein 1 OS=Homo sapiens GN=EPB41L1	1	1	1	1	1	0	1	0	1	0	1	1	1	78.83	701	701	1		0.034809	NaN	NaN	NaN	1	NaN	NaN	NaN	1	NaN	NaN	NaN	0	1	0	1040000	681110	358880	1040000	681110	358880	0	0	0
Q9NRC6	Q9NRC6	1	1	1	Spectrin beta chain, brain 4	SPTBN5	>sp|Q9NRC6|SPTN5_HUMAN Spectrin beta chain, non-erythrocytic 5 OS=Homo sapiens GN=SPTBN5 PE=1 SV=1	1	1	1	1	0	1	0	1	0	1	0.2	0.2	0.2	416.83	3674	3674		1	0.015342	NaN	NaN	NaN	1	NaN	NaN	NaN	0	NaN	NaN	NaN	1	0	0.2	963370	563690	399690	0	0	0	963370	563690	399690
Q9NTJ5	Q9NTJ5	1	1	1	Phosphatidylinositide phosphatase SAC1	SACM1L	>sp|Q9NTJ5|SAC1_HUMAN Phosphatidylinositide phosphatase SAC1 OS=Homo sapiens GN=SACM1L PE=1 SV=2	1	1	1	1	0	1	0	1	0	1	1.7	1.7	1.7	66.966	587	587		1	0.028395	NaN	NaN	NaN	1	NaN	NaN	NaN	0	NaN	NaN	NaN	1	0	1.7	6037700	3989000	2048700	0	0	0	6037700	3989000	2048700
Q9P2K6	Q9P2K6	1	1	1	Kelch domain-containing protein 5	KLHDC5	>sp|Q9P2K6|KLDC5_HUMAN Kelch domain-containing protein 5 OS=Homo sapiens GN=KLHDC5 PE=1 SV=2	1	1	1	1	0	1	0	1	0	1	1.8	1.8	1.8	56.867	505	505		1	0.030611	NaN	NaN	NaN	0	NaN	NaN	NaN	0	NaN	NaN	NaN	0	0	1.8	0	0	0	0	0	0	0	0	0
Q9P2Q2	Q9P2Q2	1	1	1	FERM domain-containing protein 4A	FRMD4A	>sp|Q9P2Q2|FRM4A_HUMAN FERM domain-containing protein 4A OS=Homo sapiens GN=FRMD4A PE=1 SV=3	1	1	1	1	0	1	0	1	0	1	2	2	2	115.46	1039	1039		1	0.01697	NaN	NaN	NaN	1	NaN	NaN	NaN	0	NaN	NaN	NaN	1	0	2	1884400	616170	1268300	0	0	0	1884400	616170	1268300
Q9UDY4	Q9UDY4	1	1	1	DnaJ homolog subfamily B member 4	DNAJB4	>sp|Q9UDY4|DNJB4_HUMAN DnaJ homolog subfamily B member 4 OS=Homo sapiens GN=DNAJB4 PE=1 SV=1	1	1	1	1	1	0	1	0	1	0	5.3	5.3	5.3	37.806	337	337	1		4.1769e-05	NaN	NaN	NaN	1	NaN	NaN	NaN	1	NaN	NaN	NaN	0	5.3	0	749700	619480	130220	749700	619480	130220	0	0	0
Q9UGL1-2;Q9UGL1	Q9UGL1-2;Q9UGL1	1;1	1;1	1;1	Lysine-specific demethylase 5B	KDM5B	>sp|Q9UGL1-2|KDM5B_HUMAN Isoform 2 of Lysine-specific demethylase 5B OS=Homo sapiens GN=KDM5B;>sp|Q9UGL1|KDM5B_HUMAN Lysine-specific demethylase 5B OS=Homo sapiens GN=KDM5B PE=1 SV=3	2	1	1	1	0	1	0	1	0	1	0.4	0.4	0.4	179.41	1580	1580;1544		1	0.01431	NaN	NaN	NaN	1	NaN	NaN	NaN	0	NaN	NaN	NaN	1	0	0.4	1023700	724070	299620	0	0	0	1023700	724070	299620
Q9UHV5;Q9UHV5-3;Q9UHV5-2	Q9UHV5;Q9UHV5-3;Q9UHV5-2	1;1;1	1;1;1	1;1;1	Rap guanine nucleotide exchange factor-like 1	RAPGEFL1	>sp|Q9UHV5|RPGFL_HUMAN Rap guanine nucleotide exchange factor-like 1 OS=Homo sapiens GN=RAPGEFL1 PE=1 SV=2;>sp|Q9UHV5-3|RPGFL_HUMAN Isoform 3 of Rap guanine nucleotide exchange factor-like 1 OS=Homo sapiens GN=RAPGEFL1;>sp|Q9UHV5-2|RPGFL_HUMAN Isoform 2 of	3	1	1	1	1	0	1	0	1	0	1.5	1.5	1.5	73.264	662	662;511;456	1		0.015689	NaN	NaN	NaN	1	NaN	NaN	NaN	1	NaN	NaN	NaN	0	1.5	0	2060300	1886400	173850	2060300	1886400	173850	0	0	0
Q9UKV8;Q9UKV8-2	Q9UKV8;Q9UKV8-2	1;1	1;1	1;1	Protein argonaute-2	EIF2C2	>sp|Q9UKV8|AGO2_HUMAN Protein argonaute-2 OS=Homo sapiens GN=EIF2C2 PE=1 SV=3;>sp|Q9UKV8-2|AGO2_HUMAN Isoform 2 of Protein argonaute-2 OS=Homo sapiens GN=EIF2C2	2	1	1	1	1	0	1	0	1	0	1.6	1.6	1.6	97.207	859	859;825	1		0.0026281	NaN	NaN	NaN	1	NaN	NaN	NaN	1	NaN	NaN	NaN	0	1.6	0	321120	198160	122970	321120	198160	122970	0	0	0
Q9UMZ3	Q9UMZ3	1	1	1	Phosphotidylinositol phosphatase PTPRQ	PTPRQ	>sp|Q9UMZ3|PTPRQ_HUMAN Phosphotidylinositol phosphatase PTPRQ OS=Homo sapiens GN=PTPRQ PE=1 SV=2	1	1	1	1	1	0	1	0	1	0	0.3	0.3	0.3	260.92	2332	2332	1		0.0058649	NaN	NaN	NaN	1	NaN	NaN	NaN	1	NaN	NaN	NaN	0	0.3	0	951050	608270	342790	951050	608270	342790	0	0	0
Q9UPR0;Q9UPR0-3;Q9UPR0-2	Q9UPR0;Q9UPR0-3;Q9UPR0-2	1;1;1	1;1;1	1;1;1	Inactive phospholipase C-like protein 2	PLCL2	>sp|Q9UPR0|PLCL2_HUMAN Inactive phospholipase C-like protein 2 OS=Homo sapiens GN=PLCL2 PE=1 SV=2;>sp|Q9UPR0-3|PLCL2_HUMAN Isoform 3 of Inactive phospholipase C-like protein 2 OS=Homo sapiens GN=PLCL2;>sp|Q9UPR0-2|PLCL2_HUMAN Isoform 2 of Inactive phosphol	3	1	1	1	1	0	1	0	1	0	1.2	1.2	1.2	125.86	1127	1127;1001;960	1		0.038329	NaN	NaN	NaN	1	NaN	NaN	NaN	1	NaN	NaN	NaN	0	1.2	0	381740	247700	134040	381740	247700	134040	0	0	0
Q9Y2T1	Q9Y2T1	1	1	1	Axin-2	AXIN2	>sp|Q9Y2T1|AXIN2_HUMAN Axin-2 OS=Homo sapiens GN=AXIN2 PE=1 SV=1	1	1	1	1	0	1	0	1	0	1	2.7	2.7	2.7	93.557	843	843		1	0.0061308	NaN	NaN	NaN	1	NaN	NaN	NaN	0	NaN	NaN	NaN	1	0	2.7	6474800	1771700	4703200	0	0	0	6474800	1771700	4703200
Q9Y5I2;Q9Y5I2-3;Q9Y5I2-2	Q9Y5I2;Q9Y5I2-3;Q9Y5I2-2	1;1;1	1;1;1	1;1;1	Protocadherin alpha-10	PCDHA10	>sp|Q9Y5I2|PCDAA_HUMAN Protocadherin alpha-10 OS=Homo sapiens GN=PCDHA10 PE=2 SV=1;>sp|Q9Y5I2-3|PCDAA_HUMAN Isoform 3 of Protocadherin alpha-10 OS=Homo sapiens GN=PCDHA10;>sp|Q9Y5I2-2|PCDAA_HUMAN Isoform 2 of Protocadherin alpha-10 OS=Homo sapiens GN=PCDHA	3	1	1	1	0	1	0	1	0	1	1.6	1.6	1.6	102.87	948	948;844;685		1	0.0038349	NaN	NaN	NaN	1	NaN	NaN	NaN	0	NaN	NaN	NaN	1	0	1.6	1772500	844750	927750	0	0	0	1772500	844750	927750
Q9Y608	Q9Y608	1	1	1	Leucine-rich repeat flightless-interacting protein 2	LRRFIP2	>sp|Q9Y608|LRRF2_HUMAN Leucine-rich repeat flightless-interacting protein 2 OS=Homo sapiens GN=LRRFIP2 PE=1 SV=1	1	1	1	1	0	1	0	1	0	1	2.2	2.2	2.2	82.17	721	721		1	0.044006	NaN	NaN	NaN	0	NaN	NaN	NaN	0	NaN	NaN	NaN	0	0	2.2	0	0	0	0	0	0	0	0	0
REV__A2CJ06	REV__A2CJ06	1	1	1			>sp|A2CJ06|DYTN_HUMAN Dystrotelin OS=Homo sapiens GN=DYTN PE=2 SV=1	1	1	1	1	0	1	0	1	0	1	1.6	1.6	1.6	65.319	578	578		1	0.010528	NaN	NaN	NaN	1	NaN	NaN	NaN	0	NaN	NaN	NaN	1	0	1.6	5442800	4685700	757070	0	0	0	5442800	4685700	757070
REV__P19224	REV__P19224	1	1	1			>sp|P19224|UD16_HUMAN UDP-glucuronosyltransferase 1-6 OS=Homo sapiens GN=UGT1A6 PE=1 SV=2	1	1	1	1	0	1	0	1	0	1	3	3	3	60.75	532	532		1	0.043694	NaN	NaN	NaN	1	NaN	NaN	NaN	0	NaN	NaN	NaN	1	0	3	6645800	3152700	3493200	0	0	0	6645800	3152700	3493200
REV__Q5T6L9;REV__Q5T6L9-3;REV__Q5T6L9-2	REV__Q5T6L9;REV__Q5T6L9-3;REV__Q5T6L9-2	1;1;1	1;1;1	1;1;1			>sp|Q5T6L9|CF070_HUMAN Transmembrane protein C6orf70 OS=Homo sapiens GN=C6orf70 PE=2 SV=1;>sp|Q5T6L9-3|CF070_HUMAN Isoform 3 of Transmembrane protein C6orf70 OS=Homo sapiens GN=C6orf70;>sp|Q5T6L9-2|CF070_HUMAN Isoform 2 of Transmembrane protein C6orf70 OS=	3	1	1	1	0	1	0	1	0	1	1.2	1.2	1.2	77.787	678	678;631;605		1	0.039867	NaN	NaN	NaN	1	NaN	NaN	NaN	0	NaN	NaN	NaN	1	0	1.2	423210000	257370000	165840000	0	0	0	423210000	257370000	165840000
REV__Q8WYP5-2;REV__Q8WYP5-3;REV__Q8WYP5	REV__Q8WYP5-2;REV__Q8WYP5-3;REV__Q8WYP5	1;1;1	1;1;1	1;1;1			>sp|Q8WYP5-2|ELYS_HUMAN Isoform 2 of Protein ELYS OS=Homo sapiens GN=AHCTF1;>sp|Q8WYP5-3|ELYS_HUMAN Isoform 3 of Protein ELYS OS=Homo sapiens GN=AHCTF1;>sp|Q8WYP5|ELYS_HUMAN Protein ELYS OS=Homo sapiens GN=AHCTF1 PE=1 SV=3	3	1	1	1	1	0	1	0	1	0	0.4	0.4	0.4	256	2301	2301;2275;2266	1		0.017368	NaN	NaN	NaN	1	NaN	NaN	NaN	1	NaN	NaN	NaN	0	0.4	0	105910	76578	29331	105910	76578	29331	0	0	0
REV__Q9NW08	REV__Q9NW08	1	1	1			>sp|Q9NW08|RPC2_HUMAN DNA-directed RNA polymerase III subunit RPC2 OS=Homo sapiens GN=POLR3B PE=1 SV=2	1	1	1	1	0	1	0	1	0	1	1.8	1.8	1.8	127.78	1133	1133		1	0.040282	NaN	NaN	NaN	1	NaN	NaN	NaN	0	NaN	NaN	NaN	1	0	1.8	6150900	2469700	3681300	0	0	0	6150900	2469700	3681300
REV__Q9P0K7-2;REV__Q9P0K7;REV__Q9P0K7-3	REV__Q9P0K7-2;REV__Q9P0K7;REV__Q9P0K7-3	1;1;1	1;1;1	1;1;1			>sp|Q9P0K7-2|RAI14_HUMAN Isoform 2 of Ankycorbin OS=Homo sapiens GN=RAI14;>sp|Q9P0K7|RAI14_HUMAN Ankycorbin OS=Homo sapiens GN=RAI14 PE=1 SV=2;>sp|Q9P0K7-3|RAI14_HUMAN Isoform 3 of Ankycorbin OS=Homo sapiens GN=RAI14	3	1	1	1	0	1	0	1	0	1	1	1	1	110.42	983	983;980;972		1	0.040183	NaN	NaN	NaN	1	NaN	NaN	NaN	0	NaN	NaN	NaN	1	0	1	2000400	1211000	789460	0	0	0	2000400	1211000	789460
[truncated: 12 more columns]
