# Supplementary material for: Loss of 5-methylcytosine alters the biogenesis of vault-derived small RNAs to coordinate epidermal differentiation
Source: Nat Commun. 2019 Jun 11;10:2550. doi: 10.1038/s41467-019-10020-7 (PMC6560067; doi:10.1038/s41467-019-10020-7)
Supplement: Supplementary file 6 — Supplementary Data 3 [file 41467_2019_10020_MOESM6_ESM.xlsx]

## Sheet: proteinGroups
Supplementary Data 3
Protein IDs	Majority protein IDs	Peptide counts (all)	Peptide counts (razor+unique)	Peptide counts (unique)	Protein names	Gene names	Fasta headers	Proteins	Peptides	Razor + unique peptides	Unique peptides	Sequence coverage [%]	Unique + razor sequence coverage [%]	Unique sequence coverage [%]	Mol. weight [kDa]	Sequence length	Sequence lengths	PEP	Ratio H/L	Ratio H/L normalized	Ratio H/L variability [%]	Ratio H/L count	Intensity	Intensity L	Intensity H	Only identified by site	Reverse	Contaminant	id	Peptide IDs	Peptide is razor	Mod. peptide IDs	Evidence IDs	MS/MS IDs	Best MS/MS	Oxidation (M) site IDs	Oxidation (M) site positions
CON__P00761	CON__P00761	1	1	1			>P00761 SWISS-PROT:P00761|TRYP_PIG Trypsin - Sus scrofa (Pig).	1	1	1	1	3.5	3.5	3.5	24.409	231	231	1.26e-05	0.013817	0.017663	350.36	3	20527000000	20504000000	22113000			+	7	5512	TRUE	5597	7012;7013;7014;7015;7016;7017;7018;7019;7020;7021;7022;7023;7024;7025;7026	9887;9888;9889;9890;9891;9892;9893;9894;9895;9896;9897;9898;9899;9900;9901;9902;9903	9899
Q08499-6;P27815;P27815-7;P27815-2;P27815-6;Q08499;Q08499-11;Q07343;Q07343-3;Q08499-9;P27815-3;Q08499-10;Q08499-2;P27815-4;Q08499-3;Q08499-4;Q07343-2;Q08499-8;Q08499-5;Q08499-12;Q08499-7	Q08499-6;P27815;P27815-7;P27815-2;P27815-6;Q08499;Q08499-11;Q07343;Q07343-3;Q08499-9;P27815-3;Q08499-10;Q08499-2;P27815-4;Q08499-3;Q08499-4;Q07343-2;Q08499-8;Q08499-5;Q08499-12;Q08499-7	2;1;1;1;1;1;1;1;1;1;1;1;1;1;1;1;1;1;1;1;1	2;1;1;1;1;1;1;1;1;1;1;1;1;1;1;1;1;1;1;1;1	2;1;1;1;1;1;1;1;1;1;1;1;1;1;1;1;1;1;1;1;1	cAMP-specific 3,5-cyclic phosphodiesterase 4A;cAMP-specific 3,5-cyclic phosphodiesterase 4D;cAMP-specific 3,5-cyclic phosphodiesterase 4B	PDE4A;PDE4D;PDE4B	>sp|Q08499-6|PDE4D_HUMAN Isoform 5 of cAMP-specific 3,5-cyclic phosphodiesterase 4D OS=Homo sapiens GN=PDE4D;>sp|P27815|PDE4A_HUMAN cAMP-specific 3,5-cyclic phosphodiesterase 4A OS=Homo sapiens GN=PDE4A PE=1 SV=3;>sp|P27815-7|PDE4A_HUMAN Isoform 7 of c	21	2	2	2	2.4	2.4	2.4	84.427	745	745;886;864;860;825;809;748;736;721;687;686;679;672;647;604;584;565;518;507;219;215	0.0018421	0.062413	0.076165	219.67	2	1130300000	991370000	138920000				566	1201;3586	True;True	1214;3632	1508;4572;4573	2132;6447;6448	2132;6447
CON__P04264;P04264	CON__P04264;P04264	34;34	34;34	21;21	Keratin, type II cytoskeletal 1	KRT1	>P04264 SWISS-PROT:P04264 Tax_Id=9606 Gene_Symbol=KRT1 Keratin, type II cytoskeletal 1;>sp|P04264|K2C1_HUMAN Keratin, type II cytoskeletal 1 OS=Homo sapiens GN=KRT1 PE=1 SV=6	2	34	34	21	47.2	47.2	32.1	66.017	644	644;644	0	0.072828	0.089966	111.86	30	6831600000	6366400000	465220000			+	11	104;914;949;1456;1543;1670;1986;2326;3072;3394;3442;3443;3554;3870;4011;4012;4014;4073;4331;4332;4687;4739;4812;4824;4865;4866;4885;5217;5218;5294;5328;6056;6123;6126	True;True;True;True;True;True;True;True;True;True;True;True;True;True;True;True;True;True;True;True;True;True;True;True;True;True;True;True;True;True;True;True;True;True	106;923;959;960;1475;1563;1691;2011;2354;3109;3436;3487;3488;3600;3930;4074;4075;4077;4136;4137;4397;4398;4759;4811;4887;4899;4940;4941;4960;5299;5300;5376;5411;6154;6222;6225	125;1142;1187;1188;1823;1927;2093;2538;2961;3926;4348;4411;4412;4413;4537;4538;4938;5118;5119;5120;5122;5123;5209;5210;5531;5532;5533;5992;6054;6149;6165;6166;6214;6215;6216;6239;6644;6645;6646;6647;6738;6781;7698;7781;7784	181;1616;1684;1685;2569;2710;2941;3617;4194;5548;6135;6219;6220;6221;6395;6396;6970;7225;7226;7227;7229;7230;7353;7354;7804;7805;7806;8440;8529;8665;8689;8690;8753;8754;8755;8787;9359;9360;9361;9362;9492;9555;10836;10961;10964	181;1616;1685;2569;2710;2941;3617;4194;5548;6135;6219;6221;6396;6970;7226;7227;7229;7354;7804;7806;8440;8529;8665;8689;8753;8755;8787;9359;9362;9492;9555;10836;10961;10964	4;5;6;7	259;262;469;493
CON__P13647;P13647	CON__P13647;P13647	13;13	5;5	2;2	Keratin, type II cytoskeletal 5	KRT5	>P13647 SWISS-PROT:P13647 Tax_Id=9606 Gene_Symbol=KRT5 Keratin, type II cytoskeletal 5;>sp|P13647|K2C5_HUMAN Keratin, type II cytoskeletal 5 OS=Homo sapiens GN=KRT5 PE=1 SV=3	2	13	5	2	17.5	8.5	3.6	62.378	590	590;590	5.21e-44	0.10371	0.13203	58.074	2	166250000	152170000	14078000			+	17	1341;1342;2625;2856;3323;3547;4014;4346;4395;4891;6086;6123;6127	False;False;True;False;False;True;False;True;False;True;False;False;True	1357;1358;2658;2892;3365;3593;4077;4412;4461;4966;6185;6222;6226	1680;1681;1682;3342;3656;4265;4529;5122;5123;5550;5611;6245;7735;7781;7785	2368;2369;2370;2371;4739;5193;6015;6383;7229;7230;7829;7911;8797;10898;10961;10965	2368;2369;4739;5193;6015;6383;7229;7829;7911;8797;10898;10961;10965
CON__P35527;P35527	CON__P35527;P35527	24;24	24;24	24;24	Keratin, type I cytoskeletal 9	KRT9	>P35527 SWISS-PROT:P35527 Tax_Id=9606 Gene_Symbol=KRT9 Keratin, type I cytoskeletal 9;>sp|P35527|K1C9_HUMAN Keratin, type I cytoskeletal 9 OS=Homo sapiens GN=KRT9 PE=1 SV=3	2	24	24	24	54.4	54.4	54.4	62.129	623	623;623	0	0.11866	0.14548	149.26	18	3587900000	3443500000	144420000			+	18	763;1105;1544;1763;1779;1780;2147;2460;2751;3882;4202;4277;4287;4303;4462;4669;4670;4741;5022;5292;5298;5871;5872;5873	True;True;True;True;True;True;True;True;True;True;True;True;True;True;True;True;True;True;True;True;True;True;True;True	771;1116;1564;1788;1804;1805;2173;2490;2491;2787;3943;3944;4267;4343;4353;4369;4528;4739;4740;4741;4742;4813;5098;5099;5374;5380;5965;5966;5967	946;947;1390;1928;2246;2270;2271;2733;3136;3137;3138;3501;4956;4957;5375;5467;5478;5497;5690;5965;5966;5967;5968;5969;5970;5971;6056;6404;6405;6736;6743;6744;7462;7463;7464	1325;1326;1976;2711;3197;3230;3231;3885;4443;4444;4445;4983;6995;6996;7589;7714;7730;7752;8020;8404;8405;8406;8407;8408;8409;8410;8411;8532;9019;9020;9490;9499;9500;10508;10509;10510	1325;1976;2711;3197;3230;3231;3885;4444;4983;6996;7589;7714;7730;7752;8020;8404;8408;8532;9019;9490;9500;10508;10509;10510	13;14;15;16;17;18;19	157;234;245;269;276;286;326
CON__P13645;P13645;CON__P02535-1;P13646-2	CON__P13645;P13645	20;20;7;1	20;20;7;1	17;17;5;0	Keratin, type I cytoskeletal 10	KRT10	>P13645 SWISS-PROT:P13645 Tax_Id=9606 Gene_Symbol=KRT10 Keratin, type I cytoskeletal 10;>sp|P13645|K1C10_HUMAN Keratin, type I cytoskeletal 10 OS=Homo sapiens GN=KRT10 PE=1 SV=6	4	20	20	17	40.6	40.6	35.6	59.51	593	593;584;570;355	2.45e-288	0.12148	0.1568	110.29	17	2276300000	2165100000	111150000			+	16	94;127;298;1203;1989;1996;2608;3030;3087;3295;3980;4188;4433;4438;4689;4956;4957;5713;5961;6133	True;True;True;True;True;True;True;True;True;True;True;True;True;True;True;True;True;True;True;True	96;130;302;1216;2014;2021;2641;3066;3124;3337;4043;4253;4499;4504;4761;5032;5033;5803;6057;6232	114;156;361;1510;1511;2541;2549;2550;3321;3322;3876;3877;3944;4232;4233;5080;5358;5655;5661;5994;6321;6322;6323;7275;7574;7793	167;225;516;2135;2136;3621;3630;3631;4707;4708;5478;5479;5570;5967;5968;7178;7569;7976;7983;8442;8900;8901;8902;10251;10670;10978	167;225;516;2135;3621;3631;4708;5479;5570;5967;7178;7569;7976;7983;8442;8900;8902;10251;10670;10978	2;10;11;12	150;271;306;321
CON__P35908;P35908;Q01546;CON__Q01546;CON__Q7Z794;Q7Z794;CON__Q6NXH9;CON__Q9R0H5	CON__P35908;P35908	21;21;7;6;5;5;5;3	18;18;6;5;3;3;4;2	10;10;0;0;0;0;0;0	Keratin, type II cytoskeletal 2 epidermal	KRT2	>P35908 SWISS-PROT:P35908 Tax_Id=9606 Gene_Symbol=KRT2 Keratin, type II cytoskeletal 2 epidermal;>sp|P35908|K22E_HUMAN Keratin, type II cytoskeletal 2 epidermal OS=Homo sapiens GN=KRT2 PE=1 SV=2	8	21	18	10	31.3	28.2	19.1	65.865	645	645;639;638;638;578;578;539;524	2e-131	0.18874	0.23542	90.797	17	1365000000	1140100000	224880000			+	19	447;1341;1342;1456;1741;2139;2326;2856;2958;3323;3519;4181;4182;4608;4815;4882;5085;5541;5800;6123;6203	True;True;True;False;True;True;False;True;True;True;True;True;True;True;True;True;True;True;True;False;True	452;1357;1358;1475;1766;2165;2354;2892;2994;3365;3565;4246;4247;4677;4890;4957;5164;5626;5893;6222;6303	555;1680;1681;1682;1823;2219;2721;2722;2961;3656;3790;4265;4499;5351;5352;5895;6152;6153;6236;6489;6490;7061;7381;7781;7891	784;2368;2369;2370;2371;2569;3156;3870;3871;4194;5193;5369;6015;6343;7562;7563;8302;8669;8670;8782;9137;9138;9953;10401;10961;11128	784;2368;2369;2569;3156;3870;4194;5193;5369;6015;6343;7562;7563;8302;8669;8782;9138;9953;10401;10961;11128	20	343
P00387-3;P00387;P00387-2	P00387-3;P00387;P00387-2	3;3;3	3;3;3	3;3;3	NADH-cytochrome b5 reductase 3;NADH-cytochrome b5 reductase 3 membrane-bound form;NADH-cytochrome b5 reductase 3 soluble form	CYB5R3	>sp|P00387-3|NB5R3_HUMAN Isoform 3 of NADH-cytochrome b5 reductase 3 OS=Homo sapiens GN=CYB5R3;>sp|P00387|NB5R3_HUMAN NADH-cytochrome b5 reductase 3 OS=Homo sapiens GN=CYB5R3 PE=1 SV=3;>sp|P00387-2|NB5R3_HUMAN Isoform 2 of NADH-cytochrome b5 reductase 3 OS	3	3	3	3	12.3	12.3	12.3	38.226	334	334;301;278	5.88e-14	0.1958	0.25308	41.813	3	116080000	99158000	16918000				143	1952;3230;5024	True;True;True	1977;3271;5101	2493;4147;6407	3557;5846;9023	3557;5846;9023
P04259	P04259	13	5	0	Keratin, type II cytoskeletal 6B	KRT6B	>sp|P04259|K2C6B_HUMAN Keratin, type II cytoskeletal 6B OS=Homo sapiens GN=KRT6B PE=1 SV=5	1	13	5	0	20	11.7	0	60.066	564	564	2.17e-83	0.24357	0.30472	1.0317	2	133760000	116650000	17114000				149	102;447;1341;1342;2623;2856;3323;4014;4395;5086;6086;6123;6126	True;False;False;False;True;False;False;False;True;True;True;False;False	104;452;1357;1358;2656;2892;3365;4077;4461;5165;6185;6222;6225	123;555;1680;1681;1682;3340;3656;4265;5122;5123;5611;6491;7735;7781;7784	179;784;2368;2369;2370;2371;4736;5193;6015;7229;7230;7911;9139;10898;10961;10964	179;784;2368;2369;4736;5193;6015;7229;7911;9139;10898;10961;10964
CON__P02533;P02533;CON__Q6IFX2;CON__Q3ZAW8;CON__Q9Z2K1;CON__A2A4G1;CON__P19012;P19012;CON__Q61782;CON__Q7Z3Y7;CON__Q7Z3Y9;Q7Z3Y9;CON__Q148H6;Q7Z3Y7;CON__Q7Z3Y8;Q7Z3Y8;CON__Q7Z3Z0;Q7Z3Z0;CON__Q9D312;CON__P35900;P35900	CON__P02533;P02533	11;11;4;3;3;3;2;2;2;1;1;1;1;1;1;1;1;1;1;1;1	9;9;4;2;2;1;1;1;2;0;0;0;0;0;0;0;0;0;1;1;1	3;3;1;0;0;0;0;0;1;0;0;0;0;0;0;0;0;0;0;0;0	Keratin, type I cytoskeletal 14	KRT14	>P02533 SWISS-PROT:P02533 Tax_Id=9606 Gene_Symbol=KRT14 Keratin, type I cytoskeletal 14;>sp|P02533|K1C14_HUMAN Keratin, type I cytoskeletal 14 OS=Homo sapiens GN=KRT14 PE=1 SV=4	21	11	9	3	27.5	23.7	9.7	51.621	472	472;472;452;474;469;456;456;456;93;486;468;468;464;464;459;459;450;450;431;424;424	6.05e-64	0.31583	0.39924	84.527	8	337080000	262850000	74226000			+	8	416;468;679;1278;2508;3030;3322;3981;4688;5377;5961	True;True;True;True;True;False;True;True;True;True;False	421;474;687;1292;2540;3066;3364;4044;4760;5460;6057	514;582;839;1598;3198;3876;3877;4264;5081;5993;6840;6841;7574	725;822;1172;2255;4535;5478;5479;6014;7179;8441;9634;9635;10670	725;822;1172;2255;4535;5479;6014;7179;8441;9634;10670	0;1;2	119;257;287
CON__Q86YZ3;Q86YZ3	CON__Q86YZ3;Q86YZ3	2;2	2;2	2;2	Hornerin	HRNR	>Q86YZ3 SWISS-PROT:Q86YZ3 Tax_Id=9606 Gene_Symbol=HRNR Hornerin;>sp|Q86YZ3|HORN_HUMAN Hornerin OS=Homo sapiens GN=HRNR PE=1 SV=2	2	2	2	2	4.4	4.4	4.4	282.39	2850	2850;2850	8.12e-11	0.37889	0.47426	65.365	2	11512000	10438000	1074200			+	22	1958;2145	True;True	1983;2171	2499;2731	3564;3565;3883	3565;3883
Q9UHB9;Q9UHB9-2	Q9UHB9;Q9UHB9-2	2;1	2;1	2;1	Signal recognition particle 68 kDa protein	SRP68	>sp|Q9UHB9|SRP68_HUMAN Signal recognition particle 68 kDa protein OS=Homo sapiens GN=SRP68 PE=1 SV=2;>sp|Q9UHB9-2|SRP68_HUMAN Isoform 2 of Signal recognition particle 68 kDa protein OS=Homo sapiens GN=SRP68	2	2	2	2	4.8	4.8	4.8	70.729	627	627;596	0.0010578	0.41353	0.51883	13.879	2	11953000	7881100	4071700				1002	4744;5935	True;True	4816;6031	6060;7540	8538;10620	8538;10620
Q5JTH9;Q5JTH9-2	Q5JTH9;Q5JTH9-2	3;3	3;3	3;3	RRP12-like protein	RRP12	>sp|Q5JTH9|RRP12_HUMAN RRP12-like protein OS=Homo sapiens GN=RRP12 PE=1 SV=2;>sp|Q5JTH9-2|RRP12_HUMAN Isoform 2 of RRP12-like protein OS=Homo sapiens GN=RRP12	2	3	3	3	1.7	1.7	1.7	143.7	1297	1297;1197	8.38e-05	0.42146	0.53671	29.021	2	23993000	16509000	7483800				700	1401;4641;5061	True;True;True	1418;4711;5138	1753;5933;6455	2475;8358;9093	2475;8358;9093
Q01130;Q9BRL6;Q9BRL6-2	Q01130	7;2;2	7;2;2	7;2;2	Serine/arginine-rich splicing factor 2	SRSF2	>sp|Q01130|SRSF2_HUMAN Serine/arginine-rich splicing factor 2 OS=Homo sapiens GN=SRSF2 PE=1 SV=4	3	7	7	7	23.1	23.1	23.1	25.476	221	221;282;275	3.71e-50	0.42782	0.53202	60.215	10	2268800000	1609100000	659670000				546	4628;5073;5074;5539;5609;6150;6168	True;True;True;True;True;True;True	4697;5151;5152;5153;5624;5697;6250;6268	5918;6473;6474;6475;6476;6477;7058;7143;7818;7840	8334;9118;9119;9120;9121;9122;9123;9948;9949;10069;10070;11017;11050	8334;9122;9123;9949;10070;11017;11050	682	13
P11908-2;P11908;P60891;P21108	P11908-2;P11908;P60891;P21108	2;2;2;1	2;2;2;1	2;2;2;1	Ribose-phosphate pyrophosphokinase 2;Ribose-phosphate pyrophosphokinase 1;Ribose-phosphate pyrophosphokinase 3	PRPS2;PRPS1;PRPS1L1	>sp|P11908-2|PRPS2_HUMAN Isoform 2 of Ribose-phosphate pyrophosphokinase 2 OS=Homo sapiens GN=PRPS2;>sp|P11908|PRPS2_HUMAN Ribose-phosphate pyrophosphokinase 2 OS=Homo sapiens GN=PRPS2 PE=1 SV=2;>sp|P60891|PRPS1_HUMAN Ribose-phosphate pyrophosphokinase 1 O	4	2	2	2	8.4	8.4	8.4	35.054	321	321;318;318;318	1.18e-07	0.46205	0.58802	4.9025	2	45627000	28188000	17439000				214	3892;6035	True;True	3955;6133	4970;7671	7014;10798;10799	7014;10798
O00303	O00303	2	2	2	Eukaryotic translation initiation factor 3 subunit F	EIF3F	>sp|O00303|EIF3F_HUMAN Eukaryotic translation initiation factor 3 subunit F OS=Homo sapiens GN=EIF3F PE=1 SV=1	1	2	2	2	6.4	6.4	6.4	37.563	357	357	4.83e-05	0.46842	0.59278	62.349	2	148950000	102730000	46225000				32	607;5665	True;True	614;5754	745;7211	1044;10160	1044;10160	30	221
O00429-6;O00429;O00429-2;O00429-3;O00429-5;O00429-4	O00429-6;O00429;O00429-2;O00429-3;O00429-5;O00429-4	4;4;4;4;4;4	4;4;4;4;4;4	4;4;4;4;4;4	Dynamin-1-like protein	DNM1L	>sp|O00429-6|DNM1L_HUMAN Isoform 6 of Dynamin-1-like protein OS=Homo sapiens GN=DNM1L;>sp|O00429|DNM1L_HUMAN Dynamin-1-like protein OS=Homo sapiens GN=DNM1L PE=1 SV=2;>sp|O00429-2|DNM1L_HUMAN Isoform 4 of Dynamin-1-like protein OS=Homo sapiens GN=DNM1L;>sp	6	4	4	4	5.3	5.3	5.3	83.398	749	749;736;725;710;710;699	4.22e-08	0.4837	0.61992	22.044	3	41598000	27628000	13970000				36	904;3761;5001;5069	True;True;True;True	913;3811;5077;5146	1128;4784;6377;6465	1598;6742;8979;9106	1598;6742;8979;9106	37	1
Q16531	Q16531	2	2	2	DNA damage-binding protein 1	DDB1	>sp|Q16531|DDB1_HUMAN DNA damage-binding protein 1 OS=Homo sapiens GN=DDB1 PE=1 SV=1	1	2	2	2	1.4	1.4	1.4	126.97	1140	1140	2.64e-05	0.48953	0.62362	3.6875	2	32332000	20443000	11889000				678	3500;3711	True;True	3546;3759	4479;4720	6316;6648	6316;6648
Q9Y3E0	Q9Y3E0	2	2	2	Vesicle transport protein GOT1B	GOLT1B	>sp|Q9Y3E0|GOT1B_HUMAN Vesicle transport protein GOT1B OS=Homo sapiens GN=GOLT1B PE=1 SV=1	1	2	2	2	18.1	18.1	18.1	15.425	138	138	4.92e-08	0.49511	0.61693	15.273	2	5378100	3491300	1886800				1047	1705;5866	True;True	1726;5960	2148;7457	3032;10502	3032;10502
Q96KR1	Q96KR1	3	3	3	Zinc finger RNA-binding protein	ZFR	>sp|Q96KR1|ZFR_HUMAN Zinc finger RNA-binding protein OS=Homo sapiens GN=ZFR PE=1 SV=2	1	3	3	3	3.4	3.4	3.4	117.01	1074	1074	5.43e-18	0.50106	0.63836	87.269	2	117460000	83090000	34374000				860	255;377;630	True;True;True	259;382;638	312;464;772	450;654;1080	450;654;1080
Q8TEX9-2;Q8TEX9	Q8TEX9-2;Q8TEX9	2;2	2;2	2;2	Importin-4	IPO4	>sp|Q8TEX9-2|IPO4_HUMAN Isoform 2 of Importin-4 OS=Homo sapiens GN=IPO4;>sp|Q8TEX9|IPO4_HUMAN Importin-4 OS=Homo sapiens GN=IPO4 PE=1 SV=2	2	2	2	2	1.8	1.8	1.8	118.9	1083	1083;1081	2.94e-05	0.51413	0.65473	0.5373	2	22274000	15705000	6568700				802	1297;4846	True;True	1312;4921	1620;6190	2284;8723	2284;8723	930	437
O95433	O95433	3	3	3	Activator of 90 kDa heat shock protein ATPase homolog 1	AHSA1	>sp|O95433|AHSA1_HUMAN Activator of 90 kDa heat shock protein ATPase homolog 1 OS=Homo sapiens GN=AHSA1 PE=1 SV=1	1	3	3	3	12.1	12.1	12.1	38.274	338	338	2.15e-56	0.52304	0.66219	26.643	2	129340000	73459000	55881000				137	1270;5604;6299	True;True;True	1284;5692;6400	1590;7138;8001	2245;10061;10062;11278	2245;10062;11278
P08574	P08574	3	3	3	Cytochrome c1, heme protein, mitochondrial	CYC1	>sp|P08574|CY1_HUMAN Cytochrome c1, heme protein, mitochondrial OS=Homo sapiens GN=CYC1 PE=1 SV=3	1	3	3	3	8.9	8.9	8.9	35.422	325	325	4.49e-24	0.52786	0.67755	46.276	2	63819000	35373000	28445000				186	1883;1884;3838	True;True;True	1908;1909;3896	2408;2409;4893	3431;3432;6905	3431;3432;6905	172;173;174;175	292;294;295;296
Q9Y490	Q9Y490	3	3	2	Talin-1	TLN1	>sp|Q9Y490|TLN1_HUMAN Talin-1 OS=Homo sapiens GN=TLN1 PE=1 SV=3	1	3	3	2	1.5	1.5	1.1	269.76	2541	2541	5.82e-10	0.52917	0.68019	83.08	2	38436000	24773000	13663000				1055	2389;5271;5474	True;True;True	2419;5353;5559	3045;6714;6965	4314;9461;9818	4314;9461;9818
O94874;O94874-2;O94874-3	O94874;O94874-2;O94874-3	2;2;2	2;2;2	2;2;2	E3 UFM1-protein ligase 1	UFL1	>sp|O94874|UFL1_HUMAN E3 UFM1-protein ligase 1 OS=Homo sapiens GN=UFL1 PE=1 SV=2;>sp|O94874-2|UFL1_HUMAN Isoform 2 of E3 UFM1-protein ligase 1 OS=Homo sapiens GN=UFL1;>sp|O94874-3|UFL1_HUMAN Isoform 3 of E3 UFM1-protein ligase 1 OS=Homo sapiens GN=UFL1	3	2	2	2	2.4	2.4	2.4	89.594	794	794;729;509	0.0001555	0.53464	0.67463	43	2	26245000	15810000	10435000				128	5373;5411	True;True	5456;5495	6835;6881	9629;9698	9629;9698
Q16850;Q16850-2	Q16850	3;1	3;1	3;1	Lanosterol 14-alpha demethylase	CYP51A1	>sp|Q16850|CP51A_HUMAN Lanosterol 14-alpha demethylase OS=Homo sapiens GN=CYP51A1 PE=1 SV=3	2	3	3	3	9.1	9.1	9.1	56.805	503	503;404	1.97e-17	0.53471	0.67495	49.076	2	9917600	5926000	3991600				683	2301;4919;4926	True;True;True	2329;4995;5002	2929;6278;6286	4153;8840;8850	4153;8840;8850
Q9BSJ8-2;Q9BSJ8	Q9BSJ8-2;Q9BSJ8	1;1	1;1	1;1	Extended synaptotagmin-1	ESYT1	>sp|Q9BSJ8-2|ESYT1_HUMAN Isoform 2 of Extended synaptotagmin-1 OS=Homo sapiens GN=ESYT1;>sp|Q9BSJ8|ESYT1_HUMAN Extended synaptotagmin-1 OS=Homo sapiens GN=ESYT1 PE=1 SV=1	2	1	1	1	1.4	1.4	1.4	124	1114	1114;1104	4.54e-08	0.53987	0.67336	9.2155	2	6317700	4027500	2290200				895	3417	TRUE	3459	4373;4374;4375	6171;6172;6173;6174	6174
P05783;CON__P05784	P05783;CON__P05784	7;4	7;4	6;3	Keratin, type I cytoskeletal 18	KRT18	>sp|P05783|K1C18_HUMAN Keratin, type I cytoskeletal 18 OS=Homo sapiens GN=KRT18 PE=1 SV=2;>P05784 SWISS-PROT:P05784 Tax_Id=10090 Gene_Symbol=Krt18 Keratin, type I cytoskeletal 18	2	7	7	6	19.8	19.8	17.7	48.057	430	430;423	2.27e-62	0.55175	0.70228	73.289	7	406330000	253580000	152750000			+	162	430;2693;4233;4250;4839;5697;5702	True;True;True;True;True;True;True	435;2728;4298;4315;4914;5787;5792	531;3427;5413;5414;5435;6182;7254;7261	749;4876;7641;7642;7668;8710;8711;10220;10230	749;4876;7642;7668;8710;10220;10230	142	174
P67812	P67812	2	2	2	Signal peptidase complex catalytic subunit SEC11A	SEC11A	>sp|P67812|SC11A_HUMAN Signal peptidase complex catalytic subunit SEC11A OS=Homo sapiens GN=SEC11A PE=1 SV=1	1	2	2	2	11.7	11.7	11.7	20.625	179	179	1.78e-09	0.55977	0.71668	6.916	2	59763000	35347000	24416000				512	1652;3845	True;True	1673;3903	2065;2066;4901	2904;2905;6916;6917	2904;6917	617	1
P62316	P62316	2	2	2	Small nuclear ribonucleoprotein Sm D2	SNRPD2	>sp|P62316|SMD2_HUMAN Small nuclear ribonucleoprotein Sm D2 OS=Homo sapiens GN=SNRPD2 PE=1 SV=1	1	2	2	2	13.6	13.6	13.6	13.527	118	118	0.00014188	0.56135	0.69935	22.971	2	113610000	72310000	41304000				476	1657;4856	True;True	1678;4931	2075;6204	2916;8741	2916;8741
P55265-4;P55265;P55265-5;P55265-2;P55265-3	P55265-4;P55265;P55265-5;P55265-2;P55265-3	6;6;6;5;5	6;6;6;5;5	6;6;6;5;5	Double-stranded RNA-specific adenosine deaminase	ADAR	>sp|P55265-4|DSRAD_HUMAN Isoform 4 of Double-stranded RNA-specific adenosine deaminase OS=Homo sapiens GN=ADAR;>sp|P55265|DSRAD_HUMAN Double-stranded RNA-specific adenosine deaminase OS=Homo sapiens GN=ADAR PE=1 SV=4;>sp|P55265-5|DSRAD_HUMAN Isoform 5 of D	5	6	6	6	6.2	6.2	6.2	140.84	1269	1269;1226;931;1200;1181	3.49e-41	0.56424	0.73192	21.366	5	98691000	59442000	39249000				431	2200;3788;3990;4153;5055;6216	True;True;True;True;True;True	2228;3844;4053;4218;5132;6316	2806;4829;5092;5316;6449;7906	3984;6812;7193;7510;9081;9082;11145;11146	3984;6812;7193;7510;9082;11145	540	845
P0CW18	P0CW18	7	7	7	Putative serine protease 56	PRSS56	>sp|P0CW18|PRS56_HUMAN Putative serine protease 56 OS=Homo sapiens GN=PRSS56 PE=5 SV=1	1	7	7	7	13.9	13.9	13.9	64.596	603	603	8.63e-37	0.57097	0.72118	18.465	6	249660000	159090000	90577000				200	1185;2686;2794;2991;3006;3042;5317	True;True;True;True;True;True;True	1198;2720;2830;3027;3042;3078;5399	1489;3417;3559;3560;3829;3845;3891;6766	2107;4860;5064;5065;5420;5443;5497;9533	2107;4860;5064;5420;5443;5497;9533
Q8N3U4-2;Q8N3U4	Q8N3U4-2;Q8N3U4	2;2	2;2	2;2	Cohesin subunit SA-2	STAG2	>sp|Q8N3U4-2|STAG2_HUMAN Isoform 2 of Cohesin subunit SA-2 OS=Homo sapiens GN=STAG2;>sp|Q8N3U4|STAG2_HUMAN Cohesin subunit SA-2 OS=Homo sapiens GN=STAG2 PE=1 SV=3	2	2	2	2	2	2	2	145.75	1268	1268;1231	2.73e-06	0.57272	0.72376	9.4644	2	29873000	18148000	11725000				780	2648;2650	True;True	2681;2683	3369;3372	4783;4787	4783;4787
P35998	P35998	2	2	2	26S protease regulatory subunit 7	PSMC2	>sp|P35998|PRS7_HUMAN 26S protease regulatory subunit 7 OS=Homo sapiens GN=PSMC2 PE=1 SV=3	1	2	2	2	4.8	4.8	4.8	48.633	433	433	1.01e-06	0.57457	0.7254	5.1725	2	100930000	63325000	37602000				333	2048;5664	True;True	2073;5753	2607;7210	3707;10159	3707;10159
P68400	P68400	1	1	1	Casein kinase II subunit alpha	CSNK2A1	>sp|P68400|CSK21_HUMAN Casein kinase II subunit alpha OS=Homo sapiens GN=CSNK2A1 PE=1 SV=1	1	1	1	1	4.6	4.6	4.6	45.143	391	391	1.58e-09	0.57672	0.72337	1.9756	2	41048000	26430000	14618000				518	1775	TRUE	1800	2263;2264	3220;3221	3220
Q9UKG1	Q9UKG1	2	2	2	DCC-interacting protein 13-alpha	APPL1	>sp|Q9UKG1|DP13A_HUMAN DCC-interacting protein 13-alpha OS=Homo sapiens GN=APPL1 PE=1 SV=1	1	2	2	2	3.4	3.4	3.4	79.663	709	709	0.0024751	0.57693	0.73245	43.499	2	8489900	5263000	3226900				1012	2120;3110	True;True	2146;3148	2697;3972	3838;5604	3838;5604
Q13247;Q13247-3;Q13247-2	Q13247;Q13247-3	7;7;3	7;7;3	6;6;3	Serine/arginine-rich splicing factor 6	SRSF6	>sp|Q13247|SRSF6_HUMAN Serine/arginine-rich splicing factor 6 OS=Homo sapiens GN=SRSF6 PE=1 SV=2;>sp|Q13247-3|SRSF6_HUMAN Isoform SRP55-3 of Serine/arginine-rich splicing factor 6 OS=Homo sapiens GN=SRSF6	3	7	7	6	20.6	20.6	18	39.586	344	344;335;135	7.68e-54	0.5775	0.71528	12.727	8	2590500000	1490700000	1099800000				594	291;1392;3262;3338;3979;4243;5329	True;True;True;True;True;True;True	295;1409;3303;3380;4042;4308;5412	352;353;1742;4183;4283;4284;5079;5428;6782	504;505;506;507;2456;2457;5897;6045;6046;6047;7177;7659;7660;9556;9557	504;2456;5897;6047;7177;7659;9557
Q96AE4-2;Q96AE4	Q96AE4-2;Q96AE4	8;8	6;6	6;6	Far upstream element-binding protein 1	FUBP1	>sp|Q96AE4-2|FUBP1_HUMAN Isoform 2 of Far upstream element-binding protein 1 OS=Homo sapiens GN=FUBP1;>sp|Q96AE4|FUBP1_HUMAN Far upstream element-binding protein 1 OS=Homo sapiens GN=FUBP1 PE=1 SV=3	2	8	6	6	14.9	12.3	12.3	68.604	653	653;644	8.52e-35	0.57955	0.73465	19.984	7	397400000	226120000	171270000				839	593;646;1212;1348;2385;2587;2589;5047	False;True;True;False;True;True;True;True	600;654;1225;1364;2415;2620;2622;5124	730;731;795;1521;1522;1689;3041;3292;3294;6437	1023;1024;1025;1106;2149;2150;2380;4306;4307;4663;4666;9063	1023;1106;2149;2380;4307;4663;4666;9063	956;957;958	100;110;249
Q96KA5;Q96KA5-2	Q96KA5;Q96KA5-2	2;2	2;2	2;2	Cleft lip and palate transmembrane protein 1-like protein	CLPTM1L	>sp|Q96KA5|CLP1L_HUMAN Cleft lip and palate transmembrane protein 1-like protein OS=Homo sapiens GN=CLPTM1L PE=1 SV=1;>sp|Q96KA5-2|CLP1L_HUMAN Isoform 2 of Cleft lip and palate transmembrane protein 1-like protein OS=Homo sapiens GN=CLPTM1L	2	2	2	2	5.4	5.4	5.4	62.228	538	538;502	3.45e-11	0.58081	0.74523	15.242	2	46555000	29387000	17168000				858	5027;5437	True;True	5104;5521	6411;6914	9028;9742;9743	9028;9742
Q8IXB1;Q8IXB1-2	Q8IXB1;Q8IXB1-2	2;2	2;2	2;2	DnaJ homolog subfamily C member 10	DNAJC10	>sp|Q8IXB1|DJC10_HUMAN DnaJ homolog subfamily C member 10 OS=Homo sapiens GN=DNAJC10 PE=1 SV=2;>sp|Q8IXB1-2|DJC10_HUMAN Isoform 2 of DnaJ homolog subfamily C member 10 OS=Homo sapiens GN=DNAJC10	2	2	2	2	2.8	2.8	2.8	91.079	793	793;747	1.56e-05	0.58144	0.73214	31.088	2	13031000	7778700	5252300				767	2052;2534	True;True	2077;2566	2611;3227	3714;4574;4575	3714;4574
Q00341	Q00341	23	23	23	Vigilin	HDLBP	>sp|Q00341|VIGLN_HUMAN Vigilin OS=Homo sapiens GN=HDLBP PE=1 SV=2	1	23	23	23	21.8	21.8	21.8	141.45	1268	1268	2.44e-145	0.58176	0.72667	15.249	23	1265000000	799910000	465090000				539	146;450;480;786;862;1186;1629;1929;2308;2685;3191;3210;3511;3656;3887;4365;4726;4751;5000;5146;5180;5259;5415	True;True;True;True;True;True;True;True;True;True;True;True;True;True;True;True;True;True;True;True;True;True;True	149;455;486;794;871;1199;1650;1954;2336;2719;3230;3251;3557;3704;3949;4431;4798;4823;5076;5226;5260;5341;5499	177;559;560;595;973;1077;1490;2038;2469;2938;3416;4092;4117;4490;4662;4963;4964;5574;5575;6038;6067;6376;6563;6598;6699;6887	255;256;790;791;838;839;1363;1364;1522;2108;2862;3526;4163;4858;4859;5770;5807;6333;6569;7002;7003;7004;7858;7859;8503;8545;8977;8978;9239;9240;9294;9437;9707	256;790;839;1364;1522;2108;2862;3526;4163;4858;5770;5807;6333;6569;7003;7859;8503;8545;8978;9240;9294;9437;9707	657;658;659;660	128;249;573;1127
O00267;O00267-2	O00267;O00267-2	2;2	2;2	2;2	Transcription elongation factor SPT5	SUPT5H	>sp|O00267|SPT5H_HUMAN Transcription elongation factor SPT5 OS=Homo sapiens GN=SUPT5H PE=1 SV=1;>sp|O00267-2|SPT5H_HUMAN Isoform 2 of Transcription elongation factor SPT5 OS=Homo sapiens GN=SUPT5H	2	2	2	2	1.9	1.9	1.9	121	1087	1087;1083	7.16e-07	0.58362	0.74417	14.703	2	42784000	27014000	15770000				31	2190;4246	True;True	2218;4311	2792;5431	3962;7663	3962;7663
Q9NVI7-2;Q9NVI7;Q9NVI7-3	Q9NVI7-2;Q9NVI7;Q9NVI7-3	17;16;14	17;16;14	3;3;2	ATPase family AAA domain-containing protein 3A	ATAD3A	>sp|Q9NVI7-2|ATD3A_HUMAN Isoform 2 of ATPase family AAA domain-containing protein 3A OS=Homo sapiens GN=ATAD3A;>sp|Q9NVI7|ATD3A_HUMAN ATPase family AAA domain-containing protein 3A OS=Homo sapiens GN=ATAD3A PE=1 SV=2;>sp|Q9NVI7-3|ATD3A_HUMAN Isoform 3 of A	3	17	17	3	33.3	33.3	6.7	66.217	586	586;634;507	1.47e-98	0.58488	0.72017	15.916	17	1432800000	905010000	527740000				978	126;501;692;797;2667;2897;2998;3176;3280;3402;4421;4452;5059;5096;5309;5894;6293	True;True;True;True;True;True;True;True;True;True;True;True;True;True;True;True;True	129;507;700;806;2700;2933;3034;3215;3322;3444;4487;4518;5136;5175;5391;5988;6394	155;619;857;990;3391;3707;3836;4075;4212;4213;4357;5641;5676;6453;6502;6755;7485;7994	224;868;869;1200;1201;1388;4815;4816;5259;5429;5430;5748;5749;5937;5938;5939;6150;6151;7955;8004;9089;9090;9152;9514;10537;11266;11267	224;868;1200;1388;4816;5259;5429;5748;5937;6150;7955;8004;9090;9152;9514;10537;11267	877;878;879;1033	80;371;376;384
P50990	P50990	6	6	6	T-complex protein 1 subunit theta	CCT8	>sp|P50990|TCPQ_HUMAN T-complex protein 1 subunit theta OS=Homo sapiens GN=CCT8 PE=1 SV=4	1	6	6	6	11.1	11.1	11.1	59.62	548	548	1.4e-17	0.58516	0.7452	35.773	5	179220000	111910000	67312000				401	528;761;2132;3032;3149;6237	True;True;True;True;True;True	534;769;2158;3068;3188;6338	648;944;2712;3879;4044;7929	912;1323;3861;5481;5709;11177	912;1323;3861;5481;5709;11177	459	311
O95831;O95831-3;O95831-2;O95831-4	O95831;O95831-3;O95831-2	4;4;3;1	4;4;3;1	4;4;3;1	Apoptosis-inducing factor 1, mitochondrial	AIFM1	>sp|O95831|AIFM1_HUMAN Apoptosis-inducing factor 1, mitochondrial OS=Homo sapiens GN=AIFM1 PE=1 SV=1;>sp|O95831-3|AIFM1_HUMAN Isoform 3 of Apoptosis-inducing factor 1, mitochondrial OS=Homo sapiens GN=AIFM1;>sp|O95831-2|AIFM1_HUMAN Isoform 2 of Apoptosis-i	4	4	4	4	7.2	7.2	7.2	66.9	613	613;609;326;324	5.79e-10	0.58538	0.74603	33.604	3	25146000	15192000	9954100				141	313;635;2044;4607	True;True;True;True	317;643;2069;4676	377;781;2603;5894	535;1090;3702;8301	535;1090;3702;8301
P08238;Q58FF7;Q58FF6;Q58FG1	P08238	35;16;4;1	35;16;4;1	17;6;0;0	Heat shock protein HSP 90-beta	HSP90AB1	>sp|P08238|HS90B_HUMAN Heat shock protein HSP 90-beta OS=Homo sapiens GN=HSP90AB1 PE=1 SV=4	4	35	35	17	44.1	44.1	20.3	83.263	724	724;597;505;418	0	0.5857	0.72367	15.826	47	10116000000	6208800000	3907400000				182	95;274;328;394;395;631;1009;1073;1147;1178;1179;1182;1238;1596;2064;2133;2169;2193;2810;3172;3173;4092;4487;4488;4562;4811;4876;4888;5266;5318;5672;5673;6134;6178;6181	True;True;True;True;True;True;True;True;True;True;True;True;True;True;True;True;True;True;True;True;True;True;True;True;True;True;True;True;True;True;True;True;True;True;True	97;278;332;399;400;639;1020;1084;1160;1191;1192;1195;1251;1616;2089;2159;2196;2221;2846;3211;3212;4156;4554;4555;4629;4886;4951;4963;5348;5400;5401;5761;5762;6233;6278;6281	115;334;397;484;485;773;774;775;1262;1263;1349;1441;1479;1480;1481;1486;1552;1988;2624;2713;2714;2760;2761;2796;3580;4070;4071;5235;5723;5724;5725;5726;5835;6148;6227;6228;6242;6708;6767;6768;6769;7222;7223;7224;7225;7794;7795;7856;7857;7858;7864	168;169;481;562;563;680;681;682;1081;1082;1083;1788;1789;1920;2045;2093;2094;2095;2096;2097;2103;2104;2190;2792;2793;3727;3728;3862;3863;3920;3921;3922;3968;3969;5089;5743;5744;7391;7392;8070;8071;8072;8073;8074;8218;8664;8770;8771;8772;8791;8792;9453;9454;9534;9535;9536;9537;10178;10179;10180;10181;10182;10979;10980;10981;11074;11075;11076;11077;11087;11088	168;481;562;680;681;1083;1788;1920;2045;2093;2097;2104;2190;2793;3727;3862;3920;3969;5089;5743;5744;7391;8070;8074;8218;8664;8770;8792;9454;9536;10179;10182;10979;11077;11087	168;169	93;466
P63010-2;P63010	P63010-2;P63010	4;4	4;4	2;2	AP-2 complex subunit beta	AP2B1	>sp|P63010-2|AP2B1_HUMAN Isoform 2 of AP-2 complex subunit beta OS=Homo sapiens GN=AP2B1;>sp|P63010|AP2B1_HUMAN AP-2 complex subunit beta OS=Homo sapiens GN=AP2B1 PE=1 SV=1	2	4	4	2	4.2	4.2	1.8	105.69	951	951;937	4.07e-09	0.58615	0.74243	94.424	4	205690000	162000000	43692000				504	1454;2791;3025;3404	True;True;True;True	1473;2827;3061;3446	1821;3554;3869;4359	2567;5057;5471;6153	2567;5057;5471;6153
Q16795	Q16795	6	6	6	NADH dehydrogenase [ubiquinone] 1 alpha subcomplex subunit 9, mitochondrial	NDUFA9	>sp|Q16795|NDUA9_HUMAN NADH dehydrogenase [ubiquinone] 1 alpha subcomplex subunit 9, mitochondrial OS=Homo sapiens GN=NDUFA9 PE=1 SV=2	1	6	6	6	17.2	17.2	17.2	42.509	377	377	2.05e-12	0.58661	0.73755	15.601	5	102320000	65194000	37128000				682	1418;2573;3802;3949;4408;5580	True;True;True;True;True;True	1435;2606;3858;4012;4474;5668	1771;3275;4846;5044;5626;7110	2500;4639;6838;7127;7934;10022	2500;4639;6838;7127;7934;10022	865	76
P22102;P22102-2	P22102	5;1	5;1	5;1	Trifunctional purine biosynthetic protein adenosine-3;Phosphoribosylamine--glycine ligase;Phosphoribosylformylglycinamidine cyclo-ligase;Phosphoribosylglycinamide formyltransferase	GART	>sp|P22102|PUR2_HUMAN Trifunctional purine biosynthetic protein adenosine-3 OS=Homo sapiens GN=GART PE=1 SV=1	2	5	5	5	6.1	6.1	6.1	107.77	1010	1010;433	4.77e-16	0.58662	0.74564	68.457	5	196870000	149270000	47604000				261	135;2719;3840;5537;5741	True;True;True;True;True	138;2754;3898;5622;5832	165;3455;4895;7054;7310	239;4916;6909;9944;10301	239;4916;6909;9944;10301	276	911
Q8N163;Q8N163-2	Q8N163;Q8N163-2	3;3	3;3	3;3	DBIRD complex subunit KIAA1967	KIAA1967	>sp|Q8N163|K1967_HUMAN DBIRD complex subunit KIAA1967 OS=Homo sapiens GN=KIAA1967 PE=1 SV=2;>sp|Q8N163-2|K1967_HUMAN Isoform 2 of DBIRD complex subunit KIAA1967 OS=Homo sapiens GN=KIAA1967	2	3	3	3	4.3	4.3	4.3	102.9	923	923;923	5.96e-09	0.58704	0.74171	21.029	3	112290000	61374000	50912000				776	4914;5750;5889	True;True;True	4990;5842;5983	6272;7323;7480	8832;10318;10319;10530	8832;10318;10530
Q13724	Q13724	2	2	2	Mannosyl-oligosaccharide glucosidase	MOGS	>sp|Q13724|MOGS_HUMAN Mannosyl-oligosaccharide glucosidase OS=Homo sapiens GN=MOGS PE=1 SV=5	1	2	2	2	3.6	3.6	3.6	91.916	837	837	2.29e-08	0.58763	0.73509	20.351	3	27124000	16341000	10783000				610	3189;5540	True;True	3228;5625	4090;7059;7060	5767;5768;9950;9951;9952	5767;9950
P45880-1;P45880;P45880-2	P45880-1;P45880;P45880-2	2;2;2	2;2;2	2;2;2	Voltage-dependent anion-selective channel protein 2	VDAC2	>sp|P45880-1|VDAC2_HUMAN Isoform 1 of Voltage-dependent anion-selective channel protein 2 OS=Homo sapiens GN=VDAC2;>sp|P45880|VDAC2_HUMAN Voltage-dependent anion-selective channel protein 2 OS=Homo sapiens GN=VDAC2 PE=1 SV=2;>sp|P45880-2|VDAC2_HUMAN Isofor	3	2	2	2	9.7	9.7	9.7	33.371	309	309;294;283	3.41e-31	0.58817	0.73936	4.0661	2	140610000	82483000	58130000				365	3621;5829	True;True	3669;5923	4618;7415	6507;10447;10448	6507;10448
Q96IJ6-2;Q96IJ6	Q96IJ6-2;Q96IJ6	2;2	2;2	2;2	Mannose-1-phosphate guanyltransferase alpha	GMPPA	>sp|Q96IJ6-2|GMPPA_HUMAN Isoform 2 of Mannose-1-phosphate guanyltransferase alpha OS=Homo sapiens GN=GMPPA;>sp|Q96IJ6|GMPPA_HUMAN Mannose-1-phosphate guanyltransferase alpha OS=Homo sapiens GN=GMPPA PE=1 SV=1	2	2	2	2	5.7	5.7	5.7	52.017	473	473;420	1.45e-05	0.59005	0.74041	48.994	2	8397900	6081500	2316400				857	2561;3383	True;True	2594;3425	3261;4337	4621;6118	4621;6118
Q93009	Q93009	2	2	2	Ubiquitin carboxyl-terminal hydrolase 7	USP7	>sp|Q93009|UBP7_HUMAN Ubiquitin carboxyl-terminal hydrolase 7 OS=Homo sapiens GN=USP7 PE=1 SV=2	1	2	2	2	2	2	2	128.3	1102	1102	2.39e-06	0.59117	0.73791	10.28	2	13489000	8602600	4886900				834	823;1286	True;True	832;1301	1025;1608	1444;2267;2268	1444;2267
P08195-4;P08195;P08195-3;P08195-2	P08195-4;P08195;P08195-3;P08195-2	7;7;7;7	7;7;7;7	7;7;7;7	4F2 cell-surface antigen heavy chain	SLC3A2	>sp|P08195-4|4F2_HUMAN Isoform 4 of 4F2 cell-surface antigen heavy chain OS=Homo sapiens GN=SLC3A2;>sp|P08195|4F2_HUMAN 4F2 cell-surface antigen heavy chain OS=Homo sapiens GN=SLC3A2 PE=1 SV=3;>sp|P08195-3|4F2_HUMAN Isoform 3 of 4F2 cell-surface antigen he	4	7	7	7	14.7	14.7	14.7	71.122	661	661;630;568;529	1.48e-31	0.59363	0.75877	42.74	7	325870000	158770000	167090000				180	96;1902;1971;2378;3286;3409;5670	True;True;True;True;True;True;True	98;1927;1996;2408;3328;3451;5759	116;2429;2521;3033;4221;4364;7220	170;3464;3598;3599;4296;5951;6158;10174;10175	170;3464;3599;4296;5951;6158;10174
P26639;A2RTX5;A2RTX5-2	P26639	12;1;1	12;1;1	12;1;1	Threonine--tRNA ligase, cytoplasmic	TARS	>sp|P26639|SYTC_HUMAN Threonine--tRNA ligase, cytoplasmic OS=Homo sapiens GN=TARS PE=1 SV=3	3	12	12	12	17.2	17.2	17.2	83.434	723	723;802;707	2.63e-50	0.59485	0.75646	22.449	12	481460000	292520000	188940000				284	110;117;1633;1642;1735;2710;2979;3085;3460;3807;5468;6076	True;True;True;True;True;True;True;True;True;True;True;True	112;120;1654;1663;1760;2745;3015;3122;3505;3864;5553;6175	132;142;143;2042;2053;2212;3446;3816;3942;4433;4852;6959;7723	190;202;203;2868;2869;2870;2885;3144;3145;4903;5402;5403;5568;6247;6248;6845;9810;9811;10881;10882	190;203;2869;2885;3145;4903;5403;5568;6247;6845;9811;10882	324;325	60;600
O75367;O75367-3;O75367-2	O75367;O75367-3;O75367-2	2;2;2	2;2;2	2;2;2	Core histone macro-H2A.1	H2AFY	>sp|O75367|H2AY_HUMAN Core histone macro-H2A.1 OS=Homo sapiens GN=H2AFY PE=1 SV=4;>sp|O75367-3|H2AY_HUMAN Isoform 3 of Core histone macro-H2A.1 OS=Homo sapiens GN=H2AFY;>sp|O75367-2|H2AY_HUMAN Isoform 1 of Core histone macro-H2A.1 OS=Homo sapiens GN=H2AFY	3	2	2	2	7.8	7.8	7.8	39.617	372	372;371;369	0.00026874	0.59626	0.75409	19.179	2	76004000	49585000	26418000				111	2057;4440	True;True	2082;4506	2616;5663	3719;7985	3719;7985
Q86TB9;Q86TB9-4;Q86TB9-2;Q86TB9-3	Q86TB9;Q86TB9-4;Q86TB9-2;Q86TB9-3	4;4;4;2	4;4;4;2	4;4;4;2	Protein PAT1 homolog 1	PATL1	>sp|Q86TB9|PATL1_HUMAN Protein PAT1 homolog 1 OS=Homo sapiens GN=PATL1 PE=1 SV=2;>sp|Q86TB9-4|PATL1_HUMAN Isoform 4 of Protein PAT1 homolog 1 OS=Homo sapiens GN=PATL1;>sp|Q86TB9-2|PATL1_HUMAN Isoform 2 of Protein PAT1 homolog 1 OS=Homo sapiens GN=PATL1;>sp	4	4	4	4	6.2	6.2	6.2	86.849	770	770;703;627;111	9.34e-07	0.59633	0.76107	12.186	4	56655000	36079000	20576000				749	2511;3526;4047;4216	True;True;True;True	2543;3572;4110;4281	3201;4507;5174;5392	4540;6353;7302;7612	4540;6353;7302;7612	912	614
Q14974	Q14974	7	7	7	Importin subunit beta-1	KPNB1	>sp|Q14974|IMB1_HUMAN Importin subunit beta-1 OS=Homo sapiens GN=KPNB1 PE=1 SV=2	1	7	7	7	10.7	10.7	10.7	97.169	876	876	1.62e-52	0.59697	0.76233	22.548	9	168950000	104790000	64154000				643	65;1617;2974;3337;3770;5483;6228	True;True;True;True;True;True;True	67;1638;3010;3379;3820;5568;6329	81;82;2017;2018;3809;4282;4796;6977;7919	120;121;122;2833;2834;5393;5394;6043;6044;6757;6758;9839;9840;11164	120;2834;5394;6043;6757;9840;11164	813;814	1;647
Q08945	Q08945	5	5	5	FACT complex subunit SSRP1	SSRP1	>sp|Q08945|SSRP1_HUMAN FACT complex subunit SSRP1 OS=Homo sapiens GN=SSRP1 PE=1 SV=1	1	5	5	5	10.3	10.3	10.3	81.074	709	709	7.16e-12	0.59724	0.75976	46.513	4	93158000	59613000	33545000				567	1602;2716;3099;4301;4666	True;True;True;True;True	1623;2751;3137;4367;4736	2000;3452;3960;5495;5961	2808;4913;5590;7750;8398	2808;4913;5590;7750;8398
P21333;P21333-2;Q14315;Q14315-2	P21333;P21333-2	42;42;2;2	42;42;2;2	40;40;0;0	Filamin-A	FLNA	>sp|P21333|FLNA_HUMAN Filamin-A OS=Homo sapiens GN=FLNA PE=1 SV=4;>sp|P21333-2|FLNA_HUMAN Isoform 2 of Filamin-A OS=Homo sapiens GN=FLNA	4	42	42	40	19.4	19.4	19.1	280.74	2647	2647;2639;2725;2692	0	0.60156	0.74699	25.291	44	2399200000	1430200000	969070000				258	113;144;208;220;382;595;599;681;682;915;1325;1583;1611;1849;2021;2278;2811;2910;3221;3222;3288;3351;3497;3584;3643;3726;4485;4916;4918;5204;5205;5211;5345;5501;5509;5547;5564;5933;5973;6149;6153;6233	True;True;True;True;True;True;True;True;True;True;True;True;True;True;True;True;True;True;True;True;True;True;True;True;True;True;True;True;True;True;True;True;True;True;True;True;True;True;True;True;True;True	115;147;211;223;387;602;606;689;690;924;1340;1603;1632;1874;2046;2306;2847;2946;3262;3263;3330;3393;3543;3630;3691;3774;4552;4992;4994;5286;5287;5293;5428;5586;5594;5632;5651;6029;6070;6249;6253;6334	136;137;174;175;245;265;471;733;737;841;842;843;1143;1659;1973;1974;2010;2366;2577;2903;3581;3726;4135;4136;4137;4138;4223;4300;4301;4476;4570;4647;4738;5720;6275;6277;6626;6627;6628;6629;6630;6636;6803;6998;7009;7068;7090;7538;7596;7597;7817;7821;7924;7925	194;195;251;252;350;379;664;1027;1028;1034;1174;1175;1176;1177;1617;1618;2334;2769;2770;2822;2823;3368;3369;3668;4120;5090;5283;5829;5830;5831;5832;5833;5834;5953;5954;6069;6070;6312;6442;6443;6546;6674;6675;8065;8835;8836;8838;8839;9334;9335;9336;9337;9338;9339;9347;9589;9869;9883;9962;9991;10616;10617;10698;10699;10700;11015;11016;11023;11170;11171	194;252;350;379;664;1028;1034;1174;1176;1618;2334;2770;2823;3369;3668;4120;5090;5283;5829;5833;5953;6069;6312;6442;6546;6675;8065;8835;8839;9336;9339;9347;9589;9869;9883;9962;9991;10617;10698;11015;11023;11170	272;273;274	297;660;2207
Q15149;Q15149-2;Q15149-3;Q15149-6;Q15149-4;Q15149-5;Q15149-9;Q15149-8;Q15149-7	Q15149;Q15149-2;Q15149-3;Q15149-6;Q15149-4;Q15149-5;Q15149-9;Q15149-8;Q15149-7	35;33;33;33;33;33;33;33;33	35;33;33;33;33;33;33;33;33	28;27;27;27;27;27;27;27;27	Plectin	PLEC	>sp|Q15149|PLEC_HUMAN Plectin OS=Homo sapiens GN=PLEC PE=1 SV=3;>sp|Q15149-2|PLEC_HUMAN Isoform 2 of Plectin OS=Homo sapiens GN=PLEC;>sp|Q15149-3|PLEC_HUMAN Isoform 3 of Plectin OS=Homo sapiens GN=PLEC;>sp|Q15149-6|PLEC_HUMAN Isoform 6 of Plectin OS=Homo s	9	35	35	28	9.1	9.1	7.3	531.78	4684	4684;4574;4570;4551;4547;4547;4533;4525;4515	2.14e-147	0.60244	0.77883	39.97	30	997820000	585600000	412220000				657	30;130;206;268;419;423;1077;1089;1703;1841;1877;2081;2153;2166;2447;3044;3214;3253;3306;3307;3318;3342;3533;4414;4573;4794;4835;4851;4886;5062;5703;5709;5848;5864;5865	True;True;True;True;True;True;True;True;True;True;True;True;True;True;True;True;True;True;True;True;True;True;True;True;True;True;True;True;True;True;True;True;True;True;True	30;133;209;272;424;428;1088;1100;1724;1866;1902;2106;2180;2193;2477;3080;3255;3294;3348;3349;3360;3384;3579;4480;4642;4869;4910;4926;4961;5139;5793;5799;5942;5958;5959	36;160;243;326;517;518;524;1353;1369;2146;2356;2400;2401;2645;2740;2756;3122;3894;4122;4171;4245;4246;4260;4288;4289;4515;5633;5851;5852;6127;6128;6177;6198;6240;6456;7262;7270;7437;7455;7456	54;55;231;347;471;728;729;740;1925;1945;1946;3030;3355;3421;3422;3762;3892;3915;4418;5502;5814;5878;5986;5987;6009;6010;6053;6054;6361;7944;8239;8240;8630;8631;8704;8733;8788;9094;10231;10243;10244;10477;10500;10501	55;231;347;471;729;740;1925;1946;3030;3355;3421;3762;3892;3915;4418;5502;5814;5878;5986;5987;6009;6054;6361;7944;8239;8630;8704;8733;8788;9094;10231;10244;10477;10500;10501	425;549;826;827;828	25;344;399;2976;4166
Q7KZF4	Q7KZF4	20	20	20	Staphylococcal nuclease domain-containing protein 1	SND1	>sp|Q7KZF4|SND1_HUMAN Staphylococcal nuclease domain-containing protein 1 OS=Homo sapiens GN=SND1 PE=1 SV=1	1	20	20	20	26.6	26.6	26.6	102	910	910	2.35e-160	0.60308	0.76346	34.083	23	1667000000	1038700000	628320000				733	905;952;956;1315;1561;1660;2135;2415;3196;3891;4048;4284;4327;4513;4680;4858;4980;5641;5688;5811	True;True;True;True;True;True;True;True;True;True;True;True;True;True;True;True;True;True;True;True	914;963;967;1330;1581;1681;2161;2445;3235;3954;4111;4350;4393;4580;4752;4933;5056;5730;5777;5905	1129;1191;1195;1196;1648;1946;2080;2716;2717;3080;4097;4969;5175;5176;5475;5527;5762;5982;6206;6353;6354;7179;7242;7395	1599;1688;1693;1694;2320;2321;2732;2733;2924;3865;3866;4364;5777;7012;7013;7303;7304;7305;7724;7725;7799;8115;8427;8743;8946;8947;10118;10203;10204;10422	1599;1688;1694;2320;2733;2924;3865;4364;5777;7013;7304;7725;7799;8115;8427;8743;8947;10118;10203;10422	902;903;904	26;111;348
P42166	P42166	7	7	3	Lamina-associated polypeptide 2, isoform alpha;Thymopoietin;Thymopentin	TMPO	>sp|P42166|LAP2A_HUMAN Lamina-associated polypeptide 2, isoform alpha OS=Homo sapiens GN=TMPO PE=1 SV=2	1	7	7	3	14.3	14.3	6.1	75.491	694	694	7.64e-63	0.60352	0.77948	28.832	7	333960000	203270000	130690000				353	597;1225;1782;4209;4693;4999;6171	True;True;True;True;True;True;True	604;1238;1807;4274;4765;5075;6271	735;1535;2273;5384;5998;6375;7843	1030;1031;2168;2169;3234;7602;7603;8447;8976;11053;11054	1031;2168;3234;7602;8447;8976;11054
O43707;Q08043;Q9H254;Q9H254-4;Q9H254-2	O43707	25;5;1;1;1	25;5;1;1;1	14;0;1;1;1	Alpha-actinin-4	ACTN4	>sp|O43707|ACTN4_HUMAN Alpha-actinin-4 OS=Homo sapiens GN=ACTN4 PE=1 SV=2	5	25	25	14	34.2	34.2	20.2	104.85	911	911;901;2564;2154;1309	6.59e-227	0.6054	0.76714	22.017	26	1640500000	1046900000	593530000				80	204;247;289;463;648;739;1331;2079;2212;2215;2216;2242;2622;3021;3077;3582;3693;3739;3829;3883;4179;4347;4493;5246;5705	True;True;True;True;True;True;True;True;True;True;True;True;True;True;True;True;True;True;True;True;True;True;True;True;True	207;251;293;468;656;747;1346;2104;2240;2243;2244;2270;2655;3057;3114;3628;3741;3787;3886;3945;4244;4413;4560;5328;5795	241;301;350;575;797;916;917;1665;2643;2821;2824;2825;2826;2827;2864;3339;3864;3865;3931;4568;4702;4755;4881;4958;4959;5349;5551;5552;5732;6681;7264	344;345;433;501;813;1109;1281;1282;2344;3760;4006;4010;4011;4012;4013;4014;4065;4735;5465;5466;5555;6440;6619;6620;6701;6886;6887;6997;6998;7559;7830;7831;8081;9412;10233	345;433;501;813;1109;1281;2344;3760;4006;4010;4013;4065;4735;5465;5555;6440;6619;6701;6887;6998;7559;7831;8081;9412;10233	79;80;81;82;83;84;85;86	141;145;240;258;373;679;729;883
P51116	P51116	3	2	2	Fragile X mental retardation syndrome-related protein 2	FXR2	>sp|P51116|FXR2_HUMAN Fragile X mental retardation syndrome-related protein 2 OS=Homo sapiens GN=FXR2 PE=1 SV=2	1	3	2	2	4.6	3.4	3.4	74.222	673	673	3.27e-07	0.60593	0.78489	11.232	2	49003000	33975000	15028000				404	470;1027;3520	True;True;False	476;1038;3566	584;1293;4500	825;1834;1835;6344;6345	825;1834;6345	466;467	197;342
Q9Y520-7;Q9Y520;Q9Y520-5;Q9Y520-4;Q9Y520-6;Q9Y520-3;Q9Y520-2	Q9Y520-7;Q9Y520;Q9Y520-5;Q9Y520-4;Q9Y520-6;Q9Y520-3;Q9Y520-2	3;3;3;3;3;3;3	3;3;3;3;3;3;3	3;3;3;3;3;3;3	Protein PRRC2C	PRRC2C	>sp|Q9Y520-7|PRC2C_HUMAN Isoform 7 of Protein PRRC2C OS=Homo sapiens GN=PRRC2C;>sp|Q9Y520|PRC2C_HUMAN Protein PRRC2C OS=Homo sapiens GN=PRRC2C PE=1 SV=4;>sp|Q9Y520-5|PRC2C_HUMAN Isoform 5 of Protein PRRC2C OS=Homo sapiens GN=PRRC2C;>sp|Q9Y520-4|PRC2C_HUMAN	7	3	3	3	1.2	1.2	1.2	317.08	2898	2898;2896;2849;2817;2752;2700;2653	1.89e-07	0.60677	0.74966	20.105	3	132020000	78488000	53529000				1063	708;3905;4530	True;True;True	716;3968;4597	876;4986;5796	1226;7036;8168;8169	1226;7036;8169
Q5T9A4;Q5T9A4-3;Q5T9A4-2	Q5T9A4;Q5T9A4-3	14;11;5	2;1;0	1;0;0	ATPase family AAA domain-containing protein 3B	ATAD3B	>sp|Q5T9A4|ATD3B_HUMAN ATPase family AAA domain-containing protein 3B OS=Homo sapiens GN=ATAD3B PE=1 SV=1;>sp|Q5T9A4-3|ATD3B_HUMAN Isoform 3 of ATPase family AAA domain-containing protein 3B OS=Homo sapiens GN=ATAD3B	3	14	2	1	24.1	4.5	1.2	72.572	648	648;602;166	1.44e-63	0.60756	0.77126	5.9818	2	21372000	12520000	8852200				707	126;797;2667;2897;2998;3176;3280;3403;4421;4452;5060;5096;5309;5894	False;False;False;False;False;False;False;True;False;False;True;False;False;False	129;806;2700;2933;3034;3215;3322;3445;4487;4518;5137;5175;5391;5988	155;990;3391;3707;3836;4075;4212;4213;4358;5641;5676;6454;6502;6755;7485	224;1388;4815;4816;5259;5429;5430;5748;5749;5937;5938;5939;6152;7955;8004;9091;9092;9152;9514;10537	224;1388;4816;5259;5429;5748;5937;6152;7955;8004;9091;9152;9514;10537	877;878;879	371;376;384
O15258	O15258	2	2	2	Protein RER1	RER1	>sp|O15258|RER1_HUMAN Protein RER1 OS=Homo sapiens GN=RER1 PE=1 SV=1	1	2	2	2	14.8	14.8	14.8	22.958	196	196	2.9e-16	0.60891	0.77506	4.5174	2	159360000	97585000	61779000				60	4392;4685	True;True	4458;4757	5608;5990	7905;8438	7905;8438
P60228	P60228	4	4	4	Eukaryotic translation initiation factor 3 subunit E	EIF3E	>sp|P60228|EIF3E_HUMAN Eukaryotic translation initiation factor 3 subunit E OS=Homo sapiens GN=EIF3E PE=1 SV=1	1	4	4	4	7.9	7.9	7.9	52.22	445	445	4.55e-11	0.60894	0.7852	25.65	4	175370000	110330000	65038000				445	131;3113;5796;6221	True;True;True;True	134;3151;5889;6321	161;3975;7377;7911	232;5607;5608;10394;10395;11152	232;5608;10394;11152
Q13619;Q13619-2;Q13620;Q13620-1;Q13620-3	Q13619;Q13619-2;Q13620;Q13620-1;Q13620-3	9;8;7;7;7	9;8;7;7;7	9;8;7;7;7	Cullin-4A;Cullin-4B	CUL4A;CUL4B	>sp|Q13619|CUL4A_HUMAN Cullin-4A OS=Homo sapiens GN=CUL4A PE=1 SV=3;>sp|Q13619-2|CUL4A_HUMAN Isoform 2 of Cullin-4A OS=Homo sapiens GN=CUL4A;>sp|Q13620|CUL4B_HUMAN Cullin-4B OS=Homo sapiens GN=CUL4B PE=1 SV=4;>sp|Q13620-1|CUL4B_HUMAN Isoform 2 of Cullin-4B	5	9	9	9	13.6	13.6	13.6	87.679	759	759;659;913;895;717	2.96e-34	0.61133	0.77819	23.938	9	218770000	131260000	87511000				609	918;4364;4482;4586;4785;5233;5282;5303;6238	True;True;True;True;True;True;True;True;True	928;4430;4548;4655;4860;5315;5364;5385;6339	1148;5573;5715;5870;6114;6666;6726;6749;7930	1625;7857;8056;8268;8269;8611;8612;9390;9391;9392;9477;9506;11178	1625;7857;8056;8269;8612;9392;9477;9506;11178
Q9NXF1;Q9NXF1-2	Q9NXF1;Q9NXF1-2	6;6	6;6	6;6	Testis-expressed sequence 10 protein	TEX10	>sp|Q9NXF1|TEX10_HUMAN Testis-expressed sequence 10 protein OS=Homo sapiens GN=TEX10 PE=1 SV=2;>sp|Q9NXF1-2|TEX10_HUMAN Isoform 2 of Testis-expressed sequence 10 protein OS=Homo sapiens GN=TEX10	2	6	6	6	7.6	7.6	7.6	105.67	929	929;913	2.9e-12	0.61267	0.7684	21.171	6	73792000	45852000	27940000				984	1032;1878;2976;3370;4093;5630	True;True;True;True;True;True	1043;1903;3012;3412;4157;5719	1298;2402;2403;3813;4322;5236;7168	1840;1841;3423;3424;5398;6099;7393;10103	1840;3423;5398;6099;7393;10103
Q08170	Q08170	3	2	2	Serine/arginine-rich splicing factor 4	SRSF4	>sp|Q08170|SRSF4_HUMAN Serine/arginine-rich splicing factor 4 OS=Homo sapiens GN=SRSF4 PE=1 SV=2	1	3	2	2	7.1	5.3	5.3	56.678	494	494	8.63e-20	0.6128	0.77063	7.0659	2	81761000	53616000	28145000				564	657;3262;3942	True;False;True	665;3303;4005	812;4183;5036	1132;5897;7113;7114	1132;5897;7113	697	153
Q53GS9	Q53GS9	3	3	3	U4/U6.U5 tri-snRNP-associated protein 2	USP39	>sp|Q53GS9|SNUT2_HUMAN U4/U6.U5 tri-snRNP-associated protein 2 OS=Homo sapiens GN=USP39 PE=1 SV=2	1	3	3	3	8	8	8	65.38	565	565	1.24e-14	0.613	0.78292	10.779	3	60640000	39618000	21023000				696	375;984;4104	True;True;True	380;995;4168	462;1232;5251	651;652;1743;7419;7420	651;1743;7420
Q13200	Q13200	5	5	5	26S proteasome non-ATPase regulatory subunit 2	PSMD2	>sp|Q13200|PSMD2_HUMAN 26S proteasome non-ATPase regulatory subunit 2 OS=Homo sapiens GN=PSMD2 PE=1 SV=3	1	5	5	5	7.5	7.5	7.5	100.2	908	908	3.75e-21	0.61344	0.76368	13.693	4	70653000	43282000	27371000				591	563;609;3453;3934;5632	True;True;True;True;True	570;616;3498;3997;5721	690;691;747;4425;5025;7170	970;971;1046;6235;7096;10105;10106	971;1046;6235;7096;10105	740	477
P50570;P50570-2;P50570-3;Q05193;Q05193-2;Q05193-4;Q05193-3;Q05193-5;Q9UQ16-4;Q9UQ16;Q9UQ16-3;Q9UQ16-2	P50570;P50570-2;P50570-3	5;5;5;2;2;2;2;2;1;1;1;1	5;5;5;2;2;2;2;2;1;1;1;1	5;5;5;2;2;2;2;2;1;1;1;1	Dynamin-2	DNM2	>sp|P50570|DYN2_HUMAN Dynamin-2 OS=Homo sapiens GN=DNM2 PE=1 SV=2;>sp|P50570-2|DYN2_HUMAN Isoform 2 of Dynamin-2 OS=Homo sapiens GN=DNM2;>sp|P50570-3|DYN2_HUMAN Isoform 3 of Dynamin-2 OS=Homo sapiens GN=DNM2	12	5	5	5	6.6	6.6	6.6	98.063	870	870;866;866;864;864;856;851;851;873;869;863;859	5.77e-10	0.61375	0.77887	47.609	5	110260000	72581000	37680000				398	1507;1831;1908;5143;6044	True;True;True;True;True	1527;1856;1933;5223;6142	1882;2343;2436;6560;7683	2644;3337;3474;9234;10815	2644;3337;3474;9234;10815	456	6
Q13045	Q13045	4	4	4	Protein flightless-1 homolog	FLII	>sp|Q13045|FLII_HUMAN Protein flightless-1 homolog OS=Homo sapiens GN=FLII PE=1 SV=2	1	4	4	4	3.2	3.2	3.2	144.75	1269	1269	2.05e-09	0.61429	0.77988	44.325	3	57865000	31216000	26649000				583	97;1569;3762;4115	True;True;True;True	99;1589;3812;4179	117;1954;4785;5263	171;2743;2744;6743;7441	171;2743;6743;7441	736	1
P60842;Q14240-2;Q14240;P38919	P60842	14;5;5;2	14;5;5;2	14;5;5;2	Eukaryotic initiation factor 4A-I	EIF4A1	>sp|P60842|IF4A1_HUMAN Eukaryotic initiation factor 4A-I OS=Homo sapiens GN=EIF4A1 PE=1 SV=1	4	14	14	14	41.6	41.6	41.6	46.153	406	406;408;407;411	8.11e-101	0.61556	0.77581	23.823	15	1058000000	638670000	419300000				447	245;510;730;1732;1840;2028;2078;2764;2806;2929;3528;3784;5743;6009	True;True;True;True;True;True;True;True;True;True;True;True;True;True	248;516;738;1757;1865;2053;2103;2800;2842;2965;3574;3839;5834;6107	298;629;905;906;2209;2354;2355;2585;2642;3520;3576;3753;4510;4822;4823;7312;7641	429;881;1268;1269;3140;3141;3352;3353;3354;3680;3758;3759;5009;5084;5321;6356;6801;6802;6803;10303;10304;10761	429;881;1269;3141;3352;3680;3758;5009;5084;5321;6356;6802;10303;10761	551;552;553;554;555;556;557;558	121;127;149;178;187;302;306;375
P10515	P10515	3	3	3	Dihydrolipoyllysine-residue acetyltransferase component of pyruvate dehydrogenase complex, mitochondrial	DLAT	>sp|P10515|ODP2_HUMAN Dihydrolipoyllysine-residue acetyltransferase component of pyruvate dehydrogenase complex, mitochondrial OS=Homo sapiens GN=DLAT PE=1 SV=3	1	3	3	3	4.9	4.9	4.9	68.996	647	647	4.93e-12	0.61622	0.78147	23.096	3	47536000	29837000	17699000				202	2039;2641;5606	True;True;True	2064;2674;5694	2598;3361;7140	3696;4771;10065	3696;4771;10065
Q9Y4W6	Q9Y4W6	3	3	3	AFG3-like protein 2	AFG3L2	>sp|Q9Y4W6|AFG32_HUMAN AFG3-like protein 2 OS=Homo sapiens GN=AFG3L2 PE=1 SV=2	1	3	3	3	3.3	3.3	3.3	88.583	797	797	6.19e-05	0.61702	0.77872	9.7932	2	41802000	21708000	20094000				1062	806;2496;5634	True;True;True	815;2527;5723	1000;3182;7172	1404;1405;4510;10108	1404;4510;10108
Q15019-2;Q15019	Q15019-2;Q15019	2;2	2;2	2;2	Septin-2	2002-09-01	>sp|Q15019-2|SEPT2_HUMAN Isoform 2 of Septin-2 OS=Homo sapiens GN=SEPT2;>sp|Q15019|SEPT2_HUMAN Septin-2 OS=Homo sapiens GN=SEPT2 PE=1 SV=1	2	2	2	2	5.3	5.3	5.3	45.46	396	396;361	0.00013665	0.61914	0.77915	40.945	2	35959000	20966000	14993000				648	5241;5827	True;True	5323;5921	6676;7413	9407;10444	9407;10444
Q27J81;Q27J81-2	Q27J81;Q27J81-2	2;2	2;2	2;2	Inverted formin-2	INF2	>sp|Q27J81|INF2_HUMAN Inverted formin-2 OS=Homo sapiens GN=INF2 PE=1 SV=2;>sp|Q27J81-2|INF2_HUMAN Isoform 2 of Inverted formin-2 OS=Homo sapiens GN=INF2	2	2	2	2	1.8	1.8	1.8	135.62	1249	1249;1240	0.0036822	0.61999	0.77606	23.581	2	31267000	18494000	12773000				686	3384;4373	True;True	3426;4439	4338;5586	6119;7874	6119;7874
P17980	P17980	5	5	5	26S protease regulatory subunit 6A	PSMC3	>sp|P17980|PRS6A_HUMAN 26S protease regulatory subunit 6A OS=Homo sapiens GN=PSMC3 PE=1 SV=3	1	5	5	5	13.4	13.4	13.4	49.203	439	439	2.52e-39	0.6201	0.79735	25.43	5	89048000	54275000	34773000				246	414;1134;4330;4453;5533	True;True;True;True;True	419;1146;4396;4519;5618	512;1424;5530;5677;5678;7049	723;2017;2018;2019;7803;8005;8006;9938	723;2018;7803;8005;9938	259	206
P33993;P33993-3;P33993-2	P33993;P33993-3;P33993-2	6;5;3	6;5;3	6;5;3	DNA replication licensing factor MCM7	MCM7	>sp|P33993|MCM7_HUMAN DNA replication licensing factor MCM7 OS=Homo sapiens GN=MCM7 PE=1 SV=4;>sp|P33993-3|MCM7_HUMAN Isoform 3 of DNA replication licensing factor MCM7 OS=Homo sapiens GN=MCM7;>sp|P33993-2|MCM7_HUMAN Isoform 2 of DNA replication licensing	3	6	6	6	10.8	10.8	10.8	81.307	719	719;543;389	1.64e-28	0.62036	0.78893	8.6217	6	128550000	76069000	52480000				322	2288;3016;3096;4474;4949;5291	True;True;True;True;True;True	2316;3052;3134;4540;5025;5373	2916;3858;3957;5706;6313;6735	4136;4137;5458;5586;8043;8887;8888;9489	4136;5458;5586;8043;8888;9489
P28340	P28340	4	4	4	DNA polymerase delta catalytic subunit	POLD1	>sp|P28340|DPOD1_HUMAN DNA polymerase delta catalytic subunit OS=Homo sapiens GN=POLD1 PE=1 SV=2	1	4	4	4	3.4	3.4	3.4	123.63	1107	1107	1.4e-10	0.62053	0.80402	30.547	4	78345000	46020000	32325000				295	2342;5888;5948;6018	True;True;True;True	2372;5982;6044;6116	2984;2985;7479;7559;7651	4229;4230;10529;10650;10774	4229;10529;10650;10774
Q9HB71	Q9HB71	2	2	2	Calcyclin-binding protein	CACYBP	>sp|Q9HB71|CYBP_HUMAN Calcyclin-binding protein OS=Homo sapiens GN=CACYBP PE=1 SV=2	1	2	2	2	7	7	7	26.21	228	228	6.54e-06	0.62125	0.7874	6.195	2	106640000	63265000	43378000				949	4705;5133	True;True	4777;5213	6012;6548	8466;8467;9215;9216	8466;9216
P18085	P18085	3	3	2	ADP-ribosylation factor 4	ARF4	>sp|P18085|ARF4_HUMAN ADP-ribosylation factor 4 OS=Homo sapiens GN=ARF4 PE=1 SV=3	1	3	3	2	20.6	20.6	9.4	20.511	180	180	1.31e-16	0.6213	0.79859	8.5233	3	289260000	170600000	118660000				249	2255;2585;3183	True;True;True	2283;2618;3222	2877;3289;4083	4083;4660;5757	4083;4660;5757
P13010	P13010	15	15	15	X-ray repair cross-complementing protein 5	XRCC5	>sp|P13010|XRCC5_HUMAN X-ray repair cross-complementing protein 5 OS=Homo sapiens GN=XRCC5 PE=1 SV=3	1	15	15	15	20.9	20.9	20.9	82.704	732	732	1.09e-58	0.62136	0.77401	16.344	13	808290000	484280000	324010000				221	617;872;1071;1389;1832;2156;2594;2940;3130;3164;4946;4947;5132;5690;6169	True;True;True;True;True;True;True;True;True;True;True;True;True;True;True	625;881;1082;1406;1857;2183;2627;2976;3168;3203;5022;5023;5212;5780;6269	758;1090;1347;1738;2344;2743;3299;3768;4006;4062;6310;6311;6547;7245;7841	1064;1065;1540;1541;1917;1918;2451;3338;3896;4675;5340;5651;5732;8884;8885;9214;10207;10208;11051	1064;1541;1918;2451;3338;3896;4675;5340;5651;5732;8884;8885;9214;10207;11051	218;219;220	40;115;357
P98175;P98175-2;P98175-3;P98175-4	P98175;P98175-2;P98175-3;P98175-4	3;3;3;3	3;3;3;3	3;3;3;3	RNA-binding protein 10	RBM10	>sp|P98175|RBM10_HUMAN RNA-binding protein 10 OS=Homo sapiens GN=RBM10 PE=1 SV=3;>sp|P98175-2|RBM10_HUMAN Isoform 2 of RNA-binding protein 10 OS=Homo sapiens GN=RBM10;>sp|P98175-3|RBM10_HUMAN Isoform 3 of RNA-binding protein 10 OS=Homo sapiens GN=RBM10;>sp	4	3	3	3	5.7	5.7	5.7	103.53	930	930;929;853;852	1.55e-12	0.62541	0.80433	31.979	3	59076000	31790000	27286000				536	1677;3071;4044	True;True;True	1698;3108;4107	2102;3925;5171	2954;2955;5547;7298	2954;5547;7298	650	313
Q58FF8	Q58FF8	10	2	2	Putative heat shock protein HSP 90-beta 2	HSP90AB2P	>sp|Q58FF8|H90B2_HUMAN Putative heat shock protein HSP 90-beta 2 OS=Homo sapiens GN=HSP90AB2P PE=1 SV=2	1	10	2	2	22.6	4.5	4.5	44.348	381	381	3.31e-86	0.62612	0.78041	4.9605	3	191580000	127320000	64259000				697	95;274;1147;2229;2230;4811;4888;5266;6134;6181	False;False;False;True;True;False;False;False;False;False	97;278;1160;2257;2258;4886;4963;5348;6233;6281	115;334;1441;2843;2844;2845;6148;6242;6708;7794;7795;7864	168;169;481;2045;4035;4036;4037;4038;4039;8664;8791;8792;9453;9454;10979;10980;10981;11087;11088	168;481;2045;4037;4039;8664;8792;9454;10979;11087
A5YKK6;A5YKK6-2;A5YKK6-3;A5YKK6-4	A5YKK6;A5YKK6-2;A5YKK6-3	5;5;4;1	5;5;4;1	5;5;4;1	CCR4-NOT transcription complex subunit 1	CNOT1	>sp|A5YKK6|CNOT1_HUMAN CCR4-NOT transcription complex subunit 1 OS=Homo sapiens GN=CNOT1 PE=1 SV=2;>sp|A5YKK6-2|CNOT1_HUMAN Isoform 2 of CCR4-NOT transcription complex subunit 1 OS=Homo sapiens GN=CNOT1;>sp|A5YKK6-3|CNOT1_HUMAN Isoform 3 of CCR4-NOT transc	4	5	5	5	1.9	1.9	1.9	266.94	2376	2376;2371;2150;1551	8.98e-13	0.62615	0.79414	10.783	5	86543000	54591000	31951000				0	689;3223;4825;4933;6202	True;True;True;True;True	697;3264;4900;5009;6302	852;4139;6167;6293;7890	1193;1194;5835;8691;8692;8858;11127	1194;5835;8692;8858;11127
P53992	P53992	2	2	2	Protein transport protein Sec24C	SEC24C	>sp|P53992|SC24C_HUMAN Protein transport protein Sec24C OS=Homo sapiens GN=SEC24C PE=1 SV=3	1	2	2	2	2.1	2.1	2.1	118.32	1094	1094	1.21e-06	0.62674	0.78468	31.878	2	15270000	8632500	6637100				423	4252;4853	True;True	4317;4928	5437;6200;6201	7671;8735;8736	7671;8736
Q15392	Q15392	2	2	2	Delta(24)-sterol reductase	DHCR24	>sp|Q15392|DHC24_HUMAN Delta(24)-sterol reductase OS=Homo sapiens GN=DHCR24 PE=1 SV=2	1	2	2	2	3.1	3.1	3.1	60.101	516	516	3.28e-05	0.62709	0.79734	11.157	2	69884000	42257000	27627000				663	1074;2245	True;True	1085;2273	1350;2867	1921;1922;4068	1922;4068
P08621;P08621-2;P08621-4;P08621-3	P08621;P08621-2	11;10;5;5	11;10;5;5	11;10;5;5	U1 small nuclear ribonucleoprotein 70 kDa	SNRNP70	>sp|P08621|RU17_HUMAN U1 small nuclear ribonucleoprotein 70 kDa OS=Homo sapiens GN=SNRNP70 PE=1 SV=2;>sp|P08621-2|RU17_HUMAN Isoform 2 of U1 small nuclear ribonucleoprotein 70 kDa OS=Homo sapiens GN=SNRNP70	4	11	11	11	23.6	23.6	23.6	51.556	437	437;428;341;166	3.09e-44	0.62899	0.7859	29.329	12	837360000	493500000	343860000				188	1042;1043;1044;1753;2071;2152;3163;4525;4602;5793;6113	True;True;True;True;True;True;True;True;True;True;True	1053;1054;1055;1778;2096;2179;3202;4592;4671;5886;6212	1310;1311;1312;1313;2233;2633;2634;2739;4061;5788;5889;7374;7767;7768	1862;1863;1864;1865;1866;3176;3745;3746;3891;5731;8159;8294;10390;10944;10945;10946	1862;1863;1865;3176;3746;3891;5731;8159;8294;10390;10944	177	157
Q14997;Q14997-2;Q14997-3	Q14997	3;1;1	3;1;1	3;1;1	Proteasome activator complex subunit 4	PSME4	>sp|Q14997|PSME4_HUMAN Proteasome activator complex subunit 4 OS=Homo sapiens GN=PSME4 PE=1 SV=2	3	3	3	3	1.5	1.5	1.5	211.33	1843	1843;1218;987	4.76e-09	0.63066	0.80357	4.2323	3	44525000	26310000	18216000				645	659;3356;3423	True;True;True	667;3398;3465	815;4308;4383	1135;6078;6079;6186	1135;6078;6186
Q9H089	Q9H089	2	2	2	Large subunit GTPase 1 homolog	LSG1	>sp|Q9H089|LSG1_HUMAN Large subunit GTPase 1 homolog OS=Homo sapiens GN=LSG1 PE=1 SV=2	1	2	2	2	2.4	2.4	2.4	75.225	658	658	8.59e-05	0.63132	0.8115	16.597	2	42672000	27160000	15512000				922	3245;4270	True;True	3286;4335	4162;5458	5865;5866;7700	5865;7700
O95163	O95163	3	3	3	Elongator complex protein 1	IKBKAP	>sp|O95163|ELP1_HUMAN Elongator complex protein 1 OS=Homo sapiens GN=IKBKAP PE=1 SV=3	1	3	3	3	1.9	1.9	1.9	150.25	1332	1332	5.25e-05	0.63136	0.81013	14.558	2	45120000	29202000	15917000				132	356;2700;5797	True;True;True	360;2735;5890	433;3436;7378	612;4889;10396	612;4889;10396
Q07666;Q07666-2;Q07666-3;Q5VWX1;O75525;O75525-2	Q07666;Q07666-2;Q07666-3	7;6;5;1;1;1	7;6;5;1;1;1	7;6;5;1;1;1	KH domain-containing, RNA-binding, signal transduction-associated protein 1	KHDRBS1	>sp|Q07666|KHDR1_HUMAN KH domain-containing, RNA-binding, signal transduction-associated protein 1 OS=Homo sapiens GN=KHDRBS1 PE=1 SV=1;>sp|Q07666-2|KHDR1_HUMAN Isoform 2 of KH domain-containing, RNA-binding, signal transduction-associated protein 1 OS=Hom	6	7	7	7	20.8	20.8	20.8	48.227	443	443;418;404;349;346;271	1.26e-21	0.63206	0.79289	17.982	6	305290000	194520000	110770000				562	475;1656;2486;2487;2748;4758;6217	True;True;True;True;True;True;True	481;1677;2517;2518;2784;4830;6317	589;2074;3170;3171;3497;6074;7907	831;2915;4494;4495;4496;4977;4978;8557;8558;11147	831;2915;4494;4496;4977;8558;11147	696	21
O94776;Q9BTC8;Q9BTC8-2	O94776;Q9BTC8;Q9BTC8-2	4;2;2	4;2;2	2;0;0	Metastasis-associated protein MTA2;Metastasis-associated protein MTA3	MTA2;MTA3	>sp|O94776|MTA2_HUMAN Metastasis-associated protein MTA2 OS=Homo sapiens GN=MTA2 PE=1 SV=1;>sp|Q9BTC8|MTA3_HUMAN Metastasis-associated protein MTA3 OS=Homo sapiens GN=MTA3 PE=1 SV=2;>sp|Q9BTC8-2|MTA3_HUMAN Isoform 2 of Metastasis-associated protein MTA3 OS	3	4	4	2	6.4	6.4	3.7	75.022	668	668;594;515	4.64e-07	0.6321	0.81247	51.493	4	120140000	68584000	51557000				127	779;2213;4314;5290	True;True;True;True	787;2241;4380;5372	964;2822;5511;6734	1351;4007;7773;9488	1351;4007;7773;9488
O75369-8;O75369;O75369-9;O75369-2;O75369-3;O75369-6;O75369-4;O75369-5;O75369-7	O75369-8;O75369;O75369-9;O75369-2;O75369-3;O75369-6;O75369-4;O75369-5;O75369-7	6;6;6;6;6;6;6;6;4	4;4;4;4;4;4;4;4;4	4;4;4;4;4;4;4;4;4	Filamin-B	FLNB	>sp|O75369-8|FLNB_HUMAN Isoform 8 of Filamin-B OS=Homo sapiens GN=FLNB;>sp|O75369|FLNB_HUMAN Filamin-B OS=Homo sapiens GN=FLNB PE=1 SV=2;>sp|O75369-9|FLNB_HUMAN Isoform 9 of Filamin-B OS=Homo sapiens GN=FLNB;>sp|O75369-2|FLNB_HUMAN Isoform 2 of Filamin-B O	9	6	4	4	2.3	1.6	1.6	281.63	2633	2633;2602;2591;2578;2561;2537;2150;2146;2422	8.35e-21	0.63346	0.76515	27.546	4	101490000	60963000	40532000				112	1865;2344;3221;3287;3351;5727	True;True;False;True;False;True	1890;2374;3262;3329;3393;5817	2386;2987;4135;4136;4222;4300;4301;7293	3400;4232;5829;5830;5831;5952;6069;6070;10278	3400;4232;5829;5952;6069;10278
P35606	P35606	7	7	7	Coatomer subunit beta	COPB2	>sp|P35606|COPB2_HUMAN Coatomer subunit beta OS=Homo sapiens GN=COPB2 PE=1 SV=2	1	7	7	7	9.3	9.3	9.3	102.49	906	906	1.39e-41	0.6337	0.80079	38.516	7	166890000	100240000	66655000				330	18;960;1991;2220;5476;5495;5646	True;True;True;True;True;True;True	18;971;2016;2248;5561;5580;5735	21;1201;2543;2832;6967;6990;7187;7188	30;31;1701;3623;3624;4022;9822;9858;10128;10129	30;1701;3624;4022;9822;9858;10128	367	94
Q01650	Q01650	5	5	5	Large neutral amino acids transporter small subunit 1	SLC7A5	>sp|Q01650|LAT1_HUMAN Large neutral amino acids transporter small subunit 1 OS=Homo sapiens GN=SLC7A5 PE=1 SV=2	1	5	5	5	11.6	11.6	11.6	55.01	507	507	6.84e-46	0.63442	0.80168	17.301	6	270770000	145860000	124900000				547	283;284;1662;2881;4631	True;True;True;True;True	287;288;1683;2917;4700	343;344;345;2082;3686;5921	493;494;495;2926;2927;5231;8338;8339	493;495;2926;5231;8338
Q04637;Q04637-3;Q04637-4;Q04637-5;Q04637-6;O43432-3;O43432	Q04637;Q04637-3;Q04637-4;Q04637-5;Q04637-6	17;17;17;17;17;2;2	17;17;17;17;17;2;2	17;17;17;17;17;2;2	Eukaryotic translation initiation factor 4 gamma 1	EIF4G1	>sp|Q04637|IF4G1_HUMAN Eukaryotic translation initiation factor 4 gamma 1 OS=Homo sapiens GN=EIF4G1 PE=1 SV=4;>sp|Q04637-3|IF4G1_HUMAN Isoform B of Eukaryotic translation initiation factor 4 gamma 1 OS=Homo sapiens GN=EIF4G1;>sp|Q04637-4|IF4G1_HUMAN Isofor	7	17	17	17	11.8	11.8	11.8	175.49	1599	1599;1559;1512;1435;1403;1591;1585	1.99e-110	0.63459	0.79122	56.227	18	1092700000	639910000	452770000				556	992;1048;1128;1432;1488;1525;1888;2043;2420;3412;3625;4471;4472;5355;5546;5574;5861	True;True;True;True;True;True;True;True;True;True;True;True;True;True;True;True;True	1003;1059;1140;1451;1508;1545;1913;2068;2450;3454;3673;4537;4538;5438;5631;5662;5955	1241;1317;1318;1416;1417;1793;1859;1860;1905;2413;2602;3085;4368;4622;4623;5700;5701;5702;6814;6815;7067;7104;7452	1755;1871;1872;1873;2007;2008;2009;2534;2613;2614;2680;2681;3438;3701;4369;6163;6512;6513;8035;8036;8037;9605;9606;9961;10013;10497	1755;1871;2009;2534;2613;2680;3438;3701;4369;6163;6513;8036;8037;9605;9961;10013;10497	691;692;693;694	721;775;780;978
Q14697-2;Q14697	Q14697-2;Q14697	2;2	2;2	2;2	Neutral alpha-glucosidase AB	GANAB	>sp|Q14697-2|GANAB_HUMAN Isoform 2 of Neutral alpha-glucosidase AB OS=Homo sapiens GN=GANAB;>sp|Q14697|GANAB_HUMAN Neutral alpha-glucosidase AB OS=Homo sapiens GN=GANAB PE=1 SV=3	2	2	2	2	2.5	2.5	2.5	109.44	966	966;944	0.0039711	0.63526	0.81677	8.9504	2	47429000	28429000	19000000				639	4094;6264	True;True	4158;6365	5237;7962	7394;11222	7394;11222
P49959;P49959-2	P49959;P49959-2	2;2	2;2	2;2	Double-strand break repair protein MRE11A	MRE11A	>sp|P49959|MRE11_HUMAN Double-strand break repair protein MRE11A OS=Homo sapiens GN=MRE11A PE=1 SV=3;>sp|P49959-2|MRE11_HUMAN Isoform 2 of Double-strand break repair protein MRE11A OS=Homo sapiens GN=MRE11A	2	2	2	2	3.2	3.2	3.2	80.592	708	708;680	2.73e-09	0.63541	0.80122	18.15	2	38171000	22752000	15419000				394	1919;2305	True;True	1944;2333	2456;2934	3505;3506;4159	3505;4159
P25205	P25205	3	3	3	DNA replication licensing factor MCM3	MCM3	>sp|P25205|MCM3_HUMAN DNA replication licensing factor MCM3 OS=Homo sapiens GN=MCM3 PE=1 SV=3	1	3	3	3	4.2	4.2	4.2	90.98	808	808	2.97e-12	0.63684	0.82297	6.1671	2	58791000	36147000	22644000				276	205;3380;5498	True;True;True	208;3422;5583	242;4333;6995	346;6114;9863;9864	346;6114;9864
P0C0S8;Q6FI13;Q16777;Q9BTM1;Q96KK5;Q99878;Q9BTM1-2;Q96QV6;P20671;P16104;Q8IUE6	P0C0S8;Q6FI13;Q16777;Q9BTM1;Q96KK5;Q99878;Q9BTM1-2;Q96QV6;P20671;P16104;Q8IUE6	5;5;5;5;5;5;4;4;4;3;3	1;1;1;1;1;1;1;0;1;0;0	1;1;1;1;1;1;1;0;1;0;0	Histone H2A type 1;Histone H2A type 2-A;Histone H2A type 2-C;Histone H2A.J;Histone H2A type 1-H;Histone H2A type 1-J;Histone H2A type 1-A;Histone H2A type 1-D;Histone H2A.x;Histone H2A type 2-B	HIST1H2AG;HIST2H2AA3;HIST2H2AC;H2AFJ;HIST1H2AH;HIST1H2AJ;HIST1H2AA;HIST1H2AD;H2AFX;HIST2H2AB	>sp|P0C0S8|H2A1_HUMAN Histone H2A type 1 OS=Homo sapiens GN=HIST1H2AG PE=1 SV=2;>sp|Q6FI13|H2A2A_HUMAN Histone H2A type 2-A OS=Homo sapiens GN=HIST2H2AA3 PE=1 SV=3;>sp|Q16777|H2A2C_HUMAN Histone H2A type 2-C OS=Homo sapiens GN=HIST2H2AC PE=1 SV=4;>sp|Q9BTM	11	5	1	1	40.8	8.5	8.5	14.091	130	130;130;129;129;128;128;151;131;130;143;130	8.35e-28	0.63738	0.77521	16.532	2	495270000	284890000	210370000				199	189;2182;2797;3925;5949	False;False;False;True;False	192;2210;2833;3988;6045	222;2780;3565;5009;5010;7560;7561	320;321;3947;3948;5072;7068;7069;7070;10651;10652;10653	321;3948;5072;7069;10651
P35579;P35579-2;P35580-3;P35580-2;P35580;P35749-2;P35749;P35749-3;P35749-4;A7E2Y1;Q9UKX2;P11055;P12882;P13533;Q9Y623;Q9UKX3;P13535;P12883	P35579;P35579-2	39;27;9;9;9;5;5;5;5;1;1;1;1;1;1;1;1;1	39;27;9;9;9;5;5;5;5;1;1;1;1;1;1;1;1;1	35;24;7;7;7;1;1;1;1;0;0;0;0;0;0;0;0;0	Myosin-9	MYH9	>sp|P35579|MYH9_HUMAN Myosin-9 OS=Homo sapiens GN=MYH9 PE=1 SV=4;>sp|P35579-2|MYH9_HUMAN Isoform 2 of Myosin-9 OS=Homo sapiens GN=MYH9	18	39	39	35	27.9	27.9	25.5	226.53	1960	1960;1382;1997;1992;1976;1979;1972;1945;1938;1941;1941;1940;1939;1939;1939;1938;1937;1935	0	0.63766	0.80455	24.499	44	2703900000	1643600000	1060300000				329	210;211;295;300;476;642;727;783;2227;2261;2287;2430;2540;2762;2769;2845;2846;2872;2899;2939;3068;3534;3535;4009;4068;4152;4267;4311;4367;4430;4510;4735;4895;5126;5164;5551;5684;5685;5917	True;True;True;True;True;True;True;True;True;True;True;True;True;True;True;True;True;True;True;True;True;True;True;True;True;True;True;True;True;True;True;True;True;True;True;True;True;True;True	213;214;299;304;482;650;735;791;2255;2289;2315;2460;2572;2798;2805;2881;2882;2908;2935;2975;3105;3580;3581;4072;4131;4217;4332;4377;4433;4496;4577;4807;4970;5206;5244;5636;5773;5774;6012	248;249;250;358;363;590;790;901;968;2841;2883;2915;3099;3234;3517;3518;3527;3630;3631;3632;3673;3709;3767;3921;3922;4516;4517;5114;5115;5202;5203;5315;5454;5455;5508;5577;5578;5652;5756;5757;6049;6249;6541;6582;7073;7237;7238;7239;7517	354;355;356;357;513;519;832;1099;1261;1262;1263;1356;1357;4033;4091;4092;4135;4390;4391;4584;5005;5006;5018;5154;5155;5156;5213;5261;5339;5539;5540;5541;5542;6362;6363;7219;7220;7344;7345;7509;7695;7696;7770;7861;7862;7971;7972;8108;8109;8523;8524;8801;9206;9268;9967;10197;10198;10199;10582;10583	355;357;513;519;832;1099;1263;1357;4033;4091;4135;4390;4584;5006;5018;5155;5156;5213;5261;5339;5541;6362;6363;7220;7344;7509;7696;7770;7861;7971;8109;8523;8801;9206;9268;9967;10198;10199;10583	354;355;356;357;358;359;360;361;362;363;364;365;366	86;161;162;329;337;484;589;627;847;848;1028;1369;1489
P40939	P40939	7	7	7	Trifunctional enzyme subunit alpha, mitochondrial;Long-chain enoyl-CoA hydratase;Long chain 3-hydroxyacyl-CoA dehydrogenase	HADHA	>sp|P40939|ECHA_HUMAN Trifunctional enzyme subunit alpha, mitochondrial OS=Homo sapiens GN=HADHA PE=1 SV=2	1	7	7	7	12.2	12.2	12.2	82.999	763	763	2.47e-31	0.63903	0.8036	15.966	5	190150000	107090000	83058000				349	98;699;890;1566;2516;3600;5447	True;True;True;True;True;True;True	100;707;899;1586;2548;3646;5531	118;119;864;1111;1951;3207;4588;6927;6928	172;173;1211;1573;2740;4551;6468;6469;9763;9764;9765	172;1211;1573;2740;4551;6468;9764	389;390	273;443
O15371	O15371	4	4	4	Eukaryotic translation initiation factor 3 subunit D	EIF3D	>sp|O15371|EIF3D_HUMAN Eukaryotic translation initiation factor 3 subunit D OS=Homo sapiens GN=EIF3D PE=1 SV=1	1	4	4	4	10.2	10.2	10.2	63.972	548	548	3.13e-15	0.63941	0.80096	23.517	4	78374000	47801000	30573000				62	5366;5491;6083;6212	True;True;True;True	5449;5576;6182;6312	6828;6986;7732;7901	9621;9853;10895;11139	9621;9853;10895;11139	60	256
Q9ULV4	Q9ULV4	2	2	2	Coronin-1C	CORO1C	>sp|Q9ULV4|COR1C_HUMAN Coronin-1C OS=Homo sapiens GN=CORO1C PE=1 SV=1	1	2	2	2	4.4	4.4	4.4	53.248	474	474	0.00051782	0.63989	0.82	11.057	2	47932000	26931000	21000000				1014	3906;5621	True;True	3969;5710	4987;7158	7037;7038;10088	7038;10088
Q13123	Q13123	6	6	6	Protein Red	IK	>sp|Q13123|RED_HUMAN Protein Red OS=Homo sapiens GN=IK PE=1 SV=3	1	6	6	6	12.2	12.2	12.2	65.601	557	557	2.08e-14	0.6428	0.81525	26.373	6	273720000	151180000	122540000				585	21;1461;1857;1945;3628;3943	True;True;True;True;True;True	21;1480;1882;1970;3676;4006	24;1828;2376;2485;4627;5037	35;2576;3387;3388;3545;6518;6519;7115;7116	35;2576;3387;3545;6518;7115
Q14739	Q14739	3	3	3	Lamin-B receptor	LBR	>sp|Q14739|LBR_HUMAN Lamin-B receptor OS=Homo sapiens GN=LBR PE=1 SV=2	1	3	3	3	6.2	6.2	6.2	70.702	615	615	1.17e-25	0.64318	0.82793	9.3517	4	120780000	75371000	45409000				641	2401;3929;5988	True;True;True	2431;3992;6085	3061;5015;5016;7614	4336;7078;7079;7080;7081;10722	4336;7080;10722
P26641	P26641	13	13	13	Elongation factor 1-gamma	EEF1G	>sp|P26641|EF1G_HUMAN Elongation factor 1-gamma OS=Homo sapiens GN=EEF1G PE=1 SV=3	1	13	13	13	30.4	30.4	30.4	50.118	437	437	1.05e-86	0.64325	0.82015	14.81	15	2428500000	1446100000	982410000				286	270;316;1314;2484;2768;2841;3067;4254;4463;5010;5165;5774;6059	True;True;True;True;True;True;True;True;True;True;True;True;True	274;320;1329;2515;2804;2877;3104;4319;4529;5086;5245;5866;6157	328;382;1647;3168;3526;3624;3625;3920;5439;5691;6388;6389;6583;7348;7349;7701	473;474;541;2319;4491;4492;5017;5143;5144;5145;5146;5538;7673;8021;8999;9000;9269;9270;10354;10355;10356;10841;10842	474;541;2319;4492;5017;5144;5538;7673;8021;8999;9269;10356;10842
Q86VP6;Q86VP6-2	Q86VP6;Q86VP6-2	8;8	8;8	8;8	Cullin-associated NEDD8-dissociated protein 1	CAND1	>sp|Q86VP6|CAND1_HUMAN Cullin-associated NEDD8-dissociated protein 1 OS=Homo sapiens GN=CAND1 PE=1 SV=2;>sp|Q86VP6-2|CAND1_HUMAN Isoform 2 of Cullin-associated NEDD8-dissociated protein 1 OS=Homo sapiens GN=CAND1	2	8	8	8	8	8	8	136.37	1230	1230;1062	4.13e-33	0.64328	0.81009	28.048	6	98960000	61657000	37303000				758	345;454;517;1080;3195;3618;3846;5042	True;True;True;True;True;True;True;True	349;459;523;1091;3234;3666;3904;5119	419;564;636;1356;4096;4614;4615;4902;6432	591;796;892;1929;5775;5776;6503;6504;6918;9057	591;796;892;1929;5776;6503;6918;9057	916;917	1121;1126
P53007	P53007	3	3	3	Tricarboxylate transport protein, mitochondrial	SLC25A1	>sp|P53007|TXTP_HUMAN Tricarboxylate transport protein, mitochondrial OS=Homo sapiens GN=SLC25A1 PE=1 SV=2	1	3	3	3	10.6	10.6	10.6	34.012	311	311	1.17e-07	0.64331	0.81298	19.44	3	86730000	51714000	35016000				418	1412;1898;4775	True;True;True	1429;1923;4850	1765;2425;6102	2492;3458;3459;8596	2492;3459;8596	515;516	104;112
P49368;P49368-2	P49368;P49368-2	7;7	7;7	7;7	T-complex protein 1 subunit gamma	CCT3	>sp|P49368|TCPG_HUMAN T-complex protein 1 subunit gamma OS=Homo sapiens GN=CCT3 PE=1 SV=4;>sp|P49368-2|TCPG_HUMAN Isoform 2 of T-complex protein 1 subunit gamma OS=Homo sapiens GN=CCT3	2	7	7	7	16.7	16.7	16.7	60.533	545	545;507	5.76e-45	0.6434	0.80901	38.679	7	430770000	242550000	188230000				386	1121;1173;1829;2692;4174;5114;5288	True;True;True;True;True;True;True	1132;1186;1854;2727;4239;5193;5370	1408;1473;2338;2339;3426;5343;6526;6732	1998;2086;3329;3330;3331;4874;4875;7551;9185;9186;9485;9486	1998;2086;3331;4875;7551;9185;9486	447;448	305;416
O00410-3;O00410;O00410-2;O60518	O00410-3;O00410;O00410-2	11;11;11;2	11;11;11;2	11;11;11;2	Importin-5	IPO5	>sp|O00410-3|IPO5_HUMAN Isoform 3 of Importin-5 OS=Homo sapiens GN=IPO5;>sp|O00410|IPO5_HUMAN Importin-5 OS=Homo sapiens GN=IPO5 PE=1 SV=4;>sp|O00410-2|IPO5_HUMAN Isoform 2 of Importin-5 OS=Homo sapiens GN=IPO5	4	11	11	11	14.1	14.1	14.1	125.54	1115	1115;1097;1037;1105	9.85e-52	0.64342	0.81182	56.247	10	320250000	164110000	156140000				33	239;484;1458;1587;3441;3667;4690;4855;4879;5234;5909	True;True;True;True;True;True;True;True;True;True;True	242;490;1477;1607;3486;3715;4762;4930;4954;5316;6004	289;600;1825;1978;4410;4674;5995;6203;6232;6667;7507	414;415;844;2572;2776;2777;6218;6585;8443;8739;8740;8777;9393;10568	414;844;2572;2777;6218;6585;8443;8739;8777;9393;10568	31;32;33	553;725;788
CON__P05787;P05787;CON__H-INV:HIT000292931;CON__H-INV:HIT000016045;CON__Q8VED5;CON__Q9H552;CON__Q6ISB0;CON__Q9NSB2;Q9NSB2;CON__Q5XKE5;Q5XKE5;CON__Q3SY84;Q3SY84;CON__Q6IME9;CON__Q14CN4-1;Q14CN4;Q14CN4-2;CON__Q9DCV7;Q86Y46-2;CON__REFSEQ:XP_092267	CON__P05787;P05787;CON__H-INV:HIT000292931	15;15;9;5;4;4;2;2;2;2;2;2;2;2;2;2;2;2;2;2	11;11;9;3;0;3;0;0;0;0;0;0;0;0;0;0;0;0;0;2	10;10;9;3;0;3;0;0;0;0;0;0;0;0;0;0;0;0;0;2	Keratin, type II cytoskeletal 8	KRT8	>P05787 SWISS-PROT:P05787 Tax_Id=9606 Gene_Symbol=KRT8 Keratin, type II cytoskeletal 8;>sp|P05787|K2C8_HUMAN Keratin, type II cytoskeletal 8 OS=Homo sapiens GN=KRT8 PE=1 SV=7;>H-INV:HIT000292931 Tax_Id=9606 Gene_Symbol=- Similar to Keratin, type II cytoske	20	15	11	10	26.5	22.6	20.7	53.704	483	483;483;443;99;531;499;600;600;600;535;535;523;523;520;511;511;510;457;381;213	4.1e-66	0.64358	0.80711	19.539	12	768780000	454030000	314750000			+	12	446;466;1341;1342;3507;3563;3691;4014;4350;4826;5149;5150;6082;6123;6128	True;True;False;False;True;True;True;False;True;True;True;True;True;False;True	451;472;1357;1358;3553;3609;3739;4077;4416;4901;5229;5230;6181;6222;6227	554;580;1680;1681;1682;4486;4548;4700;5122;5123;5556;6168;6566;6567;6568;7730;7731;7781;7786	783;819;820;2368;2369;2370;2371;6327;6409;6410;6616;7229;7230;7836;8693;9245;9246;9247;9248;10893;10894;10961;10966	783;820;2368;2369;6327;6410;6616;7229;7836;8693;9246;9247;10893;10961;10966	8;9	189;256
Q9Y266	Q9Y266	3	3	3	Nuclear migration protein nudC	NUDC	>sp|Q9Y266|NUDC_HUMAN Nuclear migration protein nudC OS=Homo sapiens GN=NUDC PE=1 SV=1	1	3	3	3	12.1	12.1	12.1	38.242	331	331	2.43e-18	0.64368	0.81897	5.1181	4	263740000	155770000	107970000				1035	3259;3698;5121	True;True;True	3300;3746;5200	4178;4179;4707;6535	5890;5891;5892;6627;9198	5891;6627;9198	1074	50
Q5VZE5	Q5VZE5	2	2	2	N-alpha-acetyltransferase 35, NatC auxiliary subunit	NAA35	>sp|Q5VZE5|NAA35_HUMAN N-alpha-acetyltransferase 35, NatC auxiliary subunit OS=Homo sapiens GN=NAA35 PE=1 SV=1	1	2	2	2	2.3	2.3	2.3	83.638	725	725	0.00033312	0.64379	0.81958	54.797	2	31988000	21191000	10797000				711	136;5756	True;True	139;5848	166;7329	240;10326	240;10326
O43242	O43242	5	5	5	26S proteasome non-ATPase regulatory subunit 3	PSMD3	>sp|O43242|PSMD3_HUMAN 26S proteasome non-ATPase regulatory subunit 3 OS=Homo sapiens GN=PSMD3 PE=1 SV=2	1	5	5	5	11.2	11.2	11.2	60.977	534	534	7.97e-30	0.64574	0.82243	23.743	5	94153000	57184000	36969000				70	1501;2110;4557;4863;6036	True;True;True;True;True	1521;2135;4624;4938;6134	1875;2681;5829;6212;7672	2635;3815;8210;8211;8750;8751;10800	2635;3815;8210;8751;10800	75	358
Q9UG63	Q9UG63	6	6	6	ATP-binding cassette sub-family F member 2	ABCF2	>sp|Q9UG63|ABCF2_HUMAN ATP-binding cassette sub-family F member 2 OS=Homo sapiens GN=ABCF2 PE=1 SV=2	1	6	6	6	11.4	11.4	11.4	71.289	623	623	2.36e-21	0.64601	0.8379	11.789	5	165390000	106140000	59257000				1001	1275;1301;3408;3648;6159;6304	True;True;True;True;True;True	1289;1316;3450;3696;6259;6405	1595;1627;1628;4363;4652;7828;8006	2251;2292;2293;6157;6553;11032;11285	2251;2292;6157;6553;11032;11285	1049	453
P05388;Q8NHW5	P05388;Q8NHW5	8;7	8;7	8;7	60S acidic ribosomal protein P0;60S acidic ribosomal protein P0-like	RPLP0;RPLP0P6	>sp|P05388|RLA0_HUMAN 60S acidic ribosomal protein P0 OS=Homo sapiens GN=RPLP0 PE=1 SV=1;>sp|Q8NHW5|RLA0L_HUMAN 60S acidic ribosomal protein P0-like OS=Homo sapiens GN=RPLP0P6 PE=5 SV=1	2	8	8	8	33.4	33.4	33.4	34.273	317	317;317	1.85e-87	0.64678	0.80033	21.503	10	778440000	447380000	331060000				160	149;616;1004;1005;1793;1933;2015;2444	True;True;True;True;True;True;True;True	152;624;1015;1016;1818;1958;2040;2474	180;757;1256;1257;1258;2288;2289;2473;2571;3119	260;261;1062;1063;1780;1781;1782;1783;3254;3255;3532;3659;4414	261;1063;1781;1783;3254;3532;3659;4414	140	101
P58107	P58107	18	12	12	Epiplakin	EPPK1	>sp|P58107|EPIPL_HUMAN Epiplakin OS=Homo sapiens GN=EPPK1 PE=1 SV=2	1	18	12	12	19.5	12.3	12.3	555.61	5090	5090	2.02e-111	0.6469	0.82444	20.366	9	290360000	174920000	115440000				443	404;566;576;661;1200;1703;1704;1980;2081;2995;3318;3597;4469;4476;4833;5703;5864;5865	True;True;True;True;True;False;True;True;False;True;False;True;True;True;True;False;False;False	409;573;583;669;1213;1724;1725;2005;2106;3031;3360;3643;4535;4542;4908;5793;5958;5959	496;694;708;817;1507;2146;2147;2531;2532;2645;3833;4260;4584;5698;5708;6175;7262;7455;7456	696;974;975;992;1138;2131;3030;3031;3609;3610;3762;5424;5425;6009;6010;6463;8032;8045;8701;10231;10500;10501	696;975;992;1138;2131;3030;3031;3610;3762;5424;6009;6463;8032;8045;8701;10231;10500;10501	548;549	706;1714
P12956	P12956	12	12	12	X-ray repair cross-complementing protein 6	XRCC6	>sp|P12956|XRCC6_HUMAN X-ray repair cross-complementing protein 6 OS=Homo sapiens GN=XRCC6 PE=1 SV=2	1	12	12	12	23.6	23.6	23.6	69.842	609	609	4.98e-95	0.64754	0.81362	32.67	15	850790000	498680000	352120000				220	324;892;899;1352;2478;2479;2886;2900;4004;4322;4677;5167	True;True;True;True;True;True;True;True;True;True;True;True	328;901;908;1368;2509;2510;2922;2936;4067;4388;4749;5247	393;1113;1120;1121;1694;3162;3163;3693;3710;3711;5108;5522;5978;5979;6585	555;556;1576;1587;1588;1589;2387;2388;4481;4482;4483;5239;5240;5262;5263;7211;7212;7791;7792;8421;8422;8423;9273;9274;9275	556;1576;1588;2387;4481;4483;5239;5262;7211;7792;8422;9274	215;216;217	203;346;348
P15311;P35241;P26038	P15311;P35241;P26038	4;4;4	4;4;4	4;4;4	Ezrin;Radixin;Moesin	EZR;RDX;MSN	>sp|P15311|EZRI_HUMAN Ezrin OS=Homo sapiens GN=EZR PE=1 SV=4;>sp|P35241|RADI_HUMAN Radixin OS=Homo sapiens GN=RDX PE=1 SV=1;>sp|P26038|MOES_HUMAN Moesin OS=Homo sapiens GN=MSN PE=1 SV=3	3	4	4	4	6	6	6	69.412	586	586;583;577	1.93e-10	0.64888	0.78354	10.792	4	114370000	68684000	45691000				235	390;1574;2381;3107	True;True;True;True	395;1594;2411;3145	480;1959;1960;3037;3969	675;2750;2751;4300;4301;5600;5601	675;2750;4301;5600
Q9Y2X3	Q9Y2X3	5	5	5	Nucleolar protein 58	NOP58	>sp|Q9Y2X3|NOP58_HUMAN Nucleolar protein 58 OS=Homo sapiens GN=NOP58 PE=1 SV=1	1	5	5	5	12.5	12.5	12.5	59.578	529	529	3.38e-25	0.64959	0.82063	23.535	7	188870000	119440000	69439000				1043	965;1517;3219;4950;5370	True;True;True;True;True	976;1537;3260;5026;5453	1207;1896;1897;4131;4132;6314;6832	1709;2668;2669;2670;5824;5825;8889;9625	1709;2668;5825;8889;9625	1077;1078	64;123
P68431;P84243;Q16695;Q71DI3;Q6NXT2	P68431;P84243;Q16695;Q71DI3;Q6NXT2	4;4;4;4;3	4;4;4;4;3	4;4;4;4;3	Histone H3.1;Histone H3.3;Histone H3.1t;Histone H3.2;Histone H3.3C	HIST1H3A;H3F3A;HIST3H3;HIST2H3A;H3F3C	>sp|P68431|H31_HUMAN Histone H3.1 OS=Homo sapiens GN=HIST1H3A PE=1 SV=2;>sp|P84243|H33_HUMAN Histone H3.3 OS=Homo sapiens GN=H3F3A PE=1 SV=2;>sp|Q16695|H31T_HUMAN Histone H3.1t OS=Homo sapiens GN=HIST3H3 PE=1 SV=3;>sp|Q71DI3|H32_HUMAN Histone H3.2 OS=Homo	5	4	4	4	25	25	25	15.404	136	136;136;136;136;135	1.56e-15	0.6501	0.81628	10.066	5	1380600000	795410000	585220000				519	1102;4624;5007;6262	True;True;True;True	1113;4693;5083;6363	1386;1387;5914;6385;7960	1971;1972;8330;8994;8995;11219;11220	1972;8330;8995;11219
P62191	P62191	2	2	2	26S protease regulatory subunit 4	PSMC1	>sp|P62191|PRS4_HUMAN 26S protease regulatory subunit 4 OS=Homo sapiens GN=PSMC1 PE=1 SV=1	1	2	2	2	4.8	4.8	4.8	49.184	440	440	1.04e-08	0.65116	0.8228	22.989	2	131430000	80912000	50519000				463	524;5994	True;True	530;6091	643;7621	902;903;904;10729	902;10729
P35232	P35232	5	5	5	Prohibitin	PHB	>sp|P35232|PHB_HUMAN Prohibitin OS=Homo sapiens GN=PHB PE=1 SV=1	1	5	5	5	27.2	27.2	27.2	29.804	272	272	5.46e-26	0.65157	0.81846	41.328	4	148630000	85983000	62643000				325	17;2481;2842;4000;5767	True;True;True;True;True	17;2512;2878;4063;5859	20;3165;3626;5104;7341	29;4485;4486;5147;7206;10343	29;4485;5147;7206;10343
Q9UBM7	Q9UBM7	3	3	3	7-dehydrocholesterol reductase	DHCR7	>sp|Q9UBM7|DHCR7_HUMAN 7-dehydrocholesterol reductase OS=Homo sapiens GN=DHCR7 PE=1 SV=1	1	3	3	3	6.9	6.9	6.9	54.489	475	475	2.86e-14	0.65179	0.83007	35.781	2	77445000	45797000	31648000				998	2084;3420;5657	True;True;True	2109;3462;5746	2649;4380;7202	3768;3769;6183;10147	3769;6183;10147
P49327	P49327	34	34	34	Fatty acid synthase;[Acyl-carrier-protein] S-acetyltransferase;[Acyl-carrier-protein] S-malonyltransferase;3-oxoacyl-[acyl-carrier-protein] synthase;3-oxoacyl-[acyl-carrier-protein] reductase;3-hydroxypalmitoyl-[acyl-carrier-protein] dehydratase;Enoyl-[acyl-carrier-protein] reductase;Oleoyl-[acyl-carrier-protein] hydrolase	FASN	>sp|P49327|FAS_HUMAN Fatty acid synthase OS=Homo sapiens GN=FASN PE=1 SV=3	1	34	34	34	19.2	19.2	19.2	273.42	2511	2511	1.6e-195	0.65206	0.81876	19.396	34	1532400000	921670000	610750000				385	193;441;662;740;843;854;999;1066;1351;1356;2019;2034;2143;2228;2570;3100;3207;3332;3477;3545;3900;4271;4274;4595;4659;4686;4728;4892;5203;5719;5972;5990;6021;6270	True;True;True;True;True;True;True;True;True;True;True;True;True;True;True;True;True;True;True;True;True;True;True;True;True;True;True;True;True;True;True;True;True;True	196;446;670;748;852;863;1010;1077;1367;1372;2044;2059;2169;2256;2603;3138;3247;3374;3523;3591;3963;4336;4340;4664;4729;4758;4800;4967;5285;5809;6069;6087;6119;6371	228;548;818;918;1050;1068;1250;1341;1342;1692;1693;1699;2575;2593;2729;2842;3271;3961;4112;4274;4453;4527;4980;5459;5463;5880;5954;5991;6040;6246;6625;7281;7595;7616;7654;7968	327;328;777;1139;1283;1480;1508;1509;1769;1909;1910;1911;2383;2384;2385;2386;2395;3664;3689;3690;3691;3881;4034;4634;5591;5798;5799;6030;6274;6275;6379;6380;7029;7701;7702;7708;8283;8388;8439;8506;8507;8798;9333;10259;10260;10697;10724;10778;11230;11231	328;777;1139;1283;1480;1509;1769;1910;2385;2395;3664;3689;3881;4034;4634;5591;5799;6030;6274;6379;7029;7701;7708;8283;8388;8439;8506;8798;9333;10259;10697;10724;10778;11231	443;444;445;446	453;465;1159;1782
Q9Y678;Q9UBF2	Q9Y678	14;2	14;2	14;2	Coatomer subunit gamma-1	COPG1	>sp|Q9Y678|COPG1_HUMAN Coatomer subunit gamma-1 OS=Homo sapiens GN=COPG1 PE=1 SV=1	2	14	14	14	20.5	20.5	20.5	97.717	874	874;871	8.91e-81	0.6521	0.82816	26.917	13	248260000	153380000	94871000				1072	492;1154;1211;1394;2489;3132;3133;3364;4268;4831;4993;5596;5998;6023	True;True;True;True;True;True;True;True;True;True;True;True;True;True	498;1167;1224;1411;2520;3170;3171;3406;4333;4906;5069;5684;6096;6121	610;1448;1449;1520;1744;3173;4008;4009;4316;5456;6173;6368;7128;7629;7656	857;2052;2053;2054;2148;2459;2460;4498;5653;5654;6090;7697;8699;8965;10050;10741;10742;10780	857;2053;2148;2460;4498;5653;5654;6090;7697;8699;8965;10050;10741;10780	1097;1098;1099	95;505;854
Q9Y265;Q9Y265-2	Q9Y265;Q9Y265-2	3;2	3;2	3;2	RuvB-like 1	RUVBL1	>sp|Q9Y265|RUVB1_HUMAN RuvB-like 1 OS=Homo sapiens GN=RUVBL1 PE=1 SV=1;>sp|Q9Y265-2|RUVB1_HUMAN Isoform 2 of RuvB-like 1 OS=Homo sapiens GN=RUVBL1	2	3	3	3	8.8	8.8	8.8	50.227	456	456;386	4.32e-16	0.65213	0.83034	6.0038	3	53996000	32468000	21528000				1034	553;5098;6281	True;True;True	559;5177;6382	679;6505;7980	954;9156;11248;11249	954;9156;11249
O15427	O15427	4	4	4	Monocarboxylate transporter 4	SLC16A3	>sp|O15427|MOT4_HUMAN Monocarboxylate transporter 4 OS=Homo sapiens GN=SLC16A3 PE=1 SV=1	1	4	4	4	8.8	8.8	8.8	49.469	465	465	4.15e-12	0.65254	0.82072	17.566	3	98533000	55372000	43161000				63	573;1754;3205;3311	True;True;True;True	580;1779;3245;3353	703;2234;4110;4251	986;3177;5795;5796;5996	986;3177;5795;5996
Q9HAV4	Q9HAV4	5	5	5	Exportin-5	XPO5	>sp|Q9HAV4|XPO5_HUMAN Exportin-5 OS=Homo sapiens GN=XPO5 PE=1 SV=1	1	5	5	5	5.6	5.6	5.6	136.31	1204	1204	2.12e-21	0.65256	0.83093	19.22	4	36280000	21437000	14842000				947	860;2125;2353;3313;4639	True;True;True;True;True	869;2151;2383;3355;4709	1075;2703;2996;4253;4254;5931	1519;1520;3846;4242;5999;6000;8355	1520;3846;4242;6000;8355
Q9NV06	Q9NV06	4	4	4	DDB1- and CUL4-associated factor 13	DCAF13	>sp|Q9NV06|DCA13_HUMAN DDB1- and CUL4-associated factor 13 OS=Homo sapiens GN=DCAF13 PE=1 SV=2	1	4	4	4	11.9	11.9	11.9	51.402	445	445	5.89e-34	0.65355	0.82973	21.813	4	85211000	51569000	33642000				975	1500;2223;3035;5248	True;True;True;True	1520;2251;3071;5330	1874;2836;3882;6683;6684	2634;4027;5486;9414;9415;9416	2634;4027;5486;9414
O94979-8;O94979;O94979-2;O94979-4;O94979-3;O94979-6;O94979-7;O94979-5	O94979-8;O94979;O94979-2;O94979-4;O94979-3;O94979-6;O94979-7;O94979-5	9;9;9;9;9;9;7;7	9;9;9;9;9;9;7;7	9;9;9;9;9;9;7;7	Protein transport protein Sec31A	SEC31A	>sp|O94979-8|SC31A_HUMAN Isoform 8 of Protein transport protein Sec31A OS=Homo sapiens GN=SEC31A;>sp|O94979|SC31A_HUMAN Protein transport protein Sec31A OS=Homo sapiens GN=SEC31A PE=1 SV=3;>sp|O94979-2|SC31A_HUMAN Isoform 2 of Protein transport protein Sec	8	9	9	9	9.2	9.2	9.2	134.5	1233	1233;1220;1205;1181;1106;1067;969;509	1.7e-50	0.65358	0.83263	19.62	9	331920000	185000000	146920000				130	2417;2644;3701;3732;4090;4191;4467;5399;6207	True;True;True;True;True;True;True;True;True	2447;2677;3749;3780;4154;4256;4533;5482;6307	3082;3365;4710;4745;5233;5361;5696;6865;7895;7896	4366;4777;4778;6632;6684;6685;7388;7573;8030;9668;9669;11132;11133	4366;4778;6632;6684;7388;7573;8030;9669;11133	108;109	334;595
Q92879;Q92879-3;Q92879-2;Q92879-4;O95319-3;O95319-4;O95319;O95319-2;O95319-5	Q92879;Q92879-3;Q92879-2;Q92879-4	7;7;7;6;1;1;1;1;1	7;7;7;6;1;1;1;1;1	7;7;7;6;1;1;1;1;1	CUGBP Elav-like family member 1	CELF1	>sp|Q92879|CELF1_HUMAN CUGBP Elav-like family member 1 OS=Homo sapiens GN=CELF1 PE=1 SV=2;>sp|Q92879-3|CELF1_HUMAN Isoform 3 of CUGBP Elav-like family member 1 OS=Homo sapiens GN=CELF1;>sp|Q92879-2|CELF1_HUMAN Isoform 2 of CUGBP Elav-like family member 1 O	9	7	7	7	16.3	16.3	16.3	52.063	486	486;483;482;512;521;509;508;490;488	4.97e-30	0.65468	0.82585	21.699	7	400280000	243190000	157090000				827	32;1634;1638;3783;5760;5761;5806	True;True;True;True;True;True;True	32;1655;1659;3838;5852;5853;5900	38;2043;2048;4821;7334;7335;7390	57;2871;2872;2879;6799;6800;10332;10333;10334;10335;10415;10416	57;2872;2879;6800;10332;10334;10416	945;946;947;948;949	18;82;88;94;127
P52292	P52292	8	8	8	Importin subunit alpha-2	KPNA2	>sp|P52292|IMA2_HUMAN Importin subunit alpha-2 OS=Homo sapiens GN=KPNA2 PE=1 SV=1	1	8	8	8	17	17	17	57.861	529	529	3.6e-124	0.65487	0.83677	31.428	10	549940000	319360000	230570000				414	472;990;1146;1824;4013;4061;4089;5208	True;True;True;True;True;True;True;True	478;1001;1159;1849;4076;4124;4153;5290	586;1239;1440;2331;2332;5121;5194;5231;5232;6633	827;1753;2044;3317;3318;3319;3320;7228;7333;7381;7382;7383;7384;7385;7386;7387;9343	827;1753;2044;3319;7228;7333;7384;9343	509	359
Q9Y262	Q9Y262	6	6	6	Eukaryotic translation initiation factor 3 subunit L	EIF3L	>sp|Q9Y262|EIF3L_HUMAN Eukaryotic translation initiation factor 3 subunit L OS=Homo sapiens GN=EIF3L PE=1 SV=1	1	6	6	6	11.2	11.2	11.2	66.726	564	564	2e-19	0.65609	0.83307	6.8842	6	145510000	86983000	58528000				1033	2592;3213;3834;5724;6038;6141	True;True;True;True;True;True	2625;3254;3892;5814;6136;6240	3297;4121;4888;4889;7288;7675;7804	4671;4672;5813;6898;6899;6900;10272;10804;10994	4672;5813;6900;10272;10804;10994	1073	268
P55884-2;P55884	P55884-2;P55884	8;8	8;8	8;8	Eukaryotic translation initiation factor 3 subunit B	EIF3B	>sp|P55884-2|EIF3B_HUMAN Isoform 2 of Eukaryotic translation initiation factor 3 subunit B OS=Homo sapiens GN=EIF3B;>sp|P55884|EIF3B_HUMAN Eukaryotic translation initiation factor 3 subunit B OS=Homo sapiens GN=EIF3B PE=1 SV=3	2	8	8	8	10.2	10.2	10.2	99.028	873	873;814	1.3e-34	0.65625	0.83032	48.53	9	660560000	329110000	331450000				434	1349;2020;2027;2093;2643;4030;4222;6084	True;True;True;True;True;True;True;True	1365;2045;2052;2118;2676;4093;4287;6183	1690;2576;2583;2584;2660;3363;3364;5154;5400;7733	2381;3665;3666;3667;3677;3678;3679;3786;4774;4775;4776;7277;7624;10896	2381;3667;3678;3786;4776;7277;7624;10896
Q07955;Q07955-2;Q07955-3	Q07955;Q07955-2;Q07955-3	9;8;8	8;7;7	8;7;7	Serine/arginine-rich splicing factor 1	SRSF1	>sp|Q07955|SRSF1_HUMAN Serine/arginine-rich splicing factor 1 OS=Homo sapiens GN=SRSF1 PE=1 SV=2;>sp|Q07955-2|SRSF1_HUMAN Isoform ASF-2 of Serine/arginine-rich splicing factor 1 OS=Homo sapiens GN=SRSF1;>sp|Q07955-3|SRSF1_HUMAN Isoform ASF-3 of Serine/argi	3	9	8	8	37.1	34.3	34.3	27.744	248	248;292;201	2.15e-42	0.65633	0.81042	12.556	12	1274500000	779250000	495250000				563	749;755;762;962;1776;2720;3555;4769;5258	True;True;True;True;True;True;False;True;True	757;763;770;973;1801;2755;3601;4841;5340	930;938;945;1204;2265;2266;3456;3457;3458;4539;6085;6086;6697;6698	1302;1303;1313;1324;1704;1705;3222;3223;3224;3225;4917;4918;4919;4920;6397;6398;8570;8571;9435;9436	1302;1313;1324;1704;3222;4917;6398;8570;9435
O75390	O75390	3	3	3	Citrate synthase, mitochondrial	CS	>sp|O75390|CISY_HUMAN Citrate synthase, mitochondrial OS=Homo sapiens GN=CS PE=1 SV=2	1	3	3	3	6.9	6.9	6.9	51.712	466	466	4.56e-09	0.65691	0.82486	4.3458	3	208230000	123630000	84598000				113	310;2697;6013	True;True;True	314;2732;6111	374;3432;7645	532;4882;4883;10766	532;4882;10766
P30419;P30419-2;O60551	P30419;P30419-2;O60551	2;2;1	2;2;1	2;2;1	Glycylpeptide N-tetradecanoyltransferase 1;Glycylpeptide N-tetradecanoyltransferase 2	NMT1;NMT2	>sp|P30419|NMT1_HUMAN Glycylpeptide N-tetradecanoyltransferase 1 OS=Homo sapiens GN=NMT1 PE=1 SV=2;>sp|P30419-2|NMT1_HUMAN Isoform Short of Glycylpeptide N-tetradecanoyltransferase 1 OS=Homo sapiens GN=NMT1;>sp|O60551|NMT2_HUMAN Glycylpeptide N-tetradecano	3	2	2	2	4	4	4	56.806	496	496;416;498	0.00046279	0.6574	0.84401	15.67	2	44476000	27947000	16529000				305	229;5507	True;True	232;5592	277;7006	396;9880	396;9880
Q9BUQ8	Q9BUQ8	8	8	8	Probable ATP-dependent RNA helicase DDX23	DDX23	>sp|Q9BUQ8|DDX23_HUMAN Probable ATP-dependent RNA helicase DDX23 OS=Homo sapiens GN=DDX23 PE=1 SV=3	1	8	8	8	10.1	10.1	10.1	95.581	820	820	1.47e-21	0.65824	0.82916	14.663	9	441560000	265200000	176360000				901	1010;1041;2352;3987;4247;4572;4762;5423	True;True;True;True;True;True;True;True	1021;1052;2382;4050;4312;4641;4834;5507	1264;1309;2995;5089;5432;5849;5850;6078;6895	1790;1860;1861;4241;7190;7664;8236;8237;8238;8562;9717	1790;1861;4241;7190;7664;8238;8562;9717
P51114;P51114-2;P51114-3	P51114;P51114-2;P51114-3	8;8;7	8;8;7	7;7;6	Fragile X mental retardation syndrome-related protein 1	FXR1	>sp|P51114|FXR1_HUMAN Fragile X mental retardation syndrome-related protein 1 OS=Homo sapiens GN=FXR1 PE=1 SV=3;>sp|P51114-2|FXR1_HUMAN Isoform 2 of Fragile X mental retardation syndrome-related protein 1 OS=Homo sapiens GN=FXR1;>sp|P51114-3|FXR1_HUMAN Iso	3	8	8	7	13.4	13.4	12.1	69.72	621	621;539;536	4.62e-29	0.65827	0.84629	31.53	9	499980000	290240000	209740000				403	1000;2373;3494;3520;4620;4981;5826;5899	True;True;True;True;True;True;True;True	1011;2403;3540;3566;4689;5057;5920;5993	1251;3028;4473;4500;5910;6355;7412;7491;7492	1770;1771;4290;6308;6344;6345;8323;8948;10443;10545;10546	1770;4290;6308;6345;8323;8948;10443;10545	463;464;465	169;187;332
Q15020	Q15020	2	2	2	Squamous cell carcinoma antigen recognized by T-cells 3	SART3	>sp|Q15020|SART3_HUMAN Squamous cell carcinoma antigen recognized by T-cells 3 OS=Homo sapiens GN=SART3 PE=1 SV=1	1	2	2	2	2	2	2	109.93	963	963	0.0037513	0.6588	0.83997	29.931	2	45040000	24721000	20320000				649	5369;5694	True;True	5452;5784	6831;7250	9624;10214	9624;10214
P08107;P08107-2	P08107;P08107-2	9;9	8;8	4;4	Heat shock 70 kDa protein 1A/1B	HSPA1A	>sp|P08107|HSP71_HUMAN Heat shock 70 kDa protein 1A/1B OS=Homo sapiens GN=HSPA1A PE=1 SV=5;>sp|P08107-2|HSP71_HUMAN Isoform 2 of Heat shock 70 kDa protein 1A/1B OS=Homo sapiens GN=HSPA1A	2	9	8	4	16.2	14.2	5.6	70.051	641	641;586	8.67e-76	0.65915	0.83912	42.376	9	601120000	328170000	272940000				179	487;686;2440;3389;3676;3912;4121;4122;5409	True;True;True;True;True;True;True;True;False	493;694;2470;3431;3724;3975;4185;4186;5493	603;848;3113;3114;4343;4685;4993;5269;5270;6879	848;1189;4407;4408;4409;6127;6128;6598;7046;7449;7450;9695;9696	848;1189;4408;6128;6598;7046;7449;7450;9696	165	549
P14678-3;P14678;P63162;P14678-2	P14678-3;P14678;P63162;P14678-2	5;5;5;5	5;5;5;5	5;5;5;5	Small nuclear ribonucleoprotein-associated proteins B and B;Small nuclear ribonucleoprotein-associated protein N	SNRPB;SNRPN	>sp|P14678-3|RSMB_HUMAN Isoform SM-B1 of Small nuclear ribonucleoprotein-associated proteins B and B OS=Homo sapiens GN=SNRPB;>sp|P14678|RSMB_HUMAN Small nuclear ribonucleoprotein-associated proteins B and B OS=Homo sapiens GN=SNRPB PE=1 SV=2;>sp|P63162|	4	5	5	5	17.6	17.6	17.6	30.032	289	289;240;240;231	2.95e-10	0.65933	0.82078	4.7058	4	590720000	371380000	219340000				230	625;1671;2348;3844;5733	True;True;True;True;True	633;1692;2378;3902;5823	767;2094;2991;4899;4900;7301	1075;2942;4237;6914;6915;10289	1075;2942;4237;6914;10289	230;231	9;80
P08670;P17661;P41219-2;P41219;P07197;P07196;Q16352	P08670	24;3;2;2;1;1;1	24;3;2;2;1;1;1	23;2;2;2;0;0;0	Vimentin	VIM	>sp|P08670|VIME_HUMAN Vimentin OS=Homo sapiens GN=VIM PE=1 SV=4	7	24	24	23	58.2	58.2	56.2	53.651	466	466;470;471;470;916;543;499	1.83e-239	0.65968	0.81845	18.589	29	2490900000	1496900000	993940000				189	747;1022;1210;1272;1318;1324;1335;2501;2502;2630;2931;2932;3510;3514;3735;4053;4265;4456;4468;4889;5330;5479;5559;5572	True;True;True;True;True;True;True;True;True;True;True;True;True;True;True;True;True;True;True;True;True;True;True;True	755;1033;1223;1286;1333;1339;1350;2532;2533;2663;2967;2968;3556;3560;3783;4116;4330;4522;4534;4964;5413;5564;5645;5660	927;928;1287;1518;1519;1592;1651;1658;1670;1671;3188;3189;3190;3349;3755;3756;3757;3758;4489;4493;4748;5186;5452;5681;5697;6243;6783;6784;6971;6972;7083;7084;7102	1299;1300;1826;2146;2147;2248;2324;2333;2350;2351;2352;4520;4521;4522;4523;4524;4753;4754;5323;5324;5325;5326;5327;5328;5329;6331;6332;6336;6689;7319;7320;7692;8010;8031;8793;8794;9558;9559;9830;9831;9832;9833;9982;9983;10010;10011	1300;1826;2147;2248;2324;2333;2352;4521;4523;4753;5326;5328;6331;6336;6689;7320;7692;8010;8031;8794;9559;9830;9982;10010	178;179;180;181;182;183	183;193;347;372;376;391
P55060;P55060-3;P55060-2	P55060;P55060-3	15;15;5	15;15;5	15;15;5	Exportin-2	CSE1L	>sp|P55060|XPO2_HUMAN Exportin-2 OS=Homo sapiens GN=CSE1L PE=1 SV=3;>sp|P55060-3|XPO2_HUMAN Isoform 3 of Exportin-2 OS=Homo sapiens GN=CSE1L	3	15	15	15	16.9	16.9	16.9	110.42	971	971;945;195	1.1e-130	0.6604	0.82308	27.682	19	5028100000	3013500000	2014500000				427	346;672;1521;2164;2412;2433;3393;3771;3772;4028;4644;4898;5192;5277;6140	True;True;True;True;True;True;True;True;True;True;True;True;True;True;True	350;680;1541;2191;2442;2463;3435;3821;3822;4091;4714;4973;5272;5359;6239	420;830;1901;2752;2753;3076;3077;3102;3103;4347;4797;4798;4799;5152;5936;6252;6610;6721;7802;7803	592;593;1158;2676;3909;3910;4359;4360;4361;4394;4395;6133;6134;6759;6760;6761;6762;6763;6764;6765;7274;8362;8805;9310;9471;10991;10992;10993	592;1158;2676;3910;4360;4394;6134;6759;6762;7274;8362;8805;9310;9471;10992	536;537	1;573
P46783;Q9NQ39	P46783;Q9NQ39	7;5	6;4	6;4	40S ribosomal protein S10;Putative 40S ribosomal protein S10-like	RPS10;RPS10P5	>sp|P46783|RS10_HUMAN 40S ribosomal protein S10 OS=Homo sapiens GN=RPS10 PE=1 SV=1;>sp|Q9NQ39|RS10L_HUMAN Putative 40S ribosomal protein S10-like OS=Homo sapiens GN=RPS10P5 PE=5 SV=1	2	7	6	6	43	38.8	38.8	18.898	165	165;176	9.22e-52	0.66062	0.83275	8.2261	8	857080000	519100000	337980000				373	948;1089;2198;2275;2729;4180;4964	True;False;True;True;True;True;True	958;1100;2226;2303;2764;4245;5040	1186;1369;2803;2804;2900;3467;3468;5350;6331	1683;1945;1946;3979;3980;3981;3982;4114;4115;4932;4933;7560;7561;8912	1683;1946;3979;4115;4933;7560;8912	425;426	21;46
P07900-2;P07900;Q14568;Q58FG0	P07900-2;P07900	25;25;8;3	12;12;1;1	12;12;1;1	Heat shock protein HSP 90-alpha	HSP90AA1	>sp|P07900-2|HS90A_HUMAN Isoform 2 of Heat shock protein HSP 90-alpha OS=Homo sapiens GN=HSP90AA1;>sp|P07900|HS90A_HUMAN Heat shock protein HSP 90-alpha OS=Homo sapiens GN=HSP90AA1 PE=1 SV=5	4	25	12	12	29.5	13.9	13.9	98.16	854	854;732;343;334	0	0.66083	0.81812	12.56	15	1781900000	1119800000	662070000				177	95;329;396;632;871;1009;1073;1147;1175;1176;1180;1598;2064;2133;2163;2170;2193;4091;4489;4876;5266;5672;5673;6134;6181	False;True;True;True;True;False;False;False;True;True;True;True;False;False;True;True;False;True;True;False;False;False;False;False;False	97;333;401;640;880;1020;1084;1160;1188;1189;1193;1618;2089;2159;2190;2197;2221;4155;4556;4951;5348;5761;5762;6233;6281	115;398;486;776;777;778;1089;1262;1263;1349;1441;1475;1476;1477;1482;1483;1991;2624;2713;2714;2751;2762;2796;5234;5727;5728;6227;6228;6708;7222;7223;7224;7225;7794;7795;7864	168;169;564;565;683;684;1084;1085;1086;1539;1788;1789;1920;2045;2088;2089;2090;2091;2098;2099;2796;2797;3727;3728;3862;3863;3907;3908;3923;3968;3969;7389;7390;8075;8076;8077;8770;8771;8772;9453;9454;10178;10179;10180;10181;10182;10979;10980;10981;11087;11088	168;565;683;1084;1539;1788;1920;2045;2088;2089;2099;2797;3727;3862;3908;3923;3969;7390;8075;8770;9454;10179;10182;10979;11087
Q8NI36	Q8NI36	4	4	4	WD repeat-containing protein 36	WDR36	>sp|Q8NI36|WDR36_HUMAN WD repeat-containing protein 36 OS=Homo sapiens GN=WDR36 PE=1 SV=1	1	4	4	4	4.9	4.9	4.9	105.32	951	951	1.08e-10	0.66161	0.84114	19.544	4	47331000	31090000	16241000				794	311;3425;4040;4645	True;True;True;True	315;3467;4103;4715	375;4385;5165;5937	533;6188;7290;8363	533;6188;7290;8363
Q99613	Q99613	11	11	11	Eukaryotic translation initiation factor 3 subunit C	EIF3C	>sp|Q99613|EIF3C_HUMAN Eukaryotic translation initiation factor 3 subunit C OS=Homo sapiens GN=EIF3C PE=1 SV=1	1	11	11	11	10.1	10.1	10.1	105.34	913	913	1.54e-46	0.66185	0.84781	11.109	12	453500000	265100000	188400000				879	272;688;1187;1641;2010;2011;2860;3446;4302;5152;6028	True;True;True;True;True;True;True;True;True;True;True	276;696;1200;1662;2035;2036;2896;3491;4368;5232;6126	331;332;850;851;1491;2052;2566;2567;3661;4416;5496;6570;7662	478;479;1191;1192;2109;2110;2884;3652;3653;3654;5198;5199;6224;7751;9250;9251;10787	479;1192;2110;2884;3653;3654;5199;6224;7751;9250;10787
P49755	P49755	4	4	4	Transmembrane emp24 domain-containing protein 10	TMED10	>sp|P49755|TMEDA_HUMAN Transmembrane emp24 domain-containing protein 10 OS=Homo sapiens GN=TMED10 PE=1 SV=2	1	4	4	4	22.4	22.4	22.4	24.976	219	219	3.84e-22	0.66216	0.83385	18.784	5	286340000	164030000	122310000				392	2564;2649;3289;4547	True;True;True;True	2597;2682;3331;4614	3264;3370;3371;4224;4225;5816	4624;4784;4785;4786;5955;5956;8192	4624;4785;5955;8192	453;454	126;168
Q13347	Q13347	6	6	6	Eukaryotic translation initiation factor 3 subunit I	EIF3I	>sp|Q13347|EIF3I_HUMAN Eukaryotic translation initiation factor 3 subunit I OS=Homo sapiens GN=EIF3I PE=1 SV=1	1	6	6	6	21.2	21.2	21.2	36.501	325	325	5.93e-22	0.66281	0.83086	14.777	5	289890000	176360000	113530000				600	1061;1792;3103;3824;4326;5081	True;True;True;True;True;True	1072;1817;3141;3881;4392;5160	1335;2287;3964;4875;5526;6484	1900;1901;3253;5594;6877;7797;7798;9131	1900;3253;5594;6877;7797;9131	753	1
A6NHR9;A6NHR9-2;A6NHR9-3	A6NHR9;A6NHR9-2	3;3;1	3;3;1	3;3;1	Structural maintenance of chromosomes flexible hinge domain-containing protein 1	SMCHD1	>sp|A6NHR9|SMHD1_HUMAN Structural maintenance of chromosomes flexible hinge domain-containing protein 1 OS=Homo sapiens GN=SMCHD1 PE=1 SV=2;>sp|A6NHR9-2|SMHD1_HUMAN Isoform 2 of Structural maintenance of chromosomes flexible hinge domain-containing protein	3	3	3	3	1.6	1.6	1.6	226.37	2005	2005;1917;762	1.3e-07	0.66306	0.84332	21.729	3	18400000	11196000	7204100				3	1530;3361;5299	True;True;True	1550;3403;5381	1910;4313;6745	2688;2689;2690;6085;9501	2690;6085;9501
Q14204	Q14204	61	61	61	Cytoplasmic dynein 1 heavy chain 1	DYNC1H1	>sp|Q14204|DYHC1_HUMAN Cytoplasmic dynein 1 heavy chain 1 OS=Homo sapiens GN=DYNC1H1 PE=1 SV=5	1	61	61	61	15.1	15.1	15.1	532.4	4646	4646	2.21e-284	0.66409	0.83823	18.019	60	2838700000	1677200000	1161500000				623	61;309;481;808;836;1076;1319;1415;1495;1556;1921;2022;2067;2257;2266;2355;2359;2459;2471;2539;2588;2980;2986;3169;3363;3381;3518;3681;3688;4148;4149;4248;4249;4394;4615;4618;4801;4857;4909;5046;5158;5168;5171;5287;5326;5356;5363;5383;5398;5429;5484;5565;5693;5754;5773;5819;5847;5859;5868;5890;5934	True;True;True;True;True;True;True;True;True;True;True;True;True;True;True;True;True;True;True;True;True;True;True;True;True;True;True;True;True;True;True;True;True;True;True;True;True;True;True;True;True;True;True;True;True;True;True;True;True;True;True;True;True;True;True;True;True;True;True;True;True	63;313;487;817;845;1087;1334;1432;1515;1576;1946;2047;2092;2285;2294;2385;2389;2489;2502;2571;2621;3016;3022;3208;3405;3423;3564;3729;3736;4213;4214;4313;4314;4460;4684;4687;4876;4932;4985;5123;5238;5248;5251;5369;5409;5439;5446;5466;5481;5513;5569;5652;5783;5846;5865;5913;5941;5953;5962;5984;6030	76;373;596;597;1007;1042;1352;1652;1768;1869;1941;2459;2578;2627;2879;2888;2889;2998;3002;3135;3154;3233;3293;3817;3824;4067;4315;4334;4498;4690;4697;5311;5312;5433;5434;5610;5904;5907;6137;6205;6265;6266;6436;6576;6586;6589;6731;6778;6816;6824;6825;6847;6848;6864;6902;6978;7091;7249;7327;7347;7403;7436;7450;7459;7481;7539	112;113;531;840;841;1419;1420;1469;1924;2325;2495;2496;2628;2725;2726;3511;3669;3733;4085;4098;4099;4244;4248;4441;4442;4471;4472;4583;4664;4665;5404;5415;5740;6088;6089;6115;6342;6604;6605;6613;7503;7504;7505;7665;7666;7667;7910;8316;8319;8646;8647;8742;8821;8822;9062;9259;9260;9276;9280;9484;9550;9551;9607;9617;9618;9645;9646;9667;9725;9841;9842;9992;10213;10323;10324;10353;10431;10432;10475;10…	112;531;841;1420;1469;1924;2325;2496;2628;2725;3511;3669;3733;4085;4099;4244;4248;4441;4472;4583;4665;5404;5415;5740;6088;6115;6342;6604;6613;7503;7505;7665;7667;7910;8316;8319;8647;8742;8821;9062;9259;9276;9280;9484;9550;9607;9618;9645;9667;9725;9841;9992;10213;10323;10353;10432;10476;10495;10504;10531;10618	784;785;786;787;788;789;790	336;505;2342;2603;2994;3043;4339
P27824	P27824	3	3	3	Calnexin	CANX	>sp|P27824|CALX_HUMAN Calnexin OS=Homo sapiens GN=CANX PE=1 SV=2	1	3	3	3	6.4	6.4	6.4	67.567	592	592	1.49e-18	0.66475	0.84531	15.7	3	108470000	65562000	42911000				293	420;2017;5346	True;True;True	425;2042;5429	519;2573;6804	730;3661;3662;9590	730;3662;9590
Q8N1F7;Q8N1F7-2	Q8N1F7;Q8N1F7-2	8;6	8;6	8;6	Nuclear pore complex protein Nup93	NUP93	>sp|Q8N1F7|NUP93_HUMAN Nuclear pore complex protein Nup93 OS=Homo sapiens GN=NUP93 PE=1 SV=2;>sp|Q8N1F7-2|NUP93_HUMAN Isoform 2 of Nuclear pore complex protein Nup93 OS=Homo sapiens GN=NUP93	2	8	8	8	10.4	10.4	10.4	93.487	819	819;696	5.1e-25	0.66518	0.84069	40.922	7	206040000	133040000	72997000				777	978;1557;1858;3373;3401;3622;4054;5289	True;True;True;True;True;True;True;True	989;1577;1883;3415;3443;3670;4117;5371	1225;1942;2377;4325;4356;4619;5187;6733	1731;2727;3389;6103;6104;6149;6508;7321;7322;9487	1731;2727;3389;6103;6149;6508;7322;9487	919;920	533;798
O75821	O75821	4	4	4	Eukaryotic translation initiation factor 3 subunit G	EIF3G	>sp|O75821|EIF3G_HUMAN Eukaryotic translation initiation factor 3 subunit G OS=Homo sapiens GN=EIF3G PE=1 SV=2	1	4	4	4	14.7	14.7	14.7	35.611	320	320	5.23e-15	0.6656	0.8631	17.962	5	121180000	68449000	52729000				123	1268;1676;5462;5963	True;True;True;True	1282;1697;5547;6060	1588;2100;2101;6952;7578	2242;2950;2951;2952;2953;9800;10674	2242;2951;9800;10674
P42167;P42167-2	P42167;P42167-2	7;6	3;2	3;2	Lamina-associated polypeptide 2, isoforms beta/gamma;Thymopoietin;Thymopentin	TMPO	>sp|P42167|LAP2B_HUMAN Lamina-associated polypeptide 2, isoforms beta/gamma OS=Homo sapiens GN=TMPO PE=1 SV=2;>sp|P42167-2|LAP2B_HUMAN Isoform Gamma of Lamina-associated polypeptide 2, isoforms beta/gamma OS=Homo sapiens GN=TMPO	2	7	3	3	20.7	8.1	8.1	50.67	454	454;345	1.44e-54	0.66575	0.83793	9.4418	3	127780000	74500000	53282000				354	1604;2108;4209;4693;4999;6171;6294	True;True;False;False;False;False;True	1625;2133;4274;4765;5075;6271;6395	2002;2679;5384;5998;6375;7843;7995	2810;3813;7602;7603;8447;8976;11053;11054;11268;11269	2810;3813;7602;8447;8976;11054;11269
Q99832;Q99832-3;Q99832-4;Q99832-2	Q99832;Q99832-3;Q99832-4	13;12;9;5	13;12;9;5	13;12;9;5	T-complex protein 1 subunit eta	CCT7	>sp|Q99832|TCPH_HUMAN T-complex protein 1 subunit eta OS=Homo sapiens GN=CCT7 PE=1 SV=2;>sp|Q99832-3|TCPH_HUMAN Isoform 3 of T-complex protein 1 subunit eta OS=Homo sapiens GN=CCT7;>sp|Q99832-4|TCPH_HUMAN Isoform 4 of T-complex protein 1 subunit eta OS=Hom	4	13	13	13	30.8	30.8	30.8	59.366	543	543;499;456;339	2.02e-68	0.66635	0.84061	16.668	17	752730000	453240000	299490000				885	649;3317;3484;3849;3898;4416;4461;4842;4940;5173;5320;5879;5880	True;True;True;True;True;True;True;True;True;True;True;True;True	657;3359;3530;3907;3961;4482;4527;4917;5016;5253;5403;5973;5974	798;4258;4259;4461;4905;4977;4978;5635;5688;5689;6185;6186;6300;6301;6591;6771;7470;7471	1110;6005;6006;6007;6008;6287;6288;6922;7024;7025;7026;7946;8018;8019;8716;8717;8718;8868;8869;8870;8871;9282;9283;9539;10518;10519	1110;6007;6287;6922;7026;7946;8018;8716;8870;9282;9539;10518;10519	981;982;983;984;985;986;987;988	1;2;178;184;185;227;308;394
Q14152	Q14152	21	21	21	Eukaryotic translation initiation factor 3 subunit A	EIF3A	>sp|Q14152|EIF3A_HUMAN Eukaryotic translation initiation factor 3 subunit A OS=Homo sapiens GN=EIF3A PE=1 SV=1	1	21	21	21	16.6	16.6	16.6	166.57	1382	1382	1.1e-107	0.66646	0.83211	19.752	20	1005000000	608050000	396980000				621	376;535;998;1350;1484;1504;2393;2517;2891;3031;3312;3372;3633;3983;4114;4549;4752;4829;5310;5745;5924	True;True;True;True;True;True;True;True;True;True;True;True;True;True;True;True;True;True;True;True;True	381;541;1009;1366;1504;1524;2423;2549;2927;3067;3354;3414;3681;4046;4178;4616;4824;4904;5392;5836;6019	463;656;657;1249;1691;1854;1855;1879;3050;3208;3700;3878;4252;4324;4634;5083;5262;5818;6068;6171;6756;7314;7526	653;924;925;926;1767;1768;2382;2607;2608;2639;2640;4320;4321;4552;4553;5250;5251;5480;5997;5998;6101;6102;6530;7181;7440;8195;8196;8546;8696;9515;10306;10594;10595	653;926;1767;2382;2607;2640;4321;4553;5250;5480;5997;6101;6530;7181;7440;8195;8546;8696;9515;10306;10595	778;779;780;781;782	272;344;374;514;526
P62318	P62318	2	2	2	Small nuclear ribonucleoprotein Sm D3	SNRPD3	>sp|P62318|SMD3_HUMAN Small nuclear ribonucleoprotein Sm D3 OS=Homo sapiens GN=SNRPD3 PE=1 SV=1	1	2	2	2	15.1	15.1	15.1	13.916	126	126	4.07e-11	0.66648	0.82101	16.991	4	570060000	324430000	245630000				477	1467;5508	True;True	1486;1487;5593	1835;1836;7007;7008	2586;2587;9881;9882	2586;9881	585	76
P07355-2;P07355;A6NMY6	P07355-2;P07355;A6NMY6	9;9;7	9;9;7	9;9;7	Annexin A2;Putative annexin A2-like protein	ANXA2;ANXA2P2	>sp|P07355-2|ANXA2_HUMAN Isoform 2 of Annexin A2 OS=Homo sapiens GN=ANXA2;>sp|P07355|ANXA2_HUMAN Annexin A2 OS=Homo sapiens GN=ANXA2 PE=1 SV=2;>sp|A6NMY6|AXA2L_HUMAN Putative annexin A2-like protein OS=Homo sapiens GN=ANXA2P2 PE=5 SV=2	3	9	9	9	32.2	32.2	32.2	40.411	357	357;339;339	3.52e-47	0.66678	0.82612	16.052	11	346160000	216800000	129360000				172	606;1876;2033;3440;4264;5031;5080;5125;5343	True;True;True;True;True;True;True;True;True	613;1901;2058;3485;4329;5108;5159;5205;5426	744;2398;2399;2591;2592;4409;5451;6416;6483;6540;6801	1043;3418;3419;3420;3686;3687;3688;6217;7691;9034;9130;9205;9585;9586	1043;3419;3688;6217;7691;9034;9130;9205;9586	153	189
Q9Y305-4;Q9Y305;Q9Y305-2;Q9Y305-3	Q9Y305-4;Q9Y305;Q9Y305-2;Q9Y305-3	3;3;3;3	3;3;3;3	3;3;3;3	Acyl-coenzyme A thioesterase 9, mitochondrial	ACOT9	>sp|Q9Y305-4|ACOT9_HUMAN Isoform 4 of Acyl-coenzyme A thioesterase 9, mitochondrial OS=Homo sapiens GN=ACOT9;>sp|Q9Y305|ACOT9_HUMAN Acyl-coenzyme A thioesterase 9, mitochondrial OS=Homo sapiens GN=ACOT9 PE=1 SV=2;>sp|Q9Y305-2|ACOT9_HUMAN Isoform 2 of Acyl-	4	3	3	3	6	6	6	50.85	448	448;439;406;379	2.18e-06	0.667	0.81599	7.9901	3	76242000	40274000	35969000				1044	2267;2346;2857	True;True;True	2295;2376;2893	2890;2989;3657	4100;4235;5194	4100;4235;5194	1079	325
Q99623	Q99623	5	5	5	Prohibitin-2	PHB2	>sp|Q99623|PHB2_HUMAN Prohibitin-2 OS=Homo sapiens GN=PHB2 PE=1 SV=2	1	5	5	5	19.7	19.7	19.7	33.296	299	299	9.83e-36	0.66749	0.8401	13.971	4	187150000	103700000	83447000				880	1496;2386;2577;3177;5768	True;True;True;True;True	1516;2416;2610;3216;5860	1870;3042;3279;4076;7342	2629;4308;4309;4646;4647;5750;10344	2629;4309;4647;5750;10344
P50991	P50991	9	9	9	T-complex protein 1 subunit delta	CCT4	>sp|P50991|TCPD_HUMAN T-complex protein 1 subunit delta OS=Homo sapiens GN=CCT4 PE=1 SV=4	1	9	9	9	24.3	24.3	24.3	57.924	539	539	1.39e-94	0.66776	0.81463	16.292	9	710270000	408060000	302210000				402	134;317;603;694;1818;3659;3815;5311;5652	True;True;True;True;True;True;True;True;True	137;321;610;702;1843;3707;3872;5393;5741	164;383;741;859;2325;4665;4862;4863;6757;7195	237;238;542;543;1039;1204;1205;3310;6573;6856;6857;6858;9516;10137;10138	237;542;1039;1204;3310;6573;6856;9516;10137	460;461;462	60;446;458
Q9NTI5;Q9NTI5-2	Q9NTI5;Q9NTI5-2	6;6	3;3	3;3	Sister chromatid cohesion protein PDS5 homolog B	PDS5B	>sp|Q9NTI5|PDS5B_HUMAN Sister chromatid cohesion protein PDS5 homolog B OS=Homo sapiens GN=PDS5B PE=1 SV=1;>sp|Q9NTI5-2|PDS5B_HUMAN Isoform 2 of Sister chromatid cohesion protein PDS5 homolog B OS=Homo sapiens GN=PDS5B	2	6	3	3	3.9	1.6	1.6	164.67	1447	1447;1391	4.94e-13	0.66829	0.85634	27.73	2	30279000	18576000	11703000				969	188;817;839;1343;2320;3413	True;True;False;False;True;False	191;826;848;1359;2348;3455	221;1017;1045;1683;2953;4369	319;1435;1436;1473;2372;4184;6164	319;1435;1473;2372;4184;6164	867	342
P0C0S5;Q71UI9;Q71UI9-2	P0C0S5;Q71UI9;Q71UI9-2	4;4;3	2;2;1	2;2;1	Histone H2A.Z;Histone H2A.V	H2AFZ;H2AFV	>sp|P0C0S5|H2AZ_HUMAN Histone H2A.Z OS=Homo sapiens GN=H2AFZ PE=1 SV=2;>sp|Q71UI9|H2AV_HUMAN Histone H2A.V OS=Homo sapiens GN=H2AFV PE=1 SV=3;>sp|Q71UI9-2|H2AV_HUMAN Isoform 2 of Histone H2A.V OS=Homo sapiens GN=H2AFV	3	4	2	2	31.2	18.8	18.8	13.553	128	128;128;114	3.15e-14	0.66898	0.84105	12.716	2	125500000	72082000	53416000				198	189;497;1646;2182	False;True;True;False	192;503;1667;2210	222;615;2058;2780	320;321;862;863;2894;3947;3948	321;862;2894;3948
Q13263;Q13263-2	Q13263;Q13263-2	9;9	9;9	9;9	Transcription intermediary factor 1-beta	TRIM28	>sp|Q13263|TIF1B_HUMAN Transcription intermediary factor 1-beta OS=Homo sapiens GN=TRIM28 PE=1 SV=5;>sp|Q13263-2|TIF1B_HUMAN Isoform 2 of Transcription intermediary factor 1-beta OS=Homo sapiens GN=TRIM28	2	9	9	9	12.7	12.7	12.7	88.549	835	835;753	3.04e-78	0.66938	0.84146	14.579	8	419700000	261500000	158210000				595	53;1344;2207;2671;2852;2855;3264;3302;3818	True;True;True;True;True;True;True;True;True	55;1360;2235;2704;2888;2891;3305;3344;3875	68;1684;2814;3396;3652;3655;4185;4240;4867	100;2373;2374;3996;4822;4823;5189;5192;5899;5978;5979;6865	100;2373;3996;4822;5189;5192;5899;5979;6865	743;744;745	378;389;423
Q9UHD8;Q9UHD8-5;Q9UHD8-2;Q9UHD8-7;Q9UHD8-3;Q9UHD8-8;Q9UHD8-9;Q9UHD8-4	Q9UHD8;Q9UHD8-5;Q9UHD8-2;Q9UHD8-7;Q9UHD8-3;Q9UHD8-8;Q9UHD8-9;Q9UHD8-4	8;8;8;8;7;6;6;6	8;8;8;8;7;6;6;6	8;8;8;8;7;6;6;6	Septin-9	2009-09-01	>sp|Q9UHD8|SEPT9_HUMAN Septin-9 OS=Homo sapiens GN=SEPT9 PE=1 SV=2;>sp|Q9UHD8-5|SEPT9_HUMAN Isoform 5 of Septin-9 OS=Homo sapiens GN=SEPT9;>sp|Q9UHD8-2|SEPT9_HUMAN Isoform 2 of Septin-9 OS=Homo sapiens GN=SEPT9;>sp|Q9UHD8-7|SEPT9_HUMAN Isoform 7 of Septin-	8	8	8	8	14.8	14.8	14.8	65.401	586	586;579;568;567;422;474;362;335	3.02e-33	0.66946	0.86787	25.444	7	312190000	184670000	127520000				1003	417;418;4613;4804;5017;5840;6011;6219	True;True;True;True;True;True;True;True	422;423;4682;4879;5093;5934;6109;6319	515;516;5902;6141;6397;7429;7643;7909	726;727;8314;8653;9010;9011;10466;10467;10764;11150	726;727;8314;8653;9011;10466;10764;11150	1050	288
Q02978	Q02978	11	11	11	Mitochondrial 2-oxoglutarate/malate carrier protein	SLC25A11	>sp|Q02978|M2OM_HUMAN Mitochondrial 2-oxoglutarate/malate carrier protein OS=Homo sapiens GN=SLC25A11 PE=1 SV=3	1	11	11	11	43.3	43.3	43.3	34.061	314	314	1.69e-120	0.6702	0.85882	23.779	12	394970000	233690000	161290000				555	59;549;590;1743;1842;3175;3609;3971;4165;5382;6130	True;True;True;True;True;True;True;True;True;True;True	61;555;597;1768;1867;3214;3657;4034;4230;5465;6229	74;675;725;726;727;2221;2357;4073;4074;4602;5070;5333;6846;7788	109;110;950;1018;1019;1020;3158;3356;3357;5746;5747;6487;7166;7167;7536;7537;9644;10969	109;950;1019;3158;3356;5747;6487;7166;7537;9644;10969	690	127
Q99590;Q99590-2	Q99590;Q99590-2	2;2	2;2	2;2	Protein SCAF11	SCAF11	>sp|Q99590|SCAFB_HUMAN Protein SCAF11 OS=Homo sapiens GN=SCAF11 PE=1 SV=2;>sp|Q99590-2|SCAFB_HUMAN Isoform 2 of Protein SCAF11 OS=Homo sapiens GN=SCAF11	2	2	2	2	1.3	1.3	1.3	164.65	1463	1463;1148	1.22e-05	0.67057	0.82898	40.203	2	45025000	26786000	18239000				878	1567;2994	True;True	1587;3030	1952;3832	2741;5423	2741;5423
P53396;P53396-2	P53396;P53396-2	11;11	11;11	11;11	ATP-citrate synthase	ACLY	>sp|P53396|ACLY_HUMAN ATP-citrate synthase OS=Homo sapiens GN=ACLY PE=1 SV=3;>sp|P53396-2|ACLY_HUMAN Isoform 2 of ATP-citrate synthase OS=Homo sapiens GN=ACLY	2	11	11	11	11.4	11.4	11.4	120.84	1101	1101;1091	6.44e-70	0.67063	0.84286	13.731	9	334350000	193240000	141110000				419	141;753;845;1119;1430;2178;3619;3722;4743;5028;5226	True;True;True;True;True;True;True;True;True;True;True	144;761;854;1130;1449;2206;3667;3770;4815;5105;5308	171;935;1052;1406;1791;2773;4616;4733;6059;6412;6656	247;248;1309;1482;1483;1994;1995;2531;3936;3937;6505;6669;8537;9029;9373;9374	248;1309;1483;1995;2531;3937;6505;6669;8537;9029;9374	517;518	666;957
O00116	O00116	2	2	2	Alkyldihydroxyacetonephosphate synthase, peroxisomal	AGPS	>sp|O00116|ADAS_HUMAN Alkyldihydroxyacetonephosphate synthase, peroxisomal OS=Homo sapiens GN=AGPS PE=1 SV=1	1	2	2	2	5.2	5.2	5.2	72.911	658	658	1.86e-08	0.67215	0.84382	40.476	2	8687100	4870500	3816600				23	1700;4003	True;True	1721;4066	2143;5107	3027;7210	3027;7210
Q8NE71;Q8NE71-2	Q8NE71;Q8NE71-2	6;6	6;6	6;6	ATP-binding cassette sub-family F member 1	ABCF1	>sp|Q8NE71|ABCF1_HUMAN ATP-binding cassette sub-family F member 1 OS=Homo sapiens GN=ABCF1 PE=1 SV=2;>sp|Q8NE71-2|ABCF1_HUMAN Isoform 2 of ATP-binding cassette sub-family F member 1 OS=Homo sapiens GN=ABCF1	2	6	6	6	10.4	10.4	10.4	95.925	845	845;807	2.28e-39	0.67269	0.84708	23.289	5	149530000	86676000	62850000				789	569;1409;1630;2380;2465;5019	True;True;True;True;True;True	576;1426;1651;2410;2496;5095	697;1762;2039;3035;3036;3147;6401	978;2487;2863;4298;4299;4458;4459;9015;9016	978;2487;2863;4299;4458;9016	925;926	444;703
Q7L576;Q96F07;Q96F07-2;Q7L576-2;Q7L576-3	Q7L576;Q96F07;Q96F07-2;Q7L576-2;Q7L576-3	2;1;1;1;1	2;1;1;1;1	2;1;1;1;1	Cytoplasmic FMR1-interacting protein 1;Cytoplasmic FMR1-interacting protein 2	CYFIP1;CYFIP2	>sp|Q7L576|CYFP1_HUMAN Cytoplasmic FMR1-interacting protein 1 OS=Homo sapiens GN=CYFIP1 PE=1 SV=1;>sp|Q96F07|CYFP2_HUMAN Cytoplasmic FMR1-interacting protein 2 OS=Homo sapiens GN=CYFIP2 PE=1 SV=2;>sp|Q96F07-2|CYFP2_HUMAN Isoform 2 of Cytoplasmic FMR1-inter	5	2	2	2	1.8	1.8	1.8	145.18	1253	1253;1278;1253;822;447	0.00031672	0.6727	0.84441	18.065	2	14698000	7371300	7326800				740	4171;6101	True;True	4236;6200	5340;7753	7547;10924	7547;10924
P02786	P02786	4	4	4	Transferrin receptor protein 1;Transferrin receptor protein 1, serum form	TFRC	>sp|P02786|TFR1_HUMAN Transferrin receptor protein 1 OS=Homo sapiens GN=TFRC PE=1 SV=2	1	4	4	4	5.3	5.3	5.3	84.87	760	760	3.93e-13	0.67302	0.85333	13.469	3	57203000	34839000	22365000				147	2509;3377;3642;5908	True;True;True;True	2541;3419;3690;6003	3199;4330;4646;7506	4536;4537;6111;6545;10567	4537;6111;6545;10567
Q15645;Q15645-2	Q15645	9;1	9;1	9;1	Pachytene checkpoint protein 2 homolog	TRIP13	>sp|Q15645|PCH2_HUMAN Pachytene checkpoint protein 2 homolog OS=Homo sapiens GN=TRIP13 PE=1 SV=2	2	9	9	9	25	25	25	48.55	432	432;196	1.38e-56	0.67305	0.84715	11.951	9	527760000	322100000	205670000				671	647;2226;2713;3577;4178;4186;6002;6010;6167	True;True;True;True;True;True;True;True;True	655;2254;2748;3623;4243;4251;6100;6108;6267	796;2840;3449;4563;5348;5356;7634;7642;7839	1107;1108;4032;4908;6430;6431;7558;7567;10750;10762;10763;11049	1108;4032;4908;6430;7558;7567;10750;10763;11049	858	339
Q00610;Q00610-2;P53675;P53675-2	Q00610;Q00610-2	40;40;8;8	40;40;8;8	40;40;8;8	Clathrin heavy chain 1	CLTC	>sp|Q00610|CLH1_HUMAN Clathrin heavy chain 1 OS=Homo sapiens GN=CLTC PE=1 SV=5;>sp|Q00610-2|CLH1_HUMAN Isoform 2 of Clathrin heavy chain 1 OS=Homo sapiens GN=CLTC	4	40	40	40	31.3	31.3	31.3	191.61	1675	1675;1639;1640;1583	0	0.67394	0.84549	25.368	52	3835000000	2221300000	1613700000				541	299;431;641;966;1085;1279;1960;1962;2115;2118;2232;2408;2620;2712;2778;2935;2983;3029;3081;3204;3328;3369;3767;3863;4034;4055;4081;4086;4374;4495;4581;5051;5301;5387;5502;5535;5681;5922;6070;6184	True;True;True;True;True;True;True;True;True;True;True;True;True;True;True;True;True;True;True;True;True;True;True;True;True;True;True;True;True;True;True;True;True;True;True;True;True;True;True;True	303;436;649;977;1096;1293;1985;1987;2140;2144;2260;2438;2653;2747;2814;2971;3019;3065;3118;3244;3370;3411;3817;3921;4097;4118;4145;4150;4440;4562;4650;5128;5383;5470;5587;5620;5770;6017;6169;6284	362;532;788;789;1208;1209;1362;1363;1599;2501;2504;2505;2687;2693;2694;2695;2848;2849;3071;3337;3448;3538;3762;3820;3873;3874;3875;3937;3938;4109;4270;4321;4793;4925;5158;5188;5219;5228;5587;5588;5734;5864;5865;6443;6444;6747;6852;6999;7051;7052;7234;7523;7524;7717;7867	517;518;750;751;1097;1098;1710;1711;1936;1937;1938;1939;2256;3568;3573;3574;3823;3824;3832;3833;3834;3835;4043;4044;4045;4347;4731;4732;4906;4907;5037;5334;5408;5409;5475;5476;5477;5562;5563;5793;5794;6023;6024;6097;6098;6754;6952;7281;7282;7323;7367;7378;7875;7876;7877;8083;8084;8258;8259;8260;8261;9070;9071;9072;9503;9651;9652;9870;9871;9940;9941;9942;10192;10591;10592;10871;10872;11091	518;751;1098;1711;1937;2256;3568;3573;3824;3832;4045;4347;4731;4906;5037;5334;5408;5477;5563;5793;6023;6098;6754;6952;7282;7323;7367;7378;7877;8083;8258;9072;9503;9651;9870;9940;10192;10592;10872;11091	661;662;663;664;665;666;667	73;95;206;587;590;604;1332
P17812	P17812	10	10	10	CTP synthase 1	CTPS	>sp|P17812|PYRG1_HUMAN CTP synthase 1 OS=Homo sapiens GN=CTPS1 PE=1 SV=2	1	10	10	10	21	21	21	66.69	591	591	2.83e-82	0.6755	0.85075	16.079	10	507860000	288860000	219000000				243	1528;1570;1819;2718;3335;4215;4545;4651;5455;6182	True;True;True;True;True;True;True;True;True;True	1548;1590;1844;2753;3377;4280;4612;4721;5539;6282	1908;1955;2326;3454;4279;5391;5814;5944;5945;6939;7865	2686;2745;3311;4915;6038;6039;7611;8190;8374;8375;9783;11089	2686;2745;3311;4915;6038;7611;8190;8375;9783;11089	249	126
Q9Y3F4	Q9Y3F4	8	8	8	Serine-threonine kinase receptor-associated protein	STRAP	>sp|Q9Y3F4|STRAP_HUMAN Serine-threonine kinase receptor-associated protein OS=Homo sapiens GN=STRAP PE=1 SV=1	1	8	8	8	31.4	31.4	31.4	38.438	350	350	2.96e-78	0.67553	0.85278	24.3	9	452470000	263040000	189430000				1048	664;1791;2709;4708;4709;4778;5425;6120	True;True;True;True;True;True;True;True	672;1816;2744;4780;4781;4853;5509;6219	820;2285;2286;3445;6016;6017;6105;6106;6897;7778	1141;1142;3250;3251;3252;4901;4902;8473;8474;8600;8601;9719;9720;10958	1141;3251;4901;8473;8474;8601;9719;10958
Q9Y295	Q9Y295	5	5	5	Developmentally-regulated GTP-binding protein 1	DRG1	>sp|Q9Y295|DRG1_HUMAN Developmentally-regulated GTP-binding protein 1 OS=Homo sapiens GN=DRG1 PE=1 SV=1	1	5	5	5	17.4	17.4	17.4	40.542	367	367	2.24e-19	0.67605	0.8264	22.464	5	147110000	89084000	58026000				1038	1965;2382;2425;2591;3467	True;True;True;True;True	1990;2412;2455;2624;3513	2508;3038;3093;3296;4442	3578;4302;4379;4380;4669;4670;6261	3578;4302;4380;4670;6261
P30876	P30876	7	7	7	DNA-directed RNA polymerase II subunit RPB2	POLR2B	>sp|P30876|RPB2_HUMAN DNA-directed RNA polymerase II subunit RPB2 OS=Homo sapiens GN=POLR2B PE=1 SV=1	1	7	7	7	5.9	5.9	5.9	133.9	1174	1174	7.31e-16	0.67615	0.85867	15.313	6	203330000	118210000	85119000				306	1943;2297;2633;2675;3608;3746;5367	True;True;True;True;True;True;True	1968;2325;2666;2708;3656;3794;5450	2483;2925;3352;3402;4601;4764;6829	3543;4149;4759;4833;6486;6714;6715;9622	3543;4149;4759;4833;6486;6715;9622	333	200
Q9BPX3	Q9BPX3	3	3	3	Condensin complex subunit 3	NCAPG	>sp|Q9BPX3|CND3_HUMAN Condensin complex subunit 3 OS=Homo sapiens GN=NCAPG PE=1 SV=1	1	3	3	3	3.8	3.8	3.8	114.33	1015	1015	2.25e-20	0.6763	0.85303	13.57	3	21154000	12632000	8522700				886	233;1529;5368	True;True;True	236;1549;5451	282;1909;6830	405;406;2687;9623	405;2687;9623	989	650
Q96HS1;Q96HS1-2	Q96HS1;Q96HS1-2	7;7	7;7	7;7	Serine/threonine-protein phosphatase PGAM5, mitochondrial	PGAM5	>sp|Q96HS1|PGAM5_HUMAN Serine/threonine-protein phosphatase PGAM5, mitochondrial OS=Homo sapiens GN=PGAM5 PE=1 SV=2;>sp|Q96HS1-2|PGAM5_HUMAN Isoform 2 of Serine/threonine-protein phosphatase PGAM5, mitochondrial OS=Homo sapiens GN=PGAM5	2	7	7	7	23.2	23.2	23.2	32.004	289	289;255	1.78e-29	0.67799	0.85604	27.199	7	252740000	148380000	104360000				855	181;1224;1227;2180;2231;4499;5923	True;True;True;True;True;True;True	184;1237;1240;2208;2259;4566;6018	214;1534;1537;2776;2846;2847;5739;7525	310;2167;2171;3942;4040;4041;4042;8089;10593	310;2167;2171;3942;4040;8089;10593
Q7LBC6;Q7LBC6-2	Q7LBC6;Q7LBC6-2	2;1	2;1	2;1	Lysine-specific demethylase 3B	KDM3B	>sp|Q7LBC6|KDM3B_HUMAN Lysine-specific demethylase 3B OS=Homo sapiens GN=KDM3B PE=1 SV=2;>sp|Q7LBC6-2|KDM3B_HUMAN Isoform 2 of Lysine-specific demethylase 3B OS=Homo sapiens GN=KDM3B	2	2	2	2	1.6	1.6	1.6	191.58	1761	1761;1417	5.7e-05	0.6791	0.85125	1.3625	2	6415500	3983500	2432000				741	1034;3178	True;True	1045;3217	1300;4077;4078	1846;5751;5752	1846;5752
O00148	O00148	14	3	3	ATP-dependent RNA helicase DDX39A	DDX39A	>sp|O00148|DX39A_HUMAN ATP-dependent RNA helicase DDX39A OS=Homo sapiens GN=DDX39A PE=1 SV=2	1	14	3	3	31.4	10.1	10.1	49.129	427	427	2.04e-81	0.67978	0.85718	8.1368	3	72247000	45751000	26497000				25	639;725;929;1149;1852;2002;2003;2533;2750;3617;3922;4535;5926;6259	True;False;False;False;False;False;False;False;False;False;True;False;True;False	647;733;939;1162;1877;2027;2028;2565;2786;3665;3985;4602;6021;6360	785;898;899;1159;1443;2369;2556;2557;3226;3500;4612;4613;5006;5801;7528;7956;7957	1094;1255;1256;1257;1258;1639;2047;3374;3375;3638;3639;3640;4573;4982;6500;6501;6502;7064;8175;10597;11214;11215;11216	1094;1258;1639;2047;3374;3639;3640;4573;4982;6501;7064;8175;10597;11216	27	300
Q9Y3T9	Q9Y3T9	2	2	2	Nucleolar complex protein 2 homolog	NOC2L	>sp|Q9Y3T9|NOC2L_HUMAN Nucleolar complex protein 2 homolog OS=Homo sapiens GN=NOC2L PE=1 SV=4	1	2	2	2	2.5	2.5	2.5	84.918	749	749	9.89e-06	0.68005	0.81736	8.0239	2	35089000	19895000	15195000				1051	3267;5704	True;True	3308;5794	4188;7263	5902;10232	5902;10232
Q9BQ67	Q9BQ67	3	3	3	Glutamate-rich WD repeat-containing protein 1	GRWD1	>sp|Q9BQ67|GRWD1_HUMAN Glutamate-rich WD repeat-containing protein 1 OS=Homo sapiens GN=GRWD1 PE=1 SV=1	1	3	3	3	5.4	5.4	5.4	49.419	446	446	5.26e-09	0.68025	0.86792	15.269	2	90222000	54260000	35962000				889	440;1972;1973	True;True;True	445;1997;1998	547;2522;2523	776;3600;3601	776;3600;3601
Q9BXS6;Q9BXS6-2;Q9BXS6-5;Q9BXS6-3;Q9BXS6-4	Q9BXS6;Q9BXS6-2;Q9BXS6-5;Q9BXS6-3;Q9BXS6-4	2;2;2;2;2	2;2;2;2;2	2;2;2;2;2	Nucleolar and spindle-associated protein 1	NUSAP1	>sp|Q9BXS6|NUSAP_HUMAN Nucleolar and spindle-associated protein 1 OS=Homo sapiens GN=NUSAP1 PE=1 SV=1;>sp|Q9BXS6-2|NUSAP_HUMAN Isoform 2 of Nucleolar and spindle-associated protein 1 OS=Homo sapiens GN=NUSAP1;>sp|Q9BXS6-5|NUSAP_HUMAN Isoform 5 of Nucleolar	5	2	2	2	5.4	5.4	5.4	49.451	441	441;440;440;439;425	5.88e-07	0.6805	0.86689	1.135	2	47172000	26846000	20326000				911	3594;3809	True;True	3640;3866	4581;4854	6459;6847	6459;6847	1001	1
P22087	P22087	12	12	11	rRNA 2-O-methyltransferase fibrillarin	FBL	>sp|P22087|FBRL_HUMAN rRNA 2-O-methyltransferase fibrillarin OS=Homo sapiens GN=FBL PE=1 SV=2	1	12	12	11	41.1	41.1	37.7	33.784	321	321	1.88e-125	0.68081	0.83074	11.717	18	2968300000	1796100000	1172200000				260	373;757;813;1846;2672;2967;3970;4065;4066;4177;4623;5918	True;True;True;True;True;True;True;True;True;True;True;True	378;765;822;1871;2705;3003;4033;4128;4129;4242;4692;6013	460;940;1013;2363;3397;3398;3801;3802;5068;5069;5198;5199;5200;5346;5347;5913;7518;7519	648;649;1316;1317;1427;1428;3365;4824;4825;4826;5381;5382;5383;5384;7164;7165;7338;7339;7340;7341;7342;7556;7557;8328;8329;10584;10585;10586	649;1317;1428;3365;4824;5382;7164;7338;7340;7556;8328;10585	275	87
P46940;Q86VI3	P46940	38;2	38;2	37;1	Ras GTPase-activating-like protein IQGAP1	IQGAP1	>sp|P46940|IQGA1_HUMAN Ras GTPase-activating-like protein IQGAP1 OS=Homo sapiens GN=IQGAP1 PE=1 SV=1	2	38	38	37	31	31	30.5	189.25	1657	1657;1631	3.2e-296	0.681	0.85912	26.287	43	2531800000	1456400000	1075400000				374	304;339;491;575;758;891;1028;1122;1139;1242;1332;1520;2047;2374;2431;2468;2657;2975;3079;3187;3233;3261;3505;3538;3606;3780;3862;4097;4908;5043;5102;5127;5243;5244;5286;5300;5542;6155	True;True;True;True;True;True;True;True;True;True;True;True;True;True;True;True;True;True;True;True;True;True;True;True;True;True;True;True;True;True;True;True;True;True;True;True;True;True	308;343;497;582;766;900;1039;1133;1151;1255;1347;1540;2072;2404;2461;2499;2690;3011;3116;3226;3274;3302;3551;3584;3654;3833;3920;4161;4984;5120;5181;5207;5325;5326;5368;5382;5627;6255	368;412;609;705;706;707;941;1112;1294;1409;1431;1556;1666;1900;2606;3029;3100;3150;3151;3380;3381;3810;3811;3812;3934;4088;4150;4182;4484;4520;4599;4815;4923;4924;5240;6264;6433;6509;6542;6678;6679;6730;6746;7062;7063;7823	525;581;856;989;990;991;1318;1319;1574;1575;1836;1999;2029;2196;2345;2346;2674;2675;3706;4291;4292;4392;4463;4464;4465;4466;4799;4800;4801;5395;5396;5397;5558;5559;5764;5849;5850;5895;5896;6322;6323;6367;6368;6483;6484;6790;6950;6951;7399;8820;9058;9161;9207;9409;9410;9482;9483;9502;9954;9955;9956;11025	525;581;856;990;1319;1574;1836;1999;2029;2196;2345;2674;3706;4291;4392;4464;4800;5396;5559;5764;5850;5896;6323;6368;6483;6790;6951;7399;8820;9058;9161;9207;9409;9410;9482;9502;9955;11025	427;428;429;430;431;432;433;434;435	196;246;866;892;913;993;1080;1160;1240
P40227;Q92526	P40227	10;1	10;1	10;1	T-complex protein 1 subunit zeta	CCT6A	>sp|P40227|TCPZ_HUMAN T-complex protein 1 subunit zeta OS=Homo sapiens GN=CCT6A PE=1 SV=3	2	10	10	10	21.5	21.5	21.5	58.024	531	531;530	1.84e-59	0.68156	0.86313	27.301	10	537790000	288010000	249780000				345	337;745;1069;1209;1809;2240;2449;4238;5056;5711	True;True;True;True;True;True;True;True;True;True	341;753;1080;1222;1834;2268;2479;4303;5133;5801	410;925;1345;1517;2314;2862;3124;5421;6450;7272	579;1296;1915;2145;3293;3294;4062;4421;7649;9083;9084;10246	579;1296;1915;2145;3293;4062;4421;7649;9084;10246	386;387	67;143
Q13813-2;Q13813;Q13813-3	Q13813-2;Q13813;Q13813-3	2;2;2	2;2;2	2;2;2	Spectrin alpha chain, brain	SPTAN1	>sp|Q13813-2|SPTN1_HUMAN Isoform 2 of Spectrin alpha chain, non-erythrocytic 1 OS=Homo sapiens GN=SPTAN1;>sp|Q13813|SPTN1_HUMAN Spectrin alpha chain, non-erythrocytic 1 OS=Homo sapiens GN=SPTAN1 PE=1 SV=3;>sp|Q13813-3|SPTN1_HUMAN Isoform 3 of Spectrin alph	3	2	2	2	1.1	1.1	1.1	285.09	2477	2477;2472;2452	7.18e-19	0.68163	0.87023	18.818	2	26840000	14825000	12014000				612	2260;3319	True;True	2288;3361	2882;4261	4089;4090;6011	4090;6011
Q92804;Q92804-2	Q92804;Q92804-2	4;4	2;2	2;2	TATA-binding protein-associated factor 2N	TAF15	>sp|Q92804|RBP56_HUMAN TATA-binding protein-associated factor 2N OS=Homo sapiens GN=TAF15 PE=1 SV=1;>sp|Q92804-2|RBP56_HUMAN Isoform Short of TATA-binding protein-associated factor 2N OS=Homo sapiens GN=TAF15	2	4	2	2	8.3	5.9	5.9	61.829	592	592;589	7.48e-41	0.6821	0.83019	7.7876	2	349310000	212190000	137120000				825	24;25;1664;4733	False;True;False;True	24;25;1685;4805	27;28;29;30;2084;6047	40;41;42;43;44;45;46;2929;2930;8520	41;43;2929;8520	939	368
P17987	P17987	10	10	10	T-complex protein 1 subunit alpha	TCP1	>sp|P17987|TCPA_HUMAN T-complex protein 1 subunit alpha OS=Homo sapiens GN=TCP1 PE=1 SV=1	1	10	10	10	21.4	21.4	21.4	60.343	556	556	3.01e-49	0.68322	0.86078	20.024	11	458140000	281150000	176990000				247	1233;2295;3768;4245;4844;4860;4951;4984;5378;6139	True;True;True;True;True;True;True;True;True;True	1246;2323;3818;4310;4919;4935;5027;5060;5461;6238	1545;2923;4794;5430;6188;6208;6209;6315;6358;6842;7801	2181;2182;4147;6755;7662;8720;8745;8746;8747;8890;8952;9636;9637;10989;10990	2182;4147;6755;7662;8720;8745;8890;8952;9637;10989	260;261;262	1;23;306
O00411	O00411	5	5	5	DNA-directed RNA polymerase, mitochondrial	POLRMT	>sp|O00411|RPOM_HUMAN DNA-directed RNA polymerase, mitochondrial OS=Homo sapiens GN=POLRMT PE=1 SV=2	1	5	5	5	6.3	6.3	6.3	138.62	1230	1230	2.48e-21	0.68329	0.8735	32.195	5	153790000	89857000	63929000				34	3529;3683;3836;4185;5914	True;True;True;True;True	3575;3731;3894;4250;6009	4511;4692;4891;5355;7514	6357;6607;6902;6903;7566;10578	6357;6607;6903;7566;10578	34;35	146;482
P62805	P62805	9	9	9	Histone H4	HIST1H4A	>sp|P62805|H4_HUMAN Histone H4 OS=Homo sapiens GN=HIST1H4A PE=1 SV=2	1	9	9	9	53.4	53.4	53.4	11.367	103	103	6.32e-56	0.68357	0.85615	14.104	16	4890700000	2850800000	2039900000				484	702;853;2621;2925;2926;4542;5460;5461;5593	True;True;True;True;True;True;True;True;True	710;862;2654;2961;2962;4609;5544;5545;5546;5681	869;870;1066;1067;3338;3748;3749;3750;5811;6945;6946;6947;6948;6949;6950;6951;7125	1217;1218;1219;1220;1504;1505;1506;1507;4733;4734;5315;5316;5317;8187;9793;9794;9795;9796;9797;9798;9799;10046;10047	1217;1507;4734;5315;5316;8187;9793;9796;10047	592	85
P57088	P57088	6	6	6	Transmembrane protein 33	TMEM33	>sp|P57088|TMM33_HUMAN Transmembrane protein 33 OS=Homo sapiens GN=TMEM33 PE=1 SV=2	1	6	6	6	25.9	25.9	25.9	27.978	247	247	4.81e-28	0.68362	0.84975	19.568	6	546650000	318580000	228070000				440	326;1992;2701;3047;3483;5280	True;True;True;True;True;True	330;2017;2736;3083;3529;5362	395;2544;3437;3897;4460;6724	558;559;3625;4890;5506;6285;6286;9474;9475	559;3625;4890;5506;6285;9475	546	220
P04792	P04792	6	6	6	Heat shock protein beta-1	HSPB1	>sp|P04792|HSPB1_HUMAN Heat shock protein beta-1 OS=Homo sapiens GN=HSPB1 PE=1 SV=2	1	6	6	6	29.8	29.8	29.8	22.782	205	205	2.71e-54	0.68373	0.86193	25.284	6	510820000	287490000	223330000				152	3034;3102;4379;4622;5842;5919	True;True;True;True;True;True	3070;3140;4445;4691;5936;6014	3881;3963;5593;5912;7431;7520	5484;5485;5593;7883;8326;8327;10469;10587	5484;5593;7883;8327;10469;10587
Q52LJ0	Q52LJ0	4	4	4	Protein FAM98B	FAM98B	>sp|Q52LJ0|FA98B_HUMAN Protein FAM98B OS=Homo sapiens GN=FAM98B PE=1 SV=1	1	4	4	4	16.4	16.4	16.4	37.19	330	330	1.37e-25	0.68378	0.87448	8.2787	4	206490000	117070000	89418000				694	1207;2544;3754;5404	True;True;True;True	1220;2577;3804;5488	1515;3240;4776;6873;6874	2143;4592;6731;9684;9685;9686	2143;4592;6731;9684	869;870;871	91;197;268
P26368;P26368-2	P26368;P26368-2	13;13	13;13	13;13	Splicing factor U2AF 65 kDa subunit	U2AF2	>sp|P26368|U2AF2_HUMAN Splicing factor U2AF 65 kDa subunit OS=Homo sapiens GN=U2AF2 PE=1 SV=4;>sp|P26368-2|U2AF2_HUMAN Isoform 2 of Splicing factor U2AF 65 kDa subunit OS=Homo sapiens GN=U2AF2	2	13	13	13	44.4	44.4	44.4	53.5	475	475;471	2.59e-150	0.68511	0.857	15.112	18	1208300000	758900000	449440000				281	370;371;1193;1614;3116;3167;3948;4368;4578;4660;4783;5036;6108	True;True;True;True;True;True;True;True;True;True;True;True;True	375;376;1206;1635;3154;3206;4011;4434;4647;4730;4858;5113;6207	454;455;456;457;1500;2013;2014;3979;3980;4065;5043;5579;5858;5859;5955;6111;6112;6422;6423;7762	640;641;642;643;644;645;2122;2123;2827;2828;5613;5614;5737;7126;7863;8249;8250;8251;8252;8389;8390;8607;8608;8609;9043;9044;9045;10936	643;645;2123;2828;5614;5737;7126;7863;8249;8390;8607;9045;10936	306;307;308;309;310;311	110;125;144;212;238;446
P21796	P21796	6	6	6	Voltage-dependent anion-selective channel protein 1	VDAC1	>sp|P21796|VDAC1_HUMAN Voltage-dependent anion-selective channel protein 1 OS=Homo sapiens GN=VDAC1 PE=1 SV=2	1	6	6	6	25.4	25.4	25.4	30.772	283	283	1.07e-28	0.68578	0.86563	28.187	6	265000000	156730000	108260000				259	2085;3620;5828;5968;6085;6255	True;True;True;True;True;True	2110;3668;5922;6065;6184;6356	2650;4617;7414;7589;7734;7951	3770;3771;6506;10445;10446;10691;10897;11206	3770;6506;10445;10691;10897;11206
P62829	P62829	6	6	6	60S ribosomal protein L23	RPL23	>sp|P62829|RL23_HUMAN 60S ribosomal protein L23 OS=Homo sapiens GN=RPL23 PE=1 SV=1	1	6	6	6	44.3	44.3	44.3	14.865	140	140	1.44e-34	0.6859	0.85103	72.527	6	1522700000	529090000	993650000				487	1979;2627;2936;3473;4067;5647	True;True;True;True;True;True	2004;2660;2972;3519;4130;5736	2530;3344;3345;3763;4448;5201;7189	3608;4742;4743;4744;4745;5335;6268;6269;7343;10130;10131	3608;4742;5335;6268;7343;10131	593;594	60;62
P11142;P11142-2;P54652	P11142;P11142-2	25;22;8	25;22;8	21;18;4	Heat shock cognate 71 kDa protein	HSPA8	>sp|P11142|HSP7C_HUMAN Heat shock cognate 71 kDa protein OS=Homo sapiens GN=HSPA8 PE=1 SV=1;>sp|P11142-2|HSP7C_HUMAN Isoform 2 of Heat shock cognate 71 kDa protein OS=Homo sapiens GN=HSPA8	3	25	25	21	44.7	44.7	38.2	70.897	646	646;493;639	0	0.68625	0.86785	14.326	36	4787800000	2799000000	1988800000				206	449;1368;1934;2253;2438;3061;3387;3388;3573;3819;3894;3895;4123;4124;4133;4449;4501;4729;4797;4945;5003;5409;5464;5524;5891	True;True;True;True;True;True;True;True;True;True;True;True;True;True;True;True;True;True;True;True;True;True;True;True;True	454;1385;1959;2281;2468;3098;3429;3430;3619;3876;3957;3958;4187;4188;4197;4198;4515;4568;4801;4872;5021;5079;5493;5549;5609;5985	557;558;1716;2474;2875;3109;3110;3111;3914;4341;4342;4559;4868;4869;4972;4973;4974;5271;5272;5285;5286;5287;5288;5673;5741;6041;6042;6131;6132;6308;6309;6379;6380;6879;6954;6955;7039;7482	786;787;788;789;2419;3533;4080;4402;4403;4404;4405;5530;5531;6123;6124;6125;6126;6425;6866;6867;7017;7018;7019;7020;7451;7452;7453;7469;7470;7471;7472;8000;8091;8508;8509;8510;8511;8512;8635;8636;8637;8638;8639;8640;8880;8881;8882;8883;8982;8983;8984;8985;9695;9696;9802;9803;9804;9805;9924;10532;10533	789;2419;3533;4080;4402;5530;6123;6126;6425;6867;7019;7020;7451;7453;7470;8000;8091;8512;8639;8881;8984;9696;9803;9924;10533	198;199;200;201;202;203;204	61;87;93;122;127;237;549
P11021	P11021	11	10	10	78 kDa glucose-regulated protein	HSPA5	>sp|P11021|GRP78_HUMAN 78 kDa glucose-regulated protein OS=Homo sapiens GN=HSPA5 PE=1 SV=2	1	11	10	10	18.8	18.8	18.8	72.332	654	654	1.49e-93	0.68629	0.86706	11.304	10	473390000	284540000	188850000				205	273;685;852;1161;2438;2439;3820;4116;4117;5267;6037	True;True;True;True;False;True;True;True;True;True;True	277;693;861;1174;2468;2469;3877;4180;4181;5349;6135	333;847;1065;1458;3109;3110;3111;3112;4870;5264;5265;6709;6710;7673;7674	480;1187;1188;1503;2067;2068;4402;4403;4404;4405;4406;6868;7442;7443;9455;9456;10801;10802;10803	480;1188;1503;2068;4402;4406;6868;7442;7443;9455;10801	197	196
O00541;O00541-2	O00541;O00541-2	3;3	3;3	3;3	Pescadillo homolog	PES1	>sp|O00541|PESC_HUMAN Pescadillo homolog OS=Homo sapiens GN=PES1 PE=1 SV=1;>sp|O00541-2|PESC_HUMAN Isoform 2 of Pescadillo homolog OS=Homo sapiens GN=PES1	2	3	3	3	6.1	6.1	6.1	68.002	588	588;583	2.46e-11	0.68647	0.87489	17.327	3	151550000	88158000	63387000				40	969;2654;2971	True;True;True	980;2687;3007	1213;1214;3377;3806	1715;1716;4795;5389	1715;4795;5389
P61978-3;P61978-2;P61978	P61978-3;P61978-2;P61978	16;15;15	16;15;15	16;15;15	Heterogeneous nuclear ribonucleoprotein K	HNRNPK	>sp|P61978-3|HNRPK_HUMAN Isoform 3 of Heterogeneous nuclear ribonucleoprotein K OS=Homo sapiens GN=HNRNPK;>sp|P61978-2|HNRPK_HUMAN Isoform 2 of Heterogeneous nuclear ribonucleoprotein K OS=Homo sapiens GN=HNRNPK;>sp|P61978|HNRPK_HUMAN Heterogeneous nuclear	3	16	16	16	42.5	42.5	42.5	48.562	440	440;464;463	3.47e-136	0.68673	0.84266	11.097	18	3268800000	1915600000	1353200000				460	799;1755;1756;1982;2302;2442;2450;2528;3131;3354;3910;4049;4144;4571;5135;5999	True;True;True;True;True;True;True;True;True;True;True;True;True;True;True;True	808;1780;1781;2007;2330;2472;2480;2560;3169;3396;3973;4112;4209;4639;4640;5215;6097	992;2235;2236;2237;2534;2930;3117;3125;3221;4007;4305;4306;4991;5177;5178;5179;5305;5847;5848;6550;7630;7631	1391;1392;3178;3179;3180;3181;3182;3613;4154;4412;4422;4423;4567;5652;6074;6075;6076;7043;7306;7307;7308;7309;7494;8233;8234;8235;9218;9219;10743;10744;10745;10746	1392;3178;3180;3613;4154;4412;4423;4567;5652;6075;7043;7307;7494;8233;9218;10746	568;569;570	27;42;297
O60762	O60762	4	4	4	Dolichol-phosphate mannosyltransferase	DPM1	>sp|O60762|DPM1_HUMAN Dolichol-phosphate mannosyltransferase OS=Homo sapiens GN=DPM1 PE=1 SV=1	1	4	4	4	16.5	16.5	16.5	29.634	260	260	1.21e-25	0.68746	0.87819	12.159	3	118820000	65982000	52835000				99	1437;1885;3168;4370	True;True;True;True	1456;1910;3207;4436	1798;2410;4066;5581	2539;2540;3433;5738;5739;7865	2539;3433;5738;7865
P46779;P46779-2	P46779;P46779-2	8;7	8;7	8;7	60S ribosomal protein L28	RPL28	>sp|P46779|RL28_HUMAN 60S ribosomal protein L28 OS=Homo sapiens GN=RPL28 PE=1 SV=3;>sp|P46779-2|RL28_HUMAN Isoform 2 of 60S ribosomal protein L28 OS=Homo sapiens GN=RPL28	2	8	8	8	43.8	43.8	43.8	15.747	137	137;163	9.57e-25	0.68764	0.86016	7.066	8	633320000	373290000	260030000				370	503;2880;2924;3923;4454;4490;5436;6234	True;True;True;True;True;True;True;True	509;2916;2960;3986;4520;4557;5520;6335	621;3685;3747;5007;5679;5729;6913;7926	871;872;5230;5314;7065;8007;8008;8078;9741;11172	872;5230;5314;7065;8008;8078;9741;11172
Q9H3U1;Q9H3U1-2	Q9H3U1;Q9H3U1-2	3;3	3;3	3;3	Protein unc-45 homolog A	UNC45A	>sp|Q9H3U1|UN45A_HUMAN Protein unc-45 homolog A OS=Homo sapiens GN=UNC45A PE=1 SV=1;>sp|Q9H3U1-2|UN45A_HUMAN Isoform 2 of Protein unc-45 homolog A OS=Homo sapiens GN=UNC45A	2	3	3	3	2.9	2.9	2.9	103.08	944	944;929	3.12e-09	0.68812	0.8769	15.672	3	68760000	41010000	27750000				934	308;850;5422	True;True;True	312;859;5506	372;1062;6894	530;1499;1500;9716	530;1500;9716
Q9NTJ3;Q9NTJ3-2	Q9NTJ3;Q9NTJ3-2	4;3	4;3	4;3	Structural maintenance of chromosomes protein 4	SMC4	>sp|Q9NTJ3|SMC4_HUMAN Structural maintenance of chromosomes protein 4 OS=Homo sapiens GN=SMC4 PE=1 SV=2;>sp|Q9NTJ3-2|SMC4_HUMAN Isoform 2 of Structural maintenance of chromosomes protein 4 OS=Homo sapiens GN=SMC4	2	4	4	4	2.8	2.8	2.8	147.18	1288	1288;1230	3.71e-08	0.68934	0.87345	23.811	4	114500000	65235000	49267000				970	972;3321;4041;4240	True;True;True;True	983;3363;4104;4305	1218;4263;5166;5423	1722;6013;7291;7292;7651	1722;6013;7292;7651
Q9H9B4;Q9BWM7	Q9H9B4	5;1	5;1	5;1	Sideroflexin-1	SFXN1	>sp|Q9H9B4|SFXN1_HUMAN Sideroflexin-1 OS=Homo sapiens GN=SFXN1 PE=1 SV=4	2	5	5	5	22	22	22	35.619	322	322;325	1.92e-28	0.68955	0.87162	6.1149	4	135300000	82844000	52454000				944	1585;2247;4295;4990;6194	True;True;True;True;True	1605;2275;4361;5066;6294	1976;2869;5487;6365;7878	2772;2773;4071;4072;7740;7741;8961;11106;11107	2772;4072;7740;8961;11106	1024;1025	196;293
P48444	P48444	5	5	5	Coatomer subunit delta	ARCN1	>sp|P48444|COPD_HUMAN Coatomer subunit delta OS=Homo sapiens GN=ARCN1 PE=1 SV=1	1	5	5	5	11.4	11.4	11.4	57.21	511	511	1.55e-15	0.68956	0.89154	78.458	5	123030000	62435000	60592000				379	2055;3135;4135;5376;5744	True;True;True;True;True	2080;3173;4200;5459;5835	2614;4011;5290;5291;6839;7313	3717;5657;7474;7475;9633;10305	3717;5657;7474;9633;10305
P68104;Q5VTE0	P68104;Q5VTE0	13;13	13;13	7;7	Elongation factor 1-alpha 1;Putative elongation factor 1-alpha-like 3	EEF1A1;EEF1A1P5	>sp|P68104|EF1A1_HUMAN Elongation factor 1-alpha 1 OS=Homo sapiens GN=EEF1A1 PE=1 SV=1;>sp|Q5VTE0|EF1A3_HUMAN Putative elongation factor 1-alpha-like 3 OS=Homo sapiens GN=EEF1A1P5 PE=5 SV=1	2	13	13	7	36.4	36.4	22.3	50.14	462	462;462	8.12e-222	0.68982	0.83441	10.495	22	16672000000	9637900000	7033700000				514	743;744;1092;2384;2844;3488;4451;4732;5030;5215;5570;6306;6307	True;True;True;True;True;True;True;True;True;True;True;True;True	751;752;1103;2414;2880;3534;4517;4804;5107;5297;5657;5658;6407;6408	921;922;923;924;1372;1373;3040;3629;4465;5675;6046;6414;6415;6640;6641;6642;7098;7099;7100;8008;8009;8010	1287;1288;1289;1290;1291;1292;1293;1294;1295;1949;1950;1951;4304;4305;5152;5153;6293;6294;8002;8003;8518;8519;9031;9032;9033;9351;9352;9353;9354;9355;10003;10004;10005;10006;10007;10008;11288;11289;11290;11291;11292;11293	1290;1292;1951;4305;5153;6294;8003;8518;9033;9354;10004;11291;11292	619;620;621	276;404;410
O14980	O14980	19	19	19	Exportin-1	XPO1	>sp|O14980|XPO1_HUMAN Exportin-1 OS=Homo sapiens GN=XPO1 PE=1 SV=1	1	19	19	19	20.3	20.3	20.3	123.38	1071	1071	8.84e-84	0.6901	0.8752	14.743	19	1037400000	596120000	441290000				53	542;1221;1271;1483;3252;3255;3395;3462;3666;3734;3740;4159;4359;4385;4387;4636;5545;6295;6301	True;True;True;True;True;True;True;True;True;True;True;True;True;True;True;True;True;True;True	548;1234;1285;1503;3293;3296;3437;3508;3714;3782;3788;4224;4425;4451;4453;4706;5630;6396;6402	667;1531;1591;1853;4170;4174;4349;4436;4672;4673;4747;4756;5327;5568;5600;5603;5928;7066;7996;8003	940;941;2163;2246;2247;2606;5877;5884;5885;6136;6137;6253;6583;6584;6687;6688;6702;7526;7527;7851;7893;7894;7899;8351;8352;9960;11270;11271;11280;11281	940;2163;2246;2606;5877;5885;6137;6253;6583;6688;6702;7527;7851;7894;7899;8352;9960;11271;11280	49;50;51;52;53;54;55	45;73;132;297;412;424;804
Q15366-2;Q15366;Q15366-3;Q15366-5;Q15366-4;P57721;P57721-4;P57721-5;P57721-3;P57721-2;P57723;P57723-2	Q15366-2;Q15366;Q15366-3;Q15366-5;Q15366-4	12;12;12;10;10;4;4;4;4;4;1;1	12;12;12;10;10;4;4;4;4;4;1;1	9;9;9;7;7;1;1;1;1;1;0;0	Poly(rC)-binding protein 2	PCBP2	>sp|Q15366-2|PCBP2_HUMAN Isoform 2 of Poly(rC)-binding protein 2 OS=Homo sapiens GN=PCBP2;>sp|Q15366|PCBP2_HUMAN Poly(rC)-binding protein 2 OS=Homo sapiens GN=PCBP2 PE=1 SV=1;>sp|Q15366-3|PCBP2_HUMAN Isoform 3 of Poly(rC)-binding protein 2 OS=Homo sapiens	12	12	12	9	40.2	40.2	29.5	38.651	366	366;365;362;335;331;371;370;351;346;345;403;360	5.88e-102	0.69075	0.84193	14.061	13	1272500000	780860000	491680000				661	138;260;1261;1288;2058;2059;2060;2280;2451;2554;3704;4229	True;True;True;True;True;True;True;True;True;True;True;True	141;264;1275;1303;2083;2084;2085;2308;2481;2587;3752;4294	168;318;1581;1610;2617;2618;2619;2620;2905;3126;3254;4713;5408	242;243;459;460;2232;2233;2271;3720;3721;3722;3723;4122;4123;4424;4610;4611;6637;7634	242;459;2232;2271;3720;3721;3723;4123;4424;4611;6637;7634	849;852;853	74;87;137
Q9NVP1	Q9NVP1	2	2	2	ATP-dependent RNA helicase DDX18	DDX18	>sp|Q9NVP1|DDX18_HUMAN ATP-dependent RNA helicase DDX18 OS=Homo sapiens GN=DDX18 PE=1 SV=2	1	2	2	2	3.3	3.3	3.3	75.406	670	670	4.65e-10	0.69089	0.87286	0.90709	2	96572000	57596000	38976000				979	2618;5853	True;True	2651;5947	3335;7443	4728;10484	4728;10484
O00159;O00159-3;O00159-2	O00159;O00159-3;O00159-2	6;6;6	6;6;6	6;6;6	Unconventional myosin-Ic	MYO1C	>sp|O00159|MYO1C_HUMAN Unconventional myosin-Ic OS=Homo sapiens GN=MYO1C PE=1 SV=4;>sp|O00159-3|MYO1C_HUMAN Isoform 3 of Unconventional myosin-Ic OS=Homo sapiens GN=MYO1C;>sp|O00159-2|MYO1C_HUMAN Isoform 2 of Unconventional myosin-Ic OS=Homo sapiens GN=MYO	3	6	6	6	6.9	6.9	6.9	121.68	1063	1063;1044;1028	1.35e-14	0.6909	0.88144	31.051	5	95171000	59825000	35346000				27	2056;2174;2912;3405;3871;6211	True;True;True;True;True;True	2081;2202;2948;3447;3931;6311	2615;2769;3728;4360;4939;7900	3718;3932;5286;6154;6971;11138	3718;3932;5286;6154;6971;11138	29	606
Q9UJS0-2;Q9UJS0;O75746	Q9UJS0-2;Q9UJS0	9;9;3	9;9;3	9;9;3	Calcium-binding mitochondrial carrier protein Aralar2	SLC25A13	>sp|Q9UJS0-2|CMC2_HUMAN Isoform 2 of Calcium-binding mitochondrial carrier protein Aralar2 OS=Homo sapiens GN=SLC25A13;>sp|Q9UJS0|CMC2_HUMAN Calcium-binding mitochondrial carrier protein Aralar2 OS=Homo sapiens GN=SLC25A13 PE=1 SV=2	3	9	9	9	18	18	18	74.303	676	676;675;678	2.75e-66	0.6909	0.87385	19.119	9	245410000	145860000	99556000				1010	459;774;809;1411;2282;2829;3542;6129;6215	True;True;True;True;True;True;True;True;True	464;782;818;1428;2310;2865;3588;6228;6315	570;958;1008;1764;2907;2908;3606;4524;7787;7905	805;1342;1421;1422;2490;2491;4125;4126;5123;6374;6375;10967;10968;11144	805;1342;1421;2491;4126;5123;6374;10967;11144
Q15637-5;Q15637;Q15637-2;Q15637-3;Q15637-6;Q15637-4	Q15637-5;Q15637;Q15637-2;Q15637-3;Q15637-6;Q15637-4	4;4;4;4;4;4	4;4;4;4;4;4	4;4;4;4;4;4	Splicing factor 1	SF1	>sp|Q15637-5|SF01_HUMAN Isoform 5 of Splicing factor 1 OS=Homo sapiens GN=SF1;>sp|Q15637|SF01_HUMAN Splicing factor 1 OS=Homo sapiens GN=SF1 PE=1 SV=4;>sp|Q15637-2|SF01_HUMAN Isoform 2 of Splicing factor 1 OS=Homo sapiens GN=SF1;>sp|Q15637-3|SF01_HUMAN Iso	6	4	4	4	8.6	8.6	8.6	80.62	764	764;639;638;623;571;548	9.16e-16	0.69137	0.87749	10.172	6	236310000	138080000	98236000				670	2523;4294;5441;5910	True;True;True;True	2555;4360;5525;6005	3214;3215;5486;6919;6920;7508	4560;4561;7739;9749;9750;9751;10569	4561;7739;9750;10569	856;857	161;266
Q14244;Q14244-4;Q14244-2;Q14244-3;Q14244-5	Q14244;Q14244-4;Q14244-2;Q14244-3;Q14244-5	3;2;2;2;2	3;2;2;2;2	3;2;2;2;2	Ensconsin	MAP7	>sp|Q14244|MAP7_HUMAN Ensconsin OS=Homo sapiens GN=MAP7 PE=1 SV=1;>sp|Q14244-4|MAP7_HUMAN Isoform 4 of Ensconsin OS=Homo sapiens GN=MAP7;>sp|Q14244-2|MAP7_HUMAN Isoform 2 of Ensconsin OS=Homo sapiens GN=MAP7;>sp|Q14244-3|MAP7_HUMAN Isoform 3 of Ensconsin O	5	3	3	3	4.1	4.1	4.1	84.051	749	749;734;712;655;603	1.42e-12	0.6922	0.88601	10.695	3	63660000	38181000	25479000				624	1132;3592;4533	True;True;True	1144;3638;4600	1422;4579;5799	2015;6456;8172	2015;6456;8172
Q92900;Q92900-2	Q92900;Q92900-2	16;16	16;16	16;16	Regulator of nonsense transcripts 1	UPF1	>sp|Q92900|RENT1_HUMAN Regulator of nonsense transcripts 1 OS=Homo sapiens GN=UPF1 PE=1 SV=2;>sp|Q92900-2|RENT1_HUMAN Isoform 2 of Regulator of nonsense transcripts 1 OS=Homo sapiens GN=UPF1	2	16	16	16	16.4	16.4	16.4	124.34	1129	1129;1118	8.05e-59	0.69306	0.87978	17.418	16	586130000	355180000	230960000				828	173;967;1257;1931;2294;2870;3347;3469;3536;3703;4164;5465;5794;5837;6052;6170	True;True;True;True;True;True;True;True;True;True;True;True;True;True;True;True	176;978;1271;1956;2322;2906;3389;3515;3582;3751;4229;5550;5887;5931;6150;6270	206;1210;1576;2471;2922;3671;4294;4295;4444;4518;4712;5332;6956;7375;7425;7693;7842	296;297;1712;2226;3529;3530;4145;4146;5211;6062;6063;6263;6364;6635;6636;7534;7535;9806;10391;10392;10462;10829;11052	296;1712;2226;3529;4146;5211;6062;6263;6364;6635;7535;9806;10392;10462;10829;11052	950	922
Q15021	Q15021	9	9	9	Condensin complex subunit 1	NCAPD2	>sp|Q15021|CND1_HUMAN Condensin complex subunit 1 OS=Homo sapiens GN=NCAPD2 PE=1 SV=3	1	9	9	9	6.9	6.9	6.9	157.18	1401	1401	6.1e-38	0.69324	0.89313	21.683	9	189760000	110490000	79273000				650	159;968;1675;1918;4447;4745;4808;4921;5771	True;True;True;True;True;True;True;True;True	162;979;1696;1943;4513;4817;4883;4997;5863	190;1211;1212;2099;2455;5671;6061;6145;6280;7345	273;1713;1714;2948;2949;3502;3503;3504;7997;8539;8660;8842;10349;10350	273;1713;2949;3504;7997;8539;8660;8842;10350
Q9NU22	Q9NU22	5	5	5	Midasin	MDN1	>sp|Q9NU22|MDN1_HUMAN Midasin OS=Homo sapiens GN=MDN1 PE=1 SV=2	1	5	5	5	1	1	1	632.81	5596	5596	5.73e-13	0.69333	0.86411	28.069	5	47646000	28758000	18889000				971	958;1472;2413;5390;5506	True;True;True;True;True	969;1492;2443;5473;5591	1199;1842;3078;6855;7004;7005	1698;2594;4362;9656;9878;9879	1698;2594;4362;9656;9878
O43684;O43684-2	O43684;O43684-2	2;2	2;2	2;2	Mitotic checkpoint protein BUB3	BUB3	>sp|O43684|BUB3_HUMAN Mitotic checkpoint protein BUB3 OS=Homo sapiens GN=BUB3 PE=1 SV=1;>sp|O43684-2|BUB3_HUMAN Isoform 2 of Mitotic checkpoint protein BUB3 OS=Homo sapiens GN=BUB3	2	2	2	2	5.2	5.2	5.2	37.154	328	328;326	1.58e-06	0.69342	0.89938	15.335	2	52571000	30706000	21865000				79	5798;6045	True;True	5891;6143	7379;7684;7685	10397;10398;10816;10817	10398;10817
Q9NZJ9-2;Q9NZJ9-3	Q9NZJ9-2;Q9NZJ9-3	1;1	1;1	1;1			>sp|Q9NZJ9-2|NUDT4_HUMAN Isoform 2 of Diphosphoinositol polyphosphate phosphohydrolase 2 OS=Homo sapiens GN=NUDT4;>sp|Q9NZJ9-3|NUDT4_HUMAN Isoform 3 of Diphosphoinositol polyphosphate phosphohydrolase 2 OS=Homo sapiens GN=NUDT4	2	1	1	1	6.6	6.6	6.6	20.434	181	181;129	0.00092285	0.69404	0.86769	1.3012	2	886920000	500210000	386710000				992	3349	TRUE	3391	4297;4298	6066;6067	6067
P11586	P11586	7	7	7	C-1-tetrahydrofolate synthase, cytoplasmic;Methylenetetrahydrofolate dehydrogenase;Methenyltetrahydrofolate cyclohydrolase;Formyltetrahydrofolate synthetase	MTHFD1	>sp|P11586|C1TC_HUMAN C-1-tetrahydrofolate synthase, cytoplasmic OS=Homo sapiens GN=MTHFD1 PE=1 SV=3	1	7	7	7	9.1	9.1	9.1	101.56	935	935	2.38e-33	0.69492	0.88309	15.159	7	154440000	97191000	57245000				213	48;3503;3775;5131;5216;5753;6296	True;True;True;True;True;True;True	50;3549;3825;5211;5298;5845;6397	62;4482;4804;6546;6643;7326;7997	91;6320;6773;9213;9356;9357;9358;10322;11272	91;6320;6773;9213;9356;10322;11272	208	747
Q9UI10-2;Q9UI10;Q9UI10-3	Q9UI10-2;Q9UI10;Q9UI10-3	2;2;2	2;2;2	2;2;2	Translation initiation factor eIF-2B subunit delta	EIF2B4	>sp|Q9UI10-2|EI2BD_HUMAN Isoform 2 of Translation initiation factor eIF-2B subunit delta OS=Homo sapiens GN=EIF2B4;>sp|Q9UI10|EI2BD_HUMAN Translation initiation factor eIF-2B subunit delta OS=Homo sapiens GN=EIF2B4 PE=1 SV=2;>sp|Q9UI10-3|EI2BD_HUMAN Isofor	3	2	2	2	6.6	6.6	6.6	59.615	543	543;523;522	2.67e-09	0.69541	0.88554	42.938	2	55550000	33103000	22447000				1006	2691;4883	True;True	2726;4958	3425;6237	4873;8783;8784	4873;8783
Q13895	Q13895	2	2	2	Bystin	BYSL	>sp|Q13895|BYST_HUMAN Bystin OS=Homo sapiens GN=BYSL PE=1 SV=3	1	2	2	2	6.4	6.4	6.4	49.601	437	437	0.00023397	0.69598	0.87621	0.19592	2	27719000	17312000	10407000				614	973;4419	True;True	984;4485	1219;5639	1723;7952	1723;7952
Q14738;Q14738-2;Q14738-3;Q13362-4;Q13362;Q13362-3;Q13362-2	Q14738;Q14738-2;Q14738-3	4;4;4;1;1;1;1	4;4;4;1;1;1;1	4;4;4;1;1;1;1	Serine/threonine-protein phosphatase 2A 56 kDa regulatory subunit delta isoform	PPP2R5D	>sp|Q14738|2A5D_HUMAN Serine/threonine-protein phosphatase 2A 56 kDa regulatory subunit delta isoform OS=Homo sapiens GN=PPP2R5D PE=1 SV=1;>sp|Q14738-2|2A5D_HUMAN Isoform Delta-2 of Serine/threonine-protein phosphatase 2A 56 kDa regulatory subunit delta is	7	4	4	4	7.1	7.1	7.1	69.991	602	602;570;496;540;524;485;449	2.34e-10	0.69632	0.88024	13.931	3	56509000	36291000	20217000				640	1260;5430;5752;5763	True;True;True;True	1274;5514;5844;5855	1580;6903;7325;7337	2231;9726;10321;10337	2231;9726;10321;10337	806;807	446;558
P83731	P83731	5	5	5	60S ribosomal protein L24	RPL24	>sp|P83731|RL24_HUMAN 60S ribosomal protein L24 OS=Homo sapiens GN=RPL24 PE=1 SV=1	1	5	5	5	26.8	26.8	26.8	17.779	157	157	2.71e-23	0.69724	0.85439	4.2105	6	1413100000	817360000	595720000				530	258;3826;4328;5557;5600	True;True;True;True;True	262;3883;4394;5642;5688	315;4877;4878;5528;7080;7134	454;455;6879;6880;6881;7800;7801;9976;10056	455;6880;7801;9976;10056	645;646	1;91
P11172;P11172-2	P11172;P11172-2	3;2	3;2	3;2	Uridine 5-monophosphate synthase;Orotate phosphoribosyltransferase;Orotidine 5-phosphate decarboxylase	UMPS	>sp|P11172|UMPS_HUMAN Uridine 5-monophosphate synthase OS=Homo sapiens GN=UMPS PE=1 SV=1;>sp|P11172-2|UMPS_HUMAN Isoform 2 of Uridine 5-monophosphate synthase OS=Homo sapiens GN=UMPS	2	3	3	3	10	10	10	52.221	480	480;302	3.01e-10	0.69744	0.89622	11.719	2	34259000	21783000	12476000				208	34;1893;2291	True;True;True	34;1918;2319	40;2418;2919	60;3446;4140	60;3446;4140
P08237;P08237-2	P08237;P08237-2	6;6	5;5	5;5	6-phosphofructokinase, muscle type	PFKM	>sp|P08237|K6PF_HUMAN 6-phosphofructokinase, muscle type OS=Homo sapiens GN=PFKM PE=1 SV=2;>sp|P08237-2|K6PF_HUMAN Isoform 2 of 6-phosphofructokinase, muscle type OS=Homo sapiens GN=PFKM	2	6	5	5	8.7	7.6	7.6	85.182	780	780;749	9.5e-25	0.69779	0.88923	112.3	5	191800000	118250000	73549000				181	2538;3299;4700;4710;5176;5616	True;True;True;True;False;True	2570;3341;4772;4782;5256;5705	3231;3232;4237;6007;6018;6594;7153	4581;4582;5975;8460;8461;8475;9288;10082;10083	4582;5975;8460;8475;9288;10083	166;167	186;208
P53618	P53618	17	17	17	Coatomer subunit beta	COPB1	>sp|P53618|COPB_HUMAN Coatomer subunit beta OS=Homo sapiens GN=COPB1 PE=1 SV=3	1	17	17	17	25.3	25.3	25.3	107.14	953	953	1.15e-118	0.69787	0.87135	12.203	17	565270000	349670000	215610000				420	7;626;831;963;1578;3482;3653;3700;3909;4162;4435;4838;5336;5510;5769;5781;6121	True;True;True;True;True;True;True;True;True;True;True;True;True;True;True;True;True	7;634;840;974;1598;3528;3701;3748;3972;4227;4501;4913;5419;5595;5861;5874;6220	8;768;1036;1037;1205;1965;4459;4659;4709;4990;5330;5657;6181;6792;7010;7343;7360;7779	11;12;1076;1460;1461;1462;1706;1707;2760;6284;6565;6566;6629;6630;6631;7042;7531;7979;8709;9572;9884;9885;10345;10346;10371;10959	11;1076;1462;1707;2760;6284;6565;6630;7042;7531;7979;8709;9572;9885;10346;10371;10959	519;520;521;522;523;524	60;195;196;323;518;642
P78371;P78371-2	P78371;P78371-2	8;8	8;8	8;8	T-complex protein 1 subunit beta	CCT2	>sp|P78371|TCPB_HUMAN T-complex protein 1 subunit beta OS=Homo sapiens GN=CCT2 PE=1 SV=4;>sp|P78371-2|TCPB_HUMAN Isoform 2 of T-complex protein 1 subunit beta OS=Homo sapiens GN=CCT2	2	8	8	8	24.1	24.1	24.1	57.488	535	535;488	1.12e-71	0.69788	0.88849	15.397	7	368460000	224370000	144090000				523	698;974;1623;2491;3002;3036;3842;5876	True;True;True;True;True;True;True;True	706;985;1644;2522;3038;3072;3900;5970	863;1220;2027;3176;3177;3840;3883;4897;7467	1210;1724;2848;4501;4502;4503;5434;5435;5487;6911;10513;10514	1210;1724;2848;4503;5434;5487;6911;10514	635;636;637	62;244;445
Q3ZCQ8-2;Q3ZCQ8	Q3ZCQ8-2;Q3ZCQ8	3;3	3;3	3;3	Mitochondrial import inner membrane translocase subunit TIM50	TIMM50	>sp|Q3ZCQ8-2|TIM50_HUMAN Isoform 2 of Mitochondrial import inner membrane translocase subunit TIM50 OS=Homo sapiens GN=TIMM50;>sp|Q3ZCQ8|TIM50_HUMAN Mitochondrial import inner membrane translocase subunit TIM50 OS=Homo sapiens GN=TIMM50 PE=1 SV=2	2	3	3	3	9.6	9.6	9.6	50.464	456	456;353	1.63e-27	0.69928	0.88218	19.075	3	92242000	51124000	41118000				693	2563;4396;5444	True;True;True	2596;4462;5528	3263;5612;6923	4623;7912;9756;9757	4623;7912;9757
Q9NR30;Q9NR30-2	Q9NR30;Q9NR30-2	21;21	21;21	20;20	Nucleolar RNA helicase 2	DDX21	>sp|Q9NR30|DDX21_HUMAN Nucleolar RNA helicase 2 OS=Homo sapiens GN=DDX21 PE=1 SV=5;>sp|Q9NR30-2|DDX21_HUMAN Isoform 2 of Nucleolar RNA helicase 2 OS=Homo sapiens GN=DDX21	2	21	21	20	34.5	34.5	32.6	87.343	783	783;715	1.91e-229	0.69978	0.87924	23.152	27	2380800000	1388600000	992270000				957	68;413;887;987;1060;1091;1181;1627;1975;2405;2868;3315;3941;3975;4260;5034;5097;5163;5169;5239;6079	True;True;True;True;True;True;True;True;True;True;True;True;True;True;True;True;True;True;True;True;True	70;418;896;998;1071;1102;1194;1648;2000;2435;2904;3357;4004;4038;4325;5111;5176;5243;5249;5321;6178	86;511;1107;1235;1334;1371;1484;1485;2034;2035;2036;2525;3066;3669;4256;5035;5074;5075;5446;6419;6420;6503;6504;6581;6587;6673;6674;7726	128;721;722;1566;1567;1746;1747;1898;1899;1948;2100;2101;2102;2856;2857;2858;2859;2860;3603;4342;5209;6002;6003;7110;7111;7112;7172;7173;7682;9039;9040;9041;9153;9154;9155;9267;9277;9278;9404;9405;10886;10887	128;722;1567;1746;1898;1948;2100;2857;3603;4342;5209;6002;7112;7172;7682;9040;9154;9267;9278;9405;10886
P15170-2;Q8IYD1;P15170	P15170-2;Q8IYD1;P15170	2;2;2	2;2;2	2;2;2	Eukaryotic peptide chain release factor GTP-binding subunit ERF3B;Eukaryotic peptide chain release factor GTP-binding subunit ERF3A	GSPT2;GSPT1	>sp|P15170-2|ERF3A_HUMAN Isoform 2 of Eukaryotic peptide chain release factor GTP-binding subunit ERF3A OS=Homo sapiens GN=GSPT1;>sp|Q8IYD1|ERF3B_HUMAN Eukaryotic peptide chain release factor GTP-binding subunit ERF3B OS=Homo sapiens GN=GSPT2 PE=1 SV=2;>sp	3	2	2	2	3	3	3	68.6	636	636;628;499	3.11e-05	0.69979	0.88243	60.36	2	91579000	42083000	49497000				233	2134;2176	True;True	2160;2204	2715;2771	3864;3934	3864;3934
O00567	O00567	6	6	6	Nucleolar protein 56	NOP56	>sp|O00567|NOP56_HUMAN Nucleolar protein 56 OS=Homo sapiens GN=NOP56 PE=1 SV=4	1	6	6	6	13	13	13	66.049	594	594	6.51e-30	0.69991	0.88637	23.122	8	256500000	146090000	110410000				41	432;2300;3220;3359;3873;5749	True;True;True;True;True;True	437;2328;3261;3401;3934;5841	533;2928;4133;4134;4311;4942;4943;7322	752;4152;5826;5827;5828;6083;6975;6976;6977;10317	752;4152;5826;6083;6977;10317	38	289
O60716;O60716-2;O60716-4;O60716-6;O60716-3;O60716-5;O60716-7;O60716-9;O60716-8;O60716-10;O60716-12;O60716-14;O60716-11;O60716-13;O60716-17;O60716-15;O60716-18;O60716-16;O60716-20;O60716-22;O60716-19;O60716-21;O60716-23;O60716-24;O60716-25;O60716-26;O60716-28;O60716-30;O60716-27;O60716-29;O60716-31;O60716-32	O60716;O60716-2;O60716-4;O60716-6;O60716-3;O60716-5;O60716-7;O60716-9;O60716-8;O60716-10;O60716-12;O60716-14;O60716-11;O60716-13;O60716-17;O60716-15;O60716-18;O60716-16;O60716-20;O60716-22;O60716-19;O60716-21;O60716-23;O60716-24;O60716-25;O60716-26;O60716-28;O60716-30;O60716-27;O60716-29;O60716-31;O60716-32	5;5;5;5;5;5;5;5;5;5;5;5;5;5;5;5;5;5;5;5;5;5;5;5;5;5;5;5;5;5;5;5	5;5;5;5;5;5;5;5;5;5;5;5;5;5;5;5;5;5;5;5;5;5;5;5;5;5;5;5;5;5;5;5	5;5;5;5;5;5;5;5;5;5;5;5;5;5;5;5;5;5;5;5;5;5;5;5;5;5;5;5;5;5;5;5	Catenin delta-1	CTNND1	>sp|O60716|CTND1_HUMAN Catenin delta-1 OS=Homo sapiens GN=CTNND1 PE=1 SV=1;>sp|O60716-2|CTND1_HUMAN Isoform 1AB of Catenin delta-1 OS=Homo sapiens GN=CTNND1;>sp|O60716-4|CTND1_HUMAN Isoform 1BC of Catenin delta-1 OS=Homo sapiens GN=CTNND1;>sp|O60716-6|CTND	32	5	5	5	6.3	6.3	6.3	108.17	968	968;962;948;942;939;933;919;914;913;908;894;888;885;879;867;865;861;859;847;841;838;832;818;812;645;639;625;619;616;610;596;590	4.3e-31	0.70027	0.89216	8.8021	5	122810000	71778000	51027000				98	6;341;1827;2080;2106	True;True;True;True;True	6;345;1852;2105;2131	7;415;2336;2644;2677	10;584;585;3326;3327;3761;3811	10;585;3326;3761;3811
P42677	P42677	3	3	2	40S ribosomal protein S27	RPS27	>sp|P42677|RS27_HUMAN 40S ribosomal protein S27 OS=Homo sapiens GN=RPS27 PE=1 SV=3	1	3	3	2	31	31	15.5	9.461	84	84	1.73e-35	0.70033	0.83567	12.002	4	465120000	268140000	196990000				356	821;822;3687	True;True;True	830;831;3735	1022;1023;1024;4696	1441;1442;1443;6612	1441;1442;6612	392	33
Q9BYJ9	Q9BYJ9	5	2	2	YTH domain family protein 1	YTHDF1	>sp|Q9BYJ9|YTHD1_HUMAN YTH domain family protein 1 OS=Homo sapiens GN=YTHDF1 PE=1 SV=1	1	5	2	2	11.1	5.4	5.4	60.873	559	559	1.7e-41	0.70092	0.88978	18.099	2	44913000	27568000	17345000				916	402;908;2243;4755;5078	True;False;False;True;False	407;917;2271;4827;5157	493;494;1132;2865;6071;6481	693;694;1602;1603;4066;8553;9128	694;1603;4066;8553;9128	1002;1003;1004	180;187;256
P59998	P59998	2	2	2	Actin-related protein 2/3 complex subunit 4	ARPC4	>sp|P59998|ARPC4_HUMAN Actin-related protein 2/3 complex subunit 4 OS=Homo sapiens GN=ARPC4 PE=1 SV=3	1	2	2	2	9.5	9.5	9.5	19.667	168	168	0.00040354	0.70144	0.89637	1.7686	2	35125000	20686000	14439000				444	119;2670	True;True	122;2703	145;146;3395	207;208;4821	208;4821
P82930	P82930	4	4	4	28S ribosomal protein S34, mitochondrial	MRPS34	>sp|P82930|RT34_HUMAN 28S ribosomal protein S34, mitochondrial OS=Homo sapiens GN=MRPS34 PE=1 SV=2	1	4	4	4	17	17	17	25.65	218	218	3.85e-17	0.70173	0.8861	10.141	4	113850000	65243000	48607000				528	594;3390;3486;5902	True;True;True;True	601;3432;3532;5996	732;4344;4463;7495	1026;6129;6290;6291;10550	1026;6129;6290;10550
Q7Z739	Q7Z739	7	4	3	YTH domain family protein 3	YTHDF3	>sp|Q7Z739|YTHD3_HUMAN YTH domain family protein 3 OS=Homo sapiens GN=YTHDF3 PE=1 SV=1	1	7	4	3	13.8	9.6	7.2	63.86	585	585	1.29e-69	0.70236	0.87729	11.958	2	175350000	102980000	72367000				747	257;717;908;2243;2383;5078;5843	True;False;False;True;True;False;True	261;725;917;2271;2413;5157;5937	314;887;1132;2865;3039;6481;7432	453;1239;1240;1602;1603;4066;4303;9128;10470	453;1239;1603;4066;4303;9128;10470	910	191
Q12849;Q12849-5	Q12849;Q12849-5	6;6	6;6	6;6	G-rich sequence factor 1	GRSF1	>sp|Q12849|GRSF1_HUMAN G-rich sequence factor 1 OS=Homo sapiens GN=GRSF1 PE=1 SV=3;>sp|Q12849-5|GRSF1_HUMAN Isoform 2 of G-rich sequence factor 1 OS=Homo sapiens GN=GRSF1	2	6	6	6	19.2	19.2	19.2	53.126	480	480;318	3.99e-43	0.70253	0.88365	14.934	7	289720000	179850000	109870000				575	1300;3969;4508;4994;5183;6183	True;True;True;True;True;True	1315;4032;4575;5070;5263;6283	1626;5067;5753;5754;6369;6601;7866	2291;7163;8104;8105;8966;8967;9299;11090	2291;7163;8104;8966;9299;11090	719;720;721	200;302;405
Q71RC2-4;Q71RC2;Q71RC2-3;Q71RC2-2	Q71RC2-4;Q71RC2;Q71RC2-3;Q71RC2-2	4;4;4;3	4;4;4;3	4;4;4;3	La-related protein 4	LARP4	>sp|Q71RC2-4|LARP4_HUMAN Isoform 4 of La-related protein 4 OS=Homo sapiens GN=LARP4;>sp|Q71RC2|LARP4_HUMAN La-related protein 4 OS=Homo sapiens GN=LARP4 PE=1 SV=3;>sp|Q71RC2-3|LARP4_HUMAN Isoform 3 of La-related protein 4 OS=Homo sapiens GN=LARP4;>sp|Q71RC	4	4	4	4	6.4	6.4	6.4	81.243	730	730;724;723;605	2.61e-38	0.70284	0.8881	21.232	4	93635000	53505000	40131000				730	250;2195;3636;3858	True;True;True;True	254;2223;3684;3916	304;2798;4637;4915	437;438;3971;3972;6533;6534;6934	438;3972;6534;6934	901	500
Q9GZT3	Q9GZT3	4	4	4	SRA stem-loop-interacting RNA-binding protein, mitochondrial	SLIRP	>sp|Q9GZT3|SLIRP_HUMAN SRA stem-loop-interacting RNA-binding protein, mitochondrial OS=Homo sapiens GN=SLIRP PE=1 SV=1	1	4	4	4	41.3	41.3	41.3	12.349	109	109	1.51e-35	0.70328	0.8853	7.188	4	316820000	178750000	138070000				920	1093;2578;3914;4799	True;True;True;True	1104;2611;3977;4874	1374;3280;4995;4996;6134	1952;1953;4648;7049;7050;8642;8643	1952;4648;7050;8642
P51610;P51610-2;P51610-3	P51610;P51610-2;P51610-3	1;1;1	1;1;1	1;1;1	Host cell factor 1;HCF N-terminal chain 1;HCF N-terminal chain 2;HCF N-terminal chain 3;HCF N-terminal chain 4;HCF N-terminal chain 5;HCF N-terminal chain 6;HCF C-terminal chain 1;HCF C-terminal chain 2;HCF C-terminal chain 3;HCF C-terminal chain 4;HCF C-terminal chain 5;HCF C-terminal chain 6	HCFC1	>sp|P51610|HCFC1_HUMAN Host cell factor 1 OS=Homo sapiens GN=HCFC1 PE=1 SV=2;>sp|P51610-2|HCFC1_HUMAN Isoform 2 of Host cell factor 1 OS=Homo sapiens GN=HCFC1;>sp|P51610-3|HCFC1_HUMAN Isoform 3 of Host cell factor 1 OS=Homo sapiens GN=HCFC1	3	1	1	1	0.8	0.8	0.8	208.73	2035	2035;1966;428	6.81e-07	0.7034	0.88023	14.032	2	12065000	6881300	5183600				409	456	TRUE	461	566;567	798;799;800;801	799
Q7L014	Q7L014	10	10	10	Probable ATP-dependent RNA helicase DDX46	DDX46	>sp|Q7L014|DDX46_HUMAN Probable ATP-dependent RNA helicase DDX46 OS=Homo sapiens GN=DDX46 PE=1 SV=2	1	10	10	10	11.1	11.1	11.1	117.36	1031	1031	1.46e-33	0.70365	0.89868	37.789	10	489840000	262230000	227600000				735	811;1151;2076;3242;3414;3967;5057;5224;5225;5979	True;True;True;True;True;True;True;True;True;True	820;1164;2101;3283;3456;4030;5134;5306;5307;6076	1011;1445;2639;4159;4370;5065;6451;6654;6655;7603	1425;2049;3753;5861;6165;6166;7161;9085;9086;9370;9371;9372;10706	1425;2049;3753;5861;6165;7161;9085;9370;9372;10706	905	430
O95373	O95373	11	11	11	Importin-7	IPO7	>sp|O95373|IPO7_HUMAN Importin-7 OS=Homo sapiens GN=IPO7 PE=1 SV=1	1	11	11	11	14	14	14	119.52	1038	1038	1.73e-59	0.70393	0.9039	12.626	10	411230000	242490000	168740000				136	140;236;733;1214;1269;1316;2943;3756;4375;4676;4923	True;True;True;True;True;True;True;True;True;True;True	143;239;741;1227;1283;1331;2979;3806;4441;4748;4999	170;285;909;1524;1589;1649;3771;4778;5589;5977;6282	245;246;410;1273;2153;2154;2243;2244;2322;5344;6733;6734;7878;8420;8845	245;410;1273;2153;2244;2322;5344;6733;7878;8420;8845	111;112;113	1;174;435
P14625;Q58FF3	P14625	6;1	4;1	4;1	Endoplasmin	HSP90B1	>sp|P14625|ENPL_HUMAN Endoplasmin OS=Homo sapiens GN=HSP90B1 PE=1 SV=1	2	6	4	4	7.8	6.1	6.1	92.468	803	803;399	1.24e-48	0.70395	0.8873	10.671	3	108160000	65911000	42245000				229	1178;1179;1522;3239;5161;6277	False;False;True;True;True;True	1191;1192;1542;3280;5241;6378	1479;1480;1481;1902;4156;6579;7976	2093;2094;2095;2096;2097;2677;5857;5858;9264;11243	2093;2097;2677;5857;9264;11243
Q86U38	Q86U38	3	3	3	Pumilio domain-containing protein C14orf21	C14orf21	>sp|Q86U38|NOP9_HUMAN Nucleolar protein 9 OS=Homo sapiens GN=NOP9 PE=1 SV=1	1	3	3	3	6	6	6	69.437	636	636	2.26e-17	0.70445	0.88462	17.219	4	62645000	39287000	23359000				752	1998;4158;5295	True;True;True	2023;4223;5377	2552;5326;6739;6740	3633;3634;7525;9493;9494;9495	3633;7525;9493
P46778	P46778	8	8	8	60S ribosomal protein L21	RPL21	>sp|P46778|RL21_HUMAN 60S ribosomal protein L21 OS=Homo sapiens GN=RPL21 PE=1 SV=2	1	8	8	8	48.1	48.1	48.1	18.565	160	160	1.93e-67	0.70485	0.88434	8.8366	10	1712800000	955740000	757080000				369	1138;2025;2148;2787;2788;5331;6042;6229	True;True;True;True;True;True;True;True	1150;2050;2174;2175;2823;2824;5414;6140;6330	1430;2581;2734;2735;3549;3550;6785;6786;7679;7680;7920	2028;3673;3674;3886;3887;5049;5050;5051;5052;9560;9561;9562;10810;10811;10812;11165;11166	2028;3673;3886;5050;5052;9560;10810;11166	420;421;422;423	14;31;45;159
P08865	P08865	10	10	10	40S ribosomal protein SA	RPSA	>sp|P08865|RSSA_HUMAN 40S ribosomal protein SA OS=Homo sapiens GN=RPSA PE=1 SV=4	1	10	10	10	37.6	37.6	37.6	32.854	295	295	4.17e-99	0.70531	0.90481	64.272	11	698450000	433240000	265210000				191	89;262;1321;1554;1555;2916;3421;4663;4664;4730	True;True;True;True;True;True;True;True;True;True	91;266;1336;1574;1575;2952;3463;4733;4734;4802	108;320;1655;1939;1940;3734;4381;5958;5959;6043;6044	159;463;464;2329;2330;2723;2724;5294;6184;8395;8396;8513;8514;8515	159;463;2329;2723;2724;5294;6184;8395;8396;8514	187	10
Q29RF7;Q29RF7-3;Q9NTI5-3;Q9NTI5-4	Q29RF7;Q29RF7-3	13;7;3;1	13;7;3;1	10;4;0;0	Sister chromatid cohesion protein PDS5 homolog A	PDS5A	>sp|Q29RF7|PDS5A_HUMAN Sister chromatid cohesion protein PDS5 homolog A OS=Homo sapiens GN=PDS5A PE=1 SV=1;>sp|Q29RF7-3|PDS5A_HUMAN Isoform 2 of Sister chromatid cohesion protein PDS5 homolog A OS=Homo sapiens GN=PDS5A	4	13	13	10	11.2	11.2	8.8	150.83	1337	1337;600;529;122	2.8e-55	0.70882	0.88552	18.943	14	403180000	228050000	175130000				687	800;839;1302;1343;1498;2331;2339;3413;4206;4747;5018;5281;5751	True;True;True;True;True;True;True;True;True;True;True;True;True	809;848;1317;1359;1518;2359;2369;3455;4271;4819;5094;5363;5843	993;1045;1629;1683;1872;2968;2981;4369;5379;6063;6398;6399;6400;6725;7324	1393;1394;1473;2294;2295;2372;2631;2632;4203;4225;6164;7594;7595;8541;9012;9013;9014;9476;10320	1394;1473;2294;2372;2631;4203;4225;6164;7594;8541;9012;9476;10320	867	352
P25398	P25398	3	3	3	40S ribosomal protein S12	RPS12	>sp|P25398|RS12_HUMAN 40S ribosomal protein S12 OS=Homo sapiens GN=RPS12 PE=1 SV=3	1	3	3	3	24.2	24.2	24.2	14.515	132	132	1.99e-10	0.70936	0.89444	27.206	3	155940000	89640000	66296000				277	922;3161;3650	True;True;True	932;3200;3698	1152;4058;4655	1629;1630;5727;5728;6558;6559	1629;5728;6559
Q13595;Q13595-2	Q13595;Q13595-2	5;4	4;3	4;3	Transformer-2 protein homolog alpha	TRA2A	>sp|Q13595|TRA2A_HUMAN Transformer-2 protein homolog alpha OS=Homo sapiens GN=TRA2A PE=1 SV=1;>sp|Q13595-2|TRA2A_HUMAN Isoform Short of Transformer-2 protein homolog alpha OS=Homo sapiens GN=TRA2A	2	5	4	4	26.6	23	23	32.688	282	282;113	1.83e-29	0.70972	0.90318	23.313	4	233600000	136030000	97563000				608	219;378;1687;2612;6163	True;False;True;True;True	222;383;1708;2645;6263	264;465;2122;3327;7834	378;655;2991;2992;4715;4716;11040;11041	378;655;2992;4716;11041	612;765	183;209
O14802	O14802	2	2	2	DNA-directed RNA polymerase III subunit RPC1	POLR3A	>sp|O14802|RPC1_HUMAN DNA-directed RNA polymerase III subunit RPC1 OS=Homo sapiens GN=POLR3A PE=1 SV=2	1	2	2	2	2.2	2.2	2.2	155.64	1390	1390	4.34e-13	0.71002	0.88976	17.521	2	6264100	3564500	2699600				48	427;4583	True;True	432;4652	528;5867	745;8264	745;8264
O95340-2;O95340	O95340-2;O95340	4;4	4;4	4;4	Bifunctional 3-phosphoadenosine 5-phosphosulfate synthase 2;Sulfate adenylyltransferase;Adenylyl-sulfate kinase	PAPSS2	>sp|O95340-2|PAPS2_HUMAN Isoform B of Bifunctional 3-phosphoadenosine 5-phosphosulfate synthase 2 OS=Homo sapiens GN=PAPSS2;>sp|O95340|PAPS2_HUMAN Bifunctional 3-phosphoadenosine 5-phosphosulfate synthase 2 OS=Homo sapiens GN=PAPSS2 PE=1 SV=2	2	4	4	4	7.8	7.8	7.8	69.97	619	619;614	2.04e-25	0.71009	0.91713	6.6708	3	77101000	43931000	33171000				134	2194;5023;5779;5784	True;True;True;True	2222;5100;5871;5877	2797;6406;7356;7363	3970;9021;9022;10365;10366;10375	3970;9021;10365;10375	110	543
P62826	P62826	11	11	11	GTP-binding nuclear protein Ran	RAN	>sp|P62826|RAN_HUMAN GTP-binding nuclear protein Ran OS=Homo sapiens GN=RAN PE=1 SV=3	1	11	11	11	45.4	45.4	45.4	24.423	216	216	3.86e-123	0.71264	0.87075	10.817	14	4439600000	2506800000	1932800000				486	50;1505;2186;2187;2965;3673;4056;4531;4912;5523;6287	True;True;True;True;True;True;True;True;True;True;True	52;1525;2214;2215;3001;3721;4119;4598;4988;5608;6388	65;1880;2785;2786;2787;2788;3798;4682;5189;5797;6269;6270;7038;7987;7988	96;97;2641;3954;3955;3956;3957;5378;6593;6594;7324;7325;8170;8827;8828;8829;8830;9923;11256;11257;11258	97;2641;3955;3957;5378;6594;7325;8170;8829;9923;11256
O14744;O14744-2	O14744;O14744-2	4;4	4;4	4;4	Protein arginine N-methyltransferase 5;Protein arginine N-methyltransferase 5, N-terminally processed	PRMT5	>sp|O14744|ANM5_HUMAN Protein arginine N-methyltransferase 5 OS=Homo sapiens GN=PRMT5 PE=1 SV=4;>sp|O14744-2|ANM5_HUMAN Isoform 2 of Protein arginine N-methyltransferase 5 OS=Homo sapiens GN=PRMT5	2	4	4	4	4.7	4.7	4.7	72.683	637	637;620	3.02e-12	0.71276	0.90826	22.39	3	51801000	31489000	20311000				47	28;29;934;1734	True;True;True;True	28;29;944;1759	34;35;1164;2211	52;53;1646;3143	52;53;1646;3143
Q96AG4	Q96AG4	7	7	7	Leucine-rich repeat-containing protein 59	LRRC59	>sp|Q96AG4|LRC59_HUMAN Leucine-rich repeat-containing protein 59 OS=Homo sapiens GN=LRRC59 PE=1 SV=1	1	7	7	7	34.2	34.2	34.2	34.93	307	307	4.76e-77	0.71319	0.90051	15.374	7	673870000	334400000	339470000				840	2117;3537;3637;3678;3702;5942;6068	True;True;True;True;True;True;True	2143;3583;3685;3726;3750;6038;6167	2692;4519;4638;4639;4687;4711;7550;7715	3831;6365;6366;6535;6536;6600;6633;6634;10636;10637;10868	3831;6366;6536;6600;6634;10637;10868
P27635;Q96L21	P27635;Q96L21	13;7	13;7	13;7	60S ribosomal protein L10;60S ribosomal protein L10-like	RPL10;RPL10L	>sp|P27635|RL10_HUMAN 60S ribosomal protein L10 OS=Homo sapiens GN=RPL10 PE=1 SV=4;>sp|Q96L21|RL10L_HUMAN 60S ribosomal protein L10-like OS=Homo sapiens GN=RPL10L PE=1 SV=3	2	13	13	13	48.1	48.1	48.1	24.604	214	214;214	2.02e-78	0.71368	0.89933	26.973	14	1344500000	791070000	553410000				287	276;1098;1099;1493;1494;1610;1944;3212;3247;3531;3532;5528;5644	True;True;True;True;True;True;True;True;True;True;True;True;True	280;1109;1110;1513;1514;1631;1969;3253;3288;3577;3578;5613;5733	336;1380;1381;1382;1383;1867;1868;2008;2009;2484;4120;4164;4513;4514;7043;7184;7185	483;484;1962;1963;1964;1965;1966;1967;2625;2626;2627;2819;2820;2821;3544;5811;5812;5868;6359;6360;9930;9931;10125;10126	484;1963;1967;2625;2626;2819;3544;5811;5868;6359;6360;9931;10125	329;330;331	52;136;184
P12236	P12236	11	4	2	ADP/ATP translocase 3	SLC25A6	>sp|P12236|ADT3_HUMAN ADP/ATP translocase 3 OS=Homo sapiens GN=SLC25A6 PE=1 SV=4	1	11	4	2	39.6	18.5	9.7	32.866	298	298	1.38e-55	0.7139	0.87111	17.657	8	959660000	551110000	408560000				217	78;721;1229;1631;1873;1909;1912;2783;4318;5111;6136	True;True;False;False;False;True;False;True;False;False;False	80;729;1242;1652;1898;1934;1937;2819;4384;5190;6235	96;892;893;1539;2040;2394;2437;2438;2439;2440;2441;2447;3543;5516;6519;7797;7798	142;1246;1247;1248;2173;2864;2865;3411;3475;3476;3477;3478;3479;3480;3489;5043;7779;7780;9177;9178;10983;10984;10985;10986	142;1247;2173;2864;3411;3478;3489;5043;7779;9177;10983	138;213;214	201;250;282
Q9BVJ6;Q5TAP6;Q9BVJ6-2	Q9BVJ6;Q5TAP6;Q9BVJ6-2	2;1;1	2;1;1	2;1;1	U3 small nucleolar RNA-associated protein 14 homolog A;U3 small nucleolar RNA-associated protein 14 homolog C	UTP14A;UTP14C	>sp|Q9BVJ6|UT14A_HUMAN U3 small nucleolar RNA-associated protein 14 homolog A OS=Homo sapiens GN=UTP14A PE=1 SV=1;>sp|Q5TAP6|UT14C_HUMAN U3 small nucleolar RNA-associated protein 14 homolog C OS=Homo sapiens GN=UTP14C PE=1 SV=1;>sp|Q9BVJ6-2|UT14A_HUMAN Iso	3	2	2	2	3.1	3.1	3.1	87.977	771	771;766;603	3.45e-13	0.7141	0.9038	17.134	2	12963000	7399500	5563200				904	3665;5352	True;True	3713;5435	4671;6810	6581;6582;9598	6581;9598
O60264	O60264	13	13	6	SWI/SNF-related matrix-associated actin-dependent regulator of chromatin subfamily A member 5	SMARCA5	>sp|O60264|SMCA5_HUMAN SWI/SNF-related matrix-associated actin-dependent regulator of chromatin subfamily A member 5 OS=Homo sapiens GN=SMARCA5 PE=1 SV=1	1	13	13	6	12	12	6.9	121.9	1052	1052	7.33e-45	0.71419	0.90426	18.521	12	396880000	226340000	170540000				89	397;726;1440;2136;2268;2390;3162;3379;4445;5305;5740;6195;6224	True;True;True;True;True;True;True;True;True;True;True;True;True	402;734;1459;2162;2296;2420;3201;3421;4511;5387;5830;5831;6295;6324	487;900;1802;2718;2891;3046;4059;4060;4332;5668;6751;7308;7309;7879;7914	685;1259;1260;2544;3867;4101;4315;5729;5730;6113;7992;9508;10299;10300;11108;11157;11158	685;1260;2544;3867;4101;4315;5729;6113;7992;9508;10299;11108;11157	89;90;91;92;93	222;451;508;650;653
P26373	P26373	11	11	11	60S ribosomal protein L13	RPL13	>sp|P26373|RL13_HUMAN 60S ribosomal protein L13 OS=Homo sapiens GN=RPL13 PE=1 SV=4	1	11	11	11	40.8	40.8	40.8	24.261	211	211	6.47e-76	0.71429	0.87959	12.167	14	2729200000	1582300000	1146900000				282	954;1740;2284;2789;2790;3033;3973;4208;5513;5686;5687	True;True;True;True;True;True;True;True;True;True;True	965;1765;2312;2825;2826;3069;4036;4273;5598;5775;5776	1193;2218;2910;2911;3551;3552;3553;3880;5072;5382;5383;7027;7240;7241	1690;3154;3155;4129;4130;4131;5053;5054;5055;5056;5482;5483;7170;7599;7600;7601;9904;9905;10200;10201;10202	1690;3155;4130;5053;5054;5483;7170;7601;9905;10200;10201	312;313	8;155
P48729-2;P48729;Q8N752	P48729-2;P48729;Q8N752	4;4;2	4;4;2	4;4;2	Casein kinase I isoform alpha;Casein kinase I isoform alpha-like	CSNK1A1;CSNK1A1L	>sp|P48729-2|KC1A_HUMAN Isoform 2 of Casein kinase I isoform alpha OS=Homo sapiens GN=CSNK1A1;>sp|P48729|KC1A_HUMAN Casein kinase I isoform alpha OS=Homo sapiens GN=CSNK1A1 PE=1 SV=2;>sp|Q8N752|KC1AL_HUMAN Casein kinase I isoform alpha-like OS=Homo sapiens	3	4	4	4	12.1	12.1	12.1	41.937	365	365;337;337	5.19e-10	0.71452	0.90339	6.5218	4	89844000	49625000	40219000				383	770;2202;2519;3123	True;True;True;True	778;2230;2551;3161	954;2809;3210;3997	1336;3988;3989;4555;5640	1336;3988;4555;5640	442	144
P78527;P78527-2	P78527;P78527-2	27;27	27;27	27;27	DNA-dependent protein kinase catalytic subunit	PRKDC	>sp|P78527|PRKDC_HUMAN DNA-dependent protein kinase catalytic subunit OS=Homo sapiens GN=PRKDC PE=1 SV=3;>sp|P78527-2|PRKDC_HUMAN Isoform 2 of DNA-dependent protein kinase catalytic subunit OS=Homo sapiens GN=PRKDC	2	27	27	27	7.5	7.5	7.5	469.08	4128	4128;4097	4.34e-118	0.715	0.91207	31.001	26	784890000	464480000	320410000				524	40;152;400;518;1108;1489;1586;1788;1815;2286;2562;2989;3154;3188;3300;3378;3382;3664;3876;3918;4059;4335;4357;4784;4789;5435;5457	True;True;True;True;True;True;True;True;True;True;True;True;True;True;True;True;True;True;True;True;True;True;True;True;True;True;True	41;155;405;524;1119;1509;1606;1813;1840;2314;2595;3025;3193;3227;3342;3420;3424;3712;3937;3981;4122;4401;4423;4859;4864;5519;5541	50;183;491;637;1393;1861;1977;2280;2321;2914;3262;3827;4049;4089;4238;4331;4335;4336;4670;4948;4949;5001;5192;5537;5565;5566;6113;6119;6120;6911;6912;6942	72;73;265;689;690;893;1980;1981;2615;2774;2775;3243;3244;3304;3305;4134;4622;5418;5715;5765;5766;5976;6112;6116;6117;6580;6983;6984;7055;7330;7811;7848;7849;8610;8620;8621;9738;9739;9740;9789	72;265;689;893;1981;2615;2774;3244;3305;4134;4622;5418;5715;5765;5976;6112;6116;6580;6984;7055;7330;7811;7848;8610;8621;9738;9789	638;639;640;641	1303;2220;2379;3890
P31327;P31327-2	P31327;P31327-2	17;14	17;14	17;14	Carbamoyl-phosphate synthase [ammonia], mitochondrial	CPS1	>sp|P31327|CPSM_HUMAN Carbamoyl-phosphate synthase [ammonia], mitochondrial OS=Homo sapiens GN=CPS1 PE=1 SV=2;>sp|P31327-2|CPSM_HUMAN Isoform 2 of Carbamoyl-phosphate synthase [ammonia], mitochondrial OS=Homo sapiens GN=CPS1	2	17	17	17	14.3	14.3	14.3	164.94	1500	1500;1049	9.96e-82	0.71706	0.89897	16.456	19	795580000	460680000	334900000				308	12;139;496;560;1222;1464;1571;1886;1969;2276;2285;3749;4356;4787;5113;5159;5978	True;True;True;True;True;True;True;True;True;True;True;True;True;True;True;True;True	12;142;502;567;1235;1483;1591;1911;1994;2304;2313;3798;4422;4862;5192;5239;6075	14;169;614;687;1532;1831;1832;1956;2411;2518;2901;2912;2913;4770;5564;6117;6525;6577;7602	21;22;244;861;966;2164;2579;2580;2581;2746;2747;3434;3435;3592;3593;4116;4117;4132;4133;6723;7847;8617;8618;9184;9261;9262;10705	22;244;861;966;2164;2579;2747;3435;3593;4117;4132;6723;7847;8618;9184;9262;10705	334;335;336;337	585;616;815;899
P78344;P78344-2	P78344;P78344-2	14;14	14;14	14;14	Eukaryotic translation initiation factor 4 gamma 2	EIF4G2	>sp|P78344|IF4G2_HUMAN Eukaryotic translation initiation factor 4 gamma 2 OS=Homo sapiens GN=EIF4G2 PE=1 SV=1;>sp|P78344-2|IF4G2_HUMAN Isoform 2 of Eukaryotic translation initiation factor 4 gamma 2 OS=Homo sapiens GN=EIF4G2	2	14	14	14	15.8	15.8	15.8	102.36	907	907;869	1.08e-40	0.71746	0.90775	28.43	13	468870000	267260000	201610000				520	477;1216;1433;1896;2129;2893;3063;3094;3509;3841;4661;4862;5075;5374	True;True;True;True;True;True;True;True;True;True;True;True;True;True	483;1229;1452;1921;2155;2929;3100;3132;3555;3899;4731;4937;5154;5457	591;1526;1794;2422;2708;3702;3916;3955;4488;4896;5956;6211;6478;6836;6837	833;2156;2535;3453;3454;3455;3855;3856;5253;5533;5584;6330;6910;8391;8392;8749;9124;9630;9631	833;2156;2535;3455;3856;5253;5533;5584;6330;6910;8391;8749;9124;9631	628;629;630;631	274;357;581;704
P46782	P46782	8	8	8	40S ribosomal protein S5;40S ribosomal protein S5, N-terminally processed	RPS5	>sp|P46782|RS5_HUMAN 40S ribosomal protein S5 OS=Homo sapiens GN=RPS5 PE=1 SV=4	1	8	8	8	31.4	31.4	31.4	22.876	204	204	1.16e-35	0.7175	0.90745	42.451	8	549990000	315690000	234300000				372	424;2830;4256;4597;4621;5155;5830;6218	True;True;True;True;True;True;True;True	429;2866;4321;4666;4690;5235;5924;6318	525;3607;5441;5442;5883;5911;6573;7416;7417;7908	741;5124;7675;7676;7677;8287;8324;8325;9256;10449;10450;11148;11149	741;5124;7677;8287;8324;9256;10449;11148
P10809	P10809	13	13	13	60 kDa heat shock protein, mitochondrial	HSPD1	>sp|P10809|CH60_HUMAN 60 kDa heat shock protein, mitochondrial OS=Homo sapiens GN=HSPD1 PE=1 SV=2	1	13	13	13	32.3	32.3	32.3	61.054	573	573	5.57e-86	0.71773	0.8902	19.433	12	686060000	401890000	284160000				204	333;613;1620;2050;2094;2388;2583;2638;3559;3685;5439;5612;5626	True;True;True;True;True;True;True;True;True;True;True;True;True	337;620;1641;2075;2119;2418;2616;2671;3605;3733;5523;5700;5715	403;404;405;406;751;2023;2609;2661;3044;3287;3357;4543;4694;6916;7147;7163	571;572;573;574;575;1051;2843;3710;3711;3787;3788;4312;4313;4658;4766;4767;6403;6609;9745;10074;10096;10097	572;1051;2843;3711;3788;4313;4658;4766;6403;6609;9745;10074;10097	193;194;195;196	40;55;145;356
P39656	P39656	7	7	7	Dolichyl-diphosphooligosaccharide--protein glycosyltransferase 48 kDa subunit	DDOST	>sp|P39656|OST48_HUMAN Dolichyl-diphosphooligosaccharide--protein glycosyltransferase 48 kDa subunit OS=Homo sapiens GN=DDOST PE=1 SV=4	1	7	7	7	16.2	16.2	16.2	50.8	456	456	3.53e-33	0.7183	0.90608	44.31	7	352710000	190840000	161870000				343	1702;3476;4151;4989;5091;6088;6278	True;True;True;True;True;True;True	1723;3522;4216;5065;5170;6187;6379	2145;4452;5314;6364;6496;7737;7977	3029;6273;7507;7508;8959;8960;9146;10900;11244	3029;6273;7508;8960;9146;10900;11244
Q9H0U3	Q9H0U3	2	2	2	Magnesium transporter protein 1	MAGT1	>sp|Q9H0U3|MAGT1_HUMAN Magnesium transporter protein 1 OS=Homo sapiens GN=MAGT1 PE=1 SV=1	1	2	2	2	5.7	5.7	5.7	38.036	335	335	1.2e-05	0.71885	0.91606	15.426	3	106300000	65404000	40894000				927	1738;4511	True;True	1763;4578	2215;5758;5759	3149;3150;8110;8111	3149;8111
O75534;O75534-2	O75534;O75534-2	15;15	15;15	15;15	Cold shock domain-containing protein E1	CSDE1	>sp|O75534|CSDE1_HUMAN Cold shock domain-containing protein E1 OS=Homo sapiens GN=CSDE1 PE=1 SV=2;>sp|O75534-2|CSDE1_HUMAN Isoform Short of Cold shock domain-containing protein E1 OS=Homo sapiens GN=CSDE1	2	15	15	15	20.4	20.4	20.4	88.884	798	798;767	1.4e-95	0.71921	0.90314	13.664	18	1002900000	579740000	423170000				116	508;736;917;1195;1463;2023;2462;2463;3411;3999;4823;5221;5531;5608;5958	True;True;True;True;True;True;True;True;True;True;True;True;True;True;True	514;744;927;1208;1482;2048;2493;2494;3453;4062;4898;5303;5616;5696;6054	626;627;912;1147;1502;1830;2579;3142;3143;3144;3145;4366;4367;5103;6164;6651;7046;7142;7571	877;878;879;1276;1277;1624;2125;2578;3670;3671;4449;4450;4451;4452;4453;4454;4455;6161;6162;7204;7205;8688;9366;9935;10068;10667	877;1276;1624;2125;2578;3671;4449;4454;6161;7205;8688;9366;9935;10068;10667
O00571;O00571-2;O15523	O00571;O00571-2;O15523	25;24;20	24;23;19	24;23;19	ATP-dependent RNA helicase DDX3X;ATP-dependent RNA helicase DDX3Y	DDX3X;DDX3Y	>sp|O00571|DDX3X_HUMAN ATP-dependent RNA helicase DDX3X OS=Homo sapiens GN=DDX3X PE=1 SV=3;>sp|O00571-2|DDX3X_HUMAN Isoform 2 of ATP-dependent RNA helicase DDX3X OS=Homo sapiens GN=DDX3X;>sp|O15523|DDX3Y_HUMAN ATP-dependent RNA helicase DDX3Y OS=Homo sapie	3	25	24	24	41.8	41.8	41.8	73.243	662	662;646;660	3.54e-186	0.71956	0.91793	12.766	28	2395100000	1373400000	1021700000				42	784;818;874;894;1531;1640;1859;2105;2241;2246;2784;2909;3089;3831;4481;4715;4920;4970;5628;5638;5901;6025;6189;6225;6283	True;True;True;True;True;True;True;True;True;True;True;True;True;False;True;True;True;True;True;True;True;True;True;True;True	792;827;883;903;1551;1661;1884;2130;2269;2274;2820;2945;3126;3888;4547;4787;4996;5046;5717;5727;5995;6123;6289;6325;6384	969;970;1018;1019;1092;1115;1911;2050;2051;2378;2676;2863;2868;3544;3724;3725;3947;4883;5714;6025;6279;6339;7165;7176;7494;7658;7659;7873;7915;7982;7983	1358;1359;1437;1438;1543;1544;1578;1579;2691;2881;2882;2883;3390;3809;3810;4063;4064;4069;4070;5044;5281;5282;5573;5574;6890;6891;8054;8055;8484;8485;8841;8924;10100;10114;10548;10549;10782;10783;11099;11100;11159;11251;11252	1359;1438;1543;1579;2691;2882;3390;3810;4063;4069;5044;5282;5574;6891;8055;8484;8841;8924;10100;10114;10549;10782;11099;11159;11251	39;40;41;42	352;355;379;380
Q9BZE4	Q9BZE4	2	2	2	Nucleolar GTP-binding protein 1	GTPBP4	>sp|Q9BZE4|NOG1_HUMAN Nucleolar GTP-binding protein 1 OS=Homo sapiens GN=GTPBP4 PE=1 SV=3	1	2	2	2	3.2	3.2	3.2	73.964	634	634	0.0013016	0.72009	0.91272	19.948	2	51028000	27811000	23217000				917	2997;3587	True;True	3033;3633	3835;4574	5428;6449	5428;6449
Q9UQE7	Q9UQE7	6	6	6	Structural maintenance of chromosomes protein 3	SMC3	>sp|Q9UQE7|SMC3_HUMAN Structural maintenance of chromosomes protein 3 OS=Homo sapiens GN=SMC3 PE=1 SV=2	1	6	6	6	4.9	4.9	4.9	141.54	1217	1217	8.13e-12	0.72016	0.8802	18.173	5	112260000	73436000	38821000				1030	2757;3000;3853;3962;4460;5571	True;True;True;True;True;True	2793;3036;3911;4025;4526;5659	3511;3838;4910;5058;5686;5687;7101	4998;5432;6928;7149;8016;8017;10009	4998;5432;6928;7149;8016;10009	1070	579
P28288;P28288-2	P28288;P28288-2	3;3	3;3	3;3	ATP-binding cassette sub-family D member 3	ABCD3	>sp|P28288|ABCD3_HUMAN ATP-binding cassette sub-family D member 3 OS=Homo sapiens GN=ABCD3 PE=1 SV=1;>sp|P28288-2|ABCD3_HUMAN Isoform 2 of ATP-binding cassette sub-family D member 3 OS=Homo sapiens GN=ABCD3	2	3	3	3	5.9	5.9	5.9	75.475	659	659;549	7e-10	0.72035	0.91901	18.701	3	41281000	21411000	19870000				294	3151;5620;5732	True;True;True	3190;5709;5822	4046;7157;7300	5711;10087;10287;10288	5711;10087;10288	332	514
P48643	P48643	6	6	6	T-complex protein 1 subunit epsilon	CCT5	>sp|P48643|TCPE_HUMAN T-complex protein 1 subunit epsilon OS=Homo sapiens GN=CCT5 PE=1 SV=1	1	6	6	6	13.1	13.1	13.1	59.67	541	541	2.09e-17	0.7208	0.90605	13.872	5	192030000	118410000	73627000				381	577;2046;2272;3435;4843;6089	True;True;True;True;True;True	584;2071;2300;3479;4918;6188	709;2605;2896;4401;6187;7738	993;3705;4108;6208;8719;10901	993;3705;4108;6208;8719;10901	440;441	29;239
Q07020	Q07020	5	5	5	60S ribosomal protein L18	RPL18	>sp|Q07020|RL18_HUMAN 60S ribosomal protein L18 OS=Homo sapiens GN=RPL18 PE=1 SV=2	1	5	5	5	24.5	24.5	24.5	21.634	188	188	4.73e-55	0.72183	0.89064	10.974	7	698780000	382330000	316460000				561	405;2530;4942;5338;5339	True;True;True;True;True	410;2562;5018;5421;5422	497;498;3223;6303;6794;6795;6796	697;698;4569;4570;8873;9574;9575;9576;9577;9578;9579	697;4570;8873;9575;9577
Q7L1Q6-3;Q7L1Q6-4;Q7L1Q6;Q7L1Q6-2	Q7L1Q6-3;Q7L1Q6-4;Q7L1Q6;Q7L1Q6-2	6;6;6;6	6;6;6;6	5;5;5;5	Basic leucine zipper and W2 domain-containing protein 1	BZW1	>sp|Q7L1Q6-3|BZW1_HUMAN Isoform 3 of Basic leucine zipper and W2 domain-containing protein 1 OS=Homo sapiens GN=BZW1;>sp|Q7L1Q6-4|BZW1_HUMAN Isoform 4 of Basic leucine zipper and W2 domain-containing protein 1 OS=Homo sapiens GN=BZW1;>sp|Q7L1Q6|BZW1_HUMAN	4	6	6	5	12	12	10.4	51.281	451	451;423;419;353	1.92e-13	0.72229	0.90342	36.852	8	318540000	177950000	140590000				737	1090;1655;1701;2702;5039;6138	True;True;True;True;True;True	1101;1676;1722;2737;5116;6237	1370;2072;2073;2144;3438;6427;6428;7800	1947;2912;2913;2914;3028;4891;9050;9051;10988	1947;2912;3028;4891;9050;10988	906	429
P13639	P13639	19	19	18	Elongation factor 2	EEF2	>sp|P13639|EF2_HUMAN Elongation factor 2 OS=Homo sapiens GN=EEF2 PE=1 SV=4	1	19	19	18	24.4	24.4	23.2	95.337	858	858	3.08e-103	0.72365	0.91407	26.231	20	1380000000	786480000	593560000				222	184;638;803;1006;1068;1276;1547;1766;2761;4075;4279;4675;5020;5157;5201;5577;5601;5820;6290	True;True;True;True;True;True;True;True;True;True;True;True;True;True;True;True;True;True;True	187;646;812;1017;1079;1290;1567;1791;2797;4139;4345;4747;5096;5237;5283;5665;5689;5914;6391	217;784;997;1259;1344;1596;1932;2249;3515;3516;5213;5469;5976;6402;6575;6622;6623;7107;7135;7404;7991	313;1093;1399;1784;1914;2252;2253;2715;2716;3201;5003;5004;7359;7716;8419;9017;9258;9329;9330;10017;10018;10057;10433;11262;11263	313;1093;1399;1784;1914;2252;2716;3201;5003;7359;7716;8419;9017;9258;9329;10018;10057;10433;11263	221;222;223;224	22;231;305;494
P11413-2;P11413-3;P11413	P11413-2;P11413-3;P11413	12;12;12	12;12;12	12;12;12	Glucose-6-phosphate 1-dehydrogenase	G6PD	>sp|P11413-2|G6PD_HUMAN Isoform Long of Glucose-6-phosphate 1-dehydrogenase OS=Homo sapiens GN=G6PD;>sp|P11413-3|G6PD_HUMAN Isoform 3 of Glucose-6-phosphate 1-dehydrogenase OS=Homo sapiens GN=G6PD;>sp|P11413|G6PD_HUMAN Glucose-6-phosphate 1-dehydrogenase O	3	12	12	12	25.8	25.8	25.8	63.826	561	561;545;515	1.82e-34	0.72482	0.91536	32.053	12	361750000	214470000	147270000				212	125;741;1786;2095;2356;2455;3150;3285;3517;3580;3639;6051	True;True;True;True;True;True;True;True;True;True;True;True	128;749;1811;2120;2386;2485;3189;3327;3563;3626;3687;6149	154;919;2277;2662;2999;3130;4045;4220;4497;4566;4642;7692	223;1284;3238;3239;3789;3790;4245;4433;5710;5950;6341;6436;6437;6541;10828	223;1284;3239;3790;4245;4433;5710;5950;6341;6437;6541;10828
Q9NWH9	Q9NWH9	5	5	5	SAFB-like transcription modulator	SLTM	>sp|Q9NWH9|SLTM_HUMAN SAFB-like transcription modulator OS=Homo sapiens GN=SLTM PE=1 SV=2	1	5	5	5	6.5	6.5	6.5	117.15	1034	1034	7.92e-19	0.72491	0.91696	24.906	6	151720000	87107000	64615000				981	8;171;1120;1497;5440	True;True;True;True;True	8;174;1131;1517;5524	9;204;1407;1871;6917;6918	13;294;1996;1997;2630;9746;9747;9748	13;294;1996;2630;9748	1034	993
P62333	P62333	2	2	2	26S protease regulatory subunit 10B	PSMC6	>sp|P62333|PRS10_HUMAN 26S protease regulatory subunit 10B OS=Homo sapiens GN=PSMC6 PE=1 SV=1	1	2	2	2	6.7	6.7	6.7	44.172	389	389	3.67e-09	0.72492	0.91386	8.0961	2	55347000	32185000	23162000				478	1290;2138	True;True	1305;2164	1612;2720	2273;2274;3869	2274;3869
P53621-2;P53621	P53621-2;P53621	25;25	25;25	25;25	Coatomer subunit alpha;Xenin;Proxenin	COPA	>sp|P53621-2|COPA_HUMAN Isoform 2 of Coatomer subunit alpha OS=Homo sapiens GN=COPA;>sp|P53621|COPA_HUMAN Coatomer subunit alpha OS=Homo sapiens GN=COPA PE=1 SV=2	2	25	25	25	24	24	24	139.32	1233	1233;1224	2.29e-148	0.72495	0.90555	16.939	26	1720000000	1004000000	716050000				421	473;634;677;913;1246;1800;1833;2635;2956;3326;3352;3391;3444;3565;3657;4036;4355;4976;5101;5276;5787;5971;6027;6033;6104	True;True;True;True;True;True;True;True;True;True;True;True;True;True;True;True;True;True;True;True;True;True;True;True;True	479;642;685;922;1259;1825;1858;2668;2992;3368;3394;3433;3489;3611;3705;4099;4421;5052;5180;5358;5880;6068;6125;6131;6203	587;780;836;1141;1562;2298;2345;3354;3788;4268;4302;4345;4414;4550;4663;5160;5563;6345;6508;6720;7366;7592;7593;7594;7661;7669;7756;7757	828;829;1089;1169;1615;2206;3268;3269;3339;4763;5367;6020;6021;6071;6130;6222;6412;6570;6571;7284;7845;7846;8933;8934;9159;9160;9470;10379;10694;10695;10696;10785;10786;10795;10927;10928;10929;10930	828;1089;1169;1615;2206;3269;3339;4763;5367;6020;6071;6130;6222;6412;6571;7284;7845;8933;9160;9470;10379;10695;10785;10795;10928	525;526;527;528	332;355;623;811
P05141;Q9H0C2	P05141	13;2	13;2	6;0	ADP/ATP translocase 2	SLC25A5	>sp|P05141|ADT2_HUMAN ADP/ATP translocase 2 OS=Homo sapiens GN=SLC25A5 PE=1 SV=7	2	13	13	6	37.6	37.6	19.5	32.852	298	298;315	7.58e-67	0.7253	0.88785	17.887	17	6613600000	3771600000	2842100000				157	77;722;1229;1631;1873;1912;2008;2802;4318;4319;5111;5118;6136	True;True;True;True;True;True;True;True;True;True;True;True;True	79;730;1242;1652;1898;1937;2033;2838;4384;4385;5190;5197;6235	95;894;895;1539;2040;2394;2447;2564;3570;3571;5516;5517;5518;6519;6530;6531;7797;7798	140;141;1249;1250;1251;2173;2864;2865;3411;3489;3649;3650;5077;5078;5079;7779;7780;7781;7782;7783;7784;9177;9178;9191;9192;10983;10984;10985;10986	141;1250;2173;2864;3411;3489;3649;5077;7779;7784;9177;9192;10983	138;139	201;250
Q14839-2;Q14839;Q8TDI0;Q12873;Q12873-2	Q14839-2;Q14839	8;8;3;2;2	8;8;3;2;2	8;8;3;2;2	Chromodomain-helicase-DNA-binding protein 4	CHD4	>sp|Q14839-2|CHD4_HUMAN Isoform 2 of Chromodomain-helicase-DNA-binding protein 4 OS=Homo sapiens GN=CHD4;>sp|Q14839|CHD4_HUMAN Chromodomain-helicase-DNA-binding protein 4 OS=Homo sapiens GN=CHD4 PE=1 SV=2	5	8	8	8	4.8	4.8	4.8	220.85	1940	1940;1912;1954;2000;1966	7.4e-26	0.7256	0.92276	14.055	8	338360000	191730000	146630000				642	1765;1797;1923;3198;3331;5615;5739;6097	True;True;True;True;True;True;True;True	1790;1822;1948;3237;3373;5704;5829;6196	2248;2294;2462;4099;4273;7152;7307;7748	3200;3262;3515;5779;6028;6029;10081;10298;10917	3200;3262;3515;5779;6028;10081;10298;10917	808;809;810;811;812	949;954;1013;1075;1797
Q9UMS4	Q9UMS4	7	7	7	Pre-mRNA-processing factor 19	PRPF19	>sp|Q9UMS4|PRP19_HUMAN Pre-mRNA-processing factor 19 OS=Homo sapiens GN=PRPF19 PE=1 SV=1	1	7	7	7	19.8	19.8	19.8	55.18	504	504	2.97e-40	0.72572	0.89181	15.161	9	705760000	406440000	299320000				1016	515;2708;4969;5302;5451;5496;5969	True;True;True;True;True;True;True	521;2743;5045;5384;5535;5581;6066	634;3444;6338;6748;6934;6991;6992;6993;7590	889;4899;4900;8921;8922;8923;9504;9505;9776;9859;9860;9861;10692	889;4900;8923;9505;9776;9859;10692
O60841	O60841	2	2	2	Eukaryotic translation initiation factor 5B	EIF5B	>sp|O60841|IF2P_HUMAN Eukaryotic translation initiation factor 5B OS=Homo sapiens GN=EIF5B PE=1 SV=4	1	2	2	2	1.5	1.5	1.5	138.83	1220	1220	0.001607	0.72594	0.93267	4.8253	2	45577000	25217000	20360000				103	2154;2513	True;True	2181;2545	2741;3203	3893;4543	3893;4543
P36542;P36542-2	P36542;P36542-2	5;5	5;5	5;5	ATP synthase subunit gamma, mitochondrial	ATP5C1	>sp|P36542|ATPG_HUMAN ATP synthase subunit gamma, mitochondrial OS=Homo sapiens GN=ATP5C1 PE=1 SV=1;>sp|P36542-2|ATPG_HUMAN Isoform Heart of ATP synthase subunit gamma, mitochondrial OS=Homo sapiens GN=ATP5C1	2	5	5	5	18.8	18.8	18.8	32.996	298	298;297	1.37e-28	0.72632	0.91419	3.7662	5	378360000	225190000	153180000				334	1856;2177;2711;4699;5220	True;True;True;True;True	1881;2205;2746;4771;5302	2375;2772;3447;6006;6650	3385;3386;3935;4904;4905;8459;9365	3386;3935;4905;8459;9365
P62136-2;P62136	P62136-2;P62136	5;5	5;5	1;1	Serine/threonine-protein phosphatase PP1-alpha catalytic subunit	PPP1CA	>sp|P62136-2|PP1A_HUMAN Isoform 2 of Serine/threonine-protein phosphatase PP1-alpha catalytic subunit OS=Homo sapiens GN=PPP1CA;>sp|P62136|PP1A_HUMAN Serine/threonine-protein phosphatase PP1-alpha catalytic subunit OS=Homo sapiens GN=PPP1CA PE=1 SV=1	2	5	5	1	17.9	17.9	2.9	38.631	341	341;330	1.6e-28	0.72636	0.92825	17.681	6	163500000	100480000	63021000				462	217;2114;2464;4184;5174	True;True;True;True;True	220;2139;2495;4249;5254	261;262;2686;3146;5354;6592	374;375;3821;3822;4456;4457;7565;9284;9285	375;3822;4457;7565;9285
P52701;P52701-2	P52701;P52701-2	10;9	10;9	10;9	DNA mismatch repair protein Msh6	MSH6	>sp|P52701|MSH6_HUMAN DNA mismatch repair protein Msh6 OS=Homo sapiens GN=MSH6 PE=1 SV=2;>sp|P52701-2|MSH6_HUMAN Isoform GTBP-alt of DNA mismatch repair protein Msh6 OS=Homo sapiens GN=MSH6	2	10	10	10	8.5	8.5	8.5	152.78	1360	1360;1068	3.67e-32	0.72644	0.92523	40.874	9	293110000	181980000	111130000				416	600;2004;2421;2863;4045;4437;5293;5319;5650;6258	True;True;True;True;True;True;True;True;True;True	607;2029;2451;2899;4108;4503;5375;5402;5739;6359	738;2558;2559;3086;3664;5172;5660;6737;6770;7192;7955	1035;3641;3642;4370;4371;5202;7299;7982;9491;9538;10134;11212;11213	1035;3642;4371;5202;7299;7982;9491;9538;10134;11213
Q8TDN6	Q8TDN6	3	3	3	Ribosome biogenesis protein BRX1 homolog	BRIX1	>sp|Q8TDN6|BRX1_HUMAN Ribosome biogenesis protein BRX1 homolog OS=Homo sapiens GN=BRIX1 PE=1 SV=2	1	3	3	3	10.5	10.5	10.5	41.401	353	353	2.22e-18	0.72652	0.9079	20.101	3	117730000	66455000	51276000				799	1482;1577;4953	True;True;True	1502;1597;5029	1852;1964;6317	2605;2758;2759;8893	2605;2759;8893
Q9UM00;Q9UM00-2	Q9UM00;Q9UM00-2	2;2	2;2	2;2	Transmembrane and coiled-coil domain-containing protein 1	TMCO1	>sp|Q9UM00|TMCO1_HUMAN Transmembrane and coiled-coil domain-containing protein 1 OS=Homo sapiens GN=TMCO1 PE=1 SV=1;>sp|Q9UM00-2|TMCO1_HUMAN Isoform 2 of Transmembrane and coiled-coil domain-containing protein 1 OS=Homo sapiens GN=TMCO1	2	2	2	2	12.2	12.2	12.2	21.175	188	188;169	4.9e-20	0.72658	0.92543	15.782	2	112920000	69654000	43269000				1015	2483;3481	True;True	2514;3527	3167;4458	4489;4490;6282;6283	4489;6283
O60763-2;O60763;REV__Q5VZ89;REV__Q5VZ89-6;REV__Q5VZ89-5	O60763-2;O60763;REV__Q5VZ89;REV__Q5VZ89-6;REV__Q5VZ89-5	2;2;1;1;1	2;2;1;1;1	2;2;1;1;1	General vesicular transport factor p115	USO1	>sp|O60763-2|USO1_HUMAN Isoform 2 of General vesicular transport factor p115 OS=Homo sapiens GN=USO1;>sp|O60763|USO1_HUMAN General vesicular transport factor p115 OS=Homo sapiens GN=USO1 PE=1 SV=2;>sp|Q5VZ89|DEN4C_HUMAN DENN domain-containing protein 4C OS	5	2	2	2	2	2	2	109.19	973	973;962;1673;1607;1387	2.41e-07	0.72662	0.91935	4.6009	2	59114000	35814000	23300000				100	3410;3927	True;True	3452;3990	4365;5013	6159;6160;7074;7075	6160;7074
P62750	P62750	10	10	10	60S ribosomal protein L23a	RPL23A	>sp|P62750|RL23A_HUMAN 60S ribosomal protein L23a OS=Homo sapiens GN=RPL23A PE=1 SV=1	1	10	10	10	39.7	39.7	39.7	17.695	156	156	8.25e-62	0.72697	0.87194	8.503	12	5537400000	2903800000	2633600000				482	380;1511;2873;3008;3060;3712;4010;4567;5831;5832	True;True;True;True;True;True;True;True;True;True	385;1531;2909;3044;3097;3760;4073;4635;5925;5926	469;1888;1889;3674;3675;3847;3913;4721;5116;5117;5842;7418;7419;7420	662;2655;2656;2657;2658;5214;5215;5216;5445;5529;6649;6650;7221;7222;7223;7224;8227;10451;10452;10453;10454;10455;10456	662;2658;5215;5445;5529;6650;7224;8227;10454;10456	590	87
P33991	P33991	4	4	4	DNA replication licensing factor MCM4	MCM4	>sp|P33991|MCM4_HUMAN DNA replication licensing factor MCM4 OS=Homo sapiens GN=MCM4 PE=1 SV=5	1	4	4	4	4.5	4.5	4.5	96.557	863	863	6.75e-08	0.72731	0.93022	23.712	4	71320000	43213000	28108000				320	185;1823;5214;6260	True;True;True;True	188;1848;5296;6361	218;2330;6639;7958	314;3316;9350;11217	314;3316;9350;11217
P62820;Q92928;Q9H0U4;P62820-2;P62820-3;P59190;P59190-2;P61006;Q92930;P51153;P61026	P62820;Q92928;Q9H0U4;P62820-2;P62820-3;P59190;P59190-2;P61006;Q92930;P51153;P61026	2;2;2;2;2;1;1;1;1;1;1	2;2;2;2;2;1;1;1;1;1;1	2;2;2;2;2;1;1;1;1;1;1	Ras-related protein Rab-1A;Putative Ras-related protein Rab-1C;Ras-related protein Rab-1B;Ras-related protein Rab-15;Ras-related protein Rab-8A;Ras-related protein Rab-8B;Ras-related protein Rab-13;Ras-related protein Rab-10	RAB1A;RAB1C;RAB1B;RAB15;RAB8A;RAB8B;RAB13;RAB10	>sp|P62820|RAB1A_HUMAN Ras-related protein Rab-1A OS=Homo sapiens GN=RAB1A PE=1 SV=3;>sp|Q92928|RAB1C_HUMAN Putative Ras-related protein Rab-1C OS=Homo sapiens GN=RAB1C PE=5 SV=2;>sp|Q9H0U4|RAB1B_HUMAN Ras-related protein Rab-1B OS=Homo sapiens GN=RAB1B PE	11	2	2	2	13.2	13.2	13.2	22.677	205	205;201;201;141;129;212;208;207;207;203;200	1.92e-27	0.72747	0.91465	16.317	2	133700000	74229000	59476000				485	1040;3362	True;True	1051;3404	1308;4314	1857;1858;1859;6086;6087	1857;6087
P47897	P47897	11	11	11	Glutamine--tRNA ligase	QARS	>sp|P47897|SYQ_HUMAN Glutamine--tRNA ligase OS=Homo sapiens GN=QARS PE=1 SV=1	1	11	11	11	15.6	15.6	15.6	87.798	775	775	1.15e-41	0.72802	0.92722	21.525	10	523820000	308380000	215440000				376	248;494;2217;2238;2520;3137;4130;4309;5122;5348;5669	True;True;True;True;True;True;True;True;True;True;True	252;500;2245;2266;2552;3175;4194;4375;5201;5431;5758	302;612;2828;2860;3211;4014;5282;5506;6536;6806;7219	434;859;4015;4016;4060;4556;5662;7466;7768;9199;9592;9593;10172;10173	434;859;4016;4060;4556;5662;7466;7768;9199;9593;10173	436	250
P26640	P26640	19	19	19	Valine--tRNA ligase	VARS	>sp|P26640|SYVC_HUMAN Valine--tRNA ligase OS=Homo sapiens GN=VARS PE=1 SV=4	1	19	19	19	19.3	19.3	19.3	140.47	1264	1264	1.57e-166	0.72802	0.92245	19.649	18	724250000	413180000	311070000				285	342;557;859;959;1615;1749;2141;2296;2334;2659;3400;4169;4814;4966;5021;5849;5850;5881;6061	True;True;True;True;True;True;True;True;True;True;True;True;True;True;True;True;True;True;True	346;563;868;970;1636;1774;2167;2324;2363;2692;3442;4234;4889;5042;5097;5943;5944;5975;6159	416;683;1074;1200;2015;2229;2724;2725;2726;2924;2972;3383;4354;4355;5338;6151;6333;6403;7438;7439;7440;7472;7703	586;587;959;1518;1699;1700;2829;2830;2831;3171;3874;3875;3876;4148;4208;4804;6143;6144;6145;6146;6147;6148;7544;8668;8914;9018;10478;10479;10480;10520;10846	586;959;1518;1700;2830;3171;3876;4148;4208;4804;6147;7544;8668;8914;9018;10479;10480;10520;10846	326;327;328	541;615;1064
P82933	P82933	3	3	3	28S ribosomal protein S9, mitochondrial	MRPS9	>sp|P82933|RT09_HUMAN 28S ribosomal protein S9, mitochondrial OS=Homo sapiens GN=MRPS9 PE=1 SV=2	1	3	3	3	8.6	8.6	8.6	45.834	396	396	1.94e-07	0.72812	0.92561	100.27	2	26363000	16740000	9623000				529	1234;3560;4500	True;True;True	1247;3606;4567	1546;4544;5740	2183;6404;8090	2183;6404;8090	643;644	219;314
Q9H583	Q9H583	4	4	4	HEAT repeat-containing protein 1	HEATR1	>sp|Q9H583|HEAT1_HUMAN HEAT repeat-containing protein 1 OS=Homo sapiens GN=HEATR1 PE=1 SV=3	1	4	4	4	2.2	2.2	2.2	242.37	2144	2144	1.69e-11	0.7284	0.91186	8.1137	3	15578000	9974200	5603400				936	3679;4927;5921;6062	True;True;True;True	3727;5003;6016;6160	4688;6287;7522;7704	6601;6602;8851;10590;10847;10848;10849	6601;8851;10590;10847
Q00325;Q00325-2	Q00325;Q00325-2	11;11	11;11	11;11	Phosphate carrier protein, mitochondrial	SLC25A3	>sp|Q00325|MPCP_HUMAN Phosphate carrier protein, mitochondrial OS=Homo sapiens GN=SLC25A3 PE=1 SV=2;>sp|Q00325-2|MPCP_HUMAN Isoform B of Phosphate carrier protein, mitochondrial OS=Homo sapiens GN=SLC25A3	2	11	11	11	27.3	27.3	27.3	40.094	362	362;361	3.38e-76	0.72901	0.9011	14.722	12	1598700000	935060000	663670000				538	1405;1589;1994;1995;2030;2066;2597;3498;3499;5427;5802	True;True;True;True;True;True;True;True;True;True;True	1422;1609;2019;2020;2055;2091;2630;3544;3545;5511;5895	1757;1980;2547;2548;2587;2626;3303;4477;4478;6900;7383;7384	2480;2481;2780;2781;3628;3629;3682;3731;3732;4680;6313;6314;6315;9723;10405;10406	2480;2781;3628;3629;3682;3731;4680;6313;6315;9723;10405	653;654;655;656	132;151;225;350
Q9Y5B9	Q9Y5B9	10	10	10	FACT complex subunit SPT16	SUPT16H	>sp|Q9Y5B9|SP16H_HUMAN FACT complex subunit SPT16 OS=Homo sapiens GN=SUPT16H PE=1 SV=1	1	10	10	10	10.2	10.2	10.2	119.91	1047	1047	2.02e-45	0.72969	0.9168	24.671	9	269130000	162400000	106740000				1065	36;56;398;578;579;1651;2209;2552;4166;5804	True;True;True;True;True;True;True;True;True;True	36;58;403;585;586;1672;2237;2585;4231;5897	43;71;488;710;711;2064;2816;2817;3251;5334;7386	63;104;105;686;994;995;996;2903;3998;3999;4000;4606;7538;10409	63;105;686;994;996;2903;3999;4606;7538;10409	1094;1095;1096	203;757;768
Q01844-5;Q01844;Q01844-3;Q01844-2;Q01844-4	Q01844-5;Q01844;Q01844-3;Q01844-2	4;4;4;3;1	4;4;4;3;1	4;4;4;3;1	RNA-binding protein EWS	EWSR1	>sp|Q01844-5|EWS_HUMAN Isoform 5 of RNA-binding protein EWS OS=Homo sapiens GN=EWSR1;>sp|Q01844|EWS_HUMAN RNA-binding protein EWS OS=Homo sapiens GN=EWSR1 PE=1 SV=1;>sp|Q01844-3|EWS_HUMAN Isoform 3 of RNA-binding protein EWS OS=Homo sapiens GN=EWSR1;>sp|Q0	5	4	4	4	10.7	10.7	10.7	68.965	661	661;656;655;583;354	2.77e-115	0.73029	0.89667	8.2997	6	1535600000	895740000	639860000				550	67;1645;4263;5195	True;True;True;True	69;1666;4328;5275	84;85;2057;5450;6613;6614	125;126;127;2892;2893;7689;7690;9313;9314;9315	126;2892;7689;9313	687;688	281;402
Q9NZ01;Q9NZ01-2	Q9NZ01	11;4	11;4	11;4	Trans-2,3-enoyl-CoA reductase	TECR	>sp|Q9NZ01|TECR_HUMAN Very-long-chain enoyl-CoA reductase OS=Homo sapiens GN=TECR PE=1 SV=1	2	11	11	11	27.3	27.3	27.3	36.034	308	308;157	6.52e-44	0.73033	0.92924	25.651	15	978310000	555110000	423200000				988	833;1532;2254;2823;3336;3504;3822;4555;4848;5219;6114	True;True;True;True;True;True;True;True;True;True;True	842;1552;2282;2859;3378;3550;3879;4622;4923;5301;6213	1039;1912;1913;2876;3599;4280;4281;4483;4872;5826;6192;6193;6648;6649;7769;7770	1465;2692;2693;4081;4082;5115;6040;6041;6042;6321;6871;6872;8206;8725;8726;9363;9364;10947;10948	1465;2692;4082;5115;6041;6321;6871;8206;8726;9364;10948	1038;1039	1;156
P04844;P04844-2	P04844;P04844-2	6;6	6;6	6;6	Dolichyl-diphosphooligosaccharide--protein glycosyltransferase subunit 2	RPN2	>sp|P04844|RPN2_HUMAN Dolichyl-diphosphooligosaccharide--protein glycosyltransferase subunit 2 OS=Homo sapiens GN=RPN2 PE=1 SV=3;>sp|P04844-2|RPN2_HUMAN Isoform 2 of Dolichyl-diphosphooligosaccharide--protein glycosyltransferase subunit 2 OS=Homo sapiens G	2	6	6	6	14.3	14.3	14.3	69.283	631	631;615	3.06e-48	0.73124	0.92072	17.367	6	142910000	93999000	48908000				155	1369;3544;3574;4269;4807;5384	True;True;True;True;True;True	1386;3590;3620;4334;4882;5467	1717;4526;4560;5457;6144;6849	2420;6377;6378;6426;7698;7699;8657;8658;8659;9647	2420;6378;6426;7699;8659;9647	136	337
P62195;Q8NB90;Q8NB90-2;Q8NB90-3	P62195	8;1;1;1	8;1;1;1	8;1;1;1	26S protease regulatory subunit 8	PSMC5	>sp|P62195|PRS8_HUMAN 26S protease regulatory subunit 8 OS=Homo sapiens GN=PSMC5 PE=1 SV=1	4	8	8	8	24.4	24.4	24.4	45.626	406	406;893;790;696	4.51e-45	0.7314	0.92555	43.049	8	256970000	135590000	121380000				464	521;1168;2049;2263;2303;2322;5324;5838	True;True;True;True;True;True;True;True	527;1181;2074;2291;2331;2350;5407;5932	640;1466;2608;2885;2931;2932;2955;6776;7426;7427	896;897;2078;3708;3709;4094;4155;4156;4186;9548;10463;10464	896;2078;3709;4094;4156;4186;9548;10463	572;573;574;575	150;237;273;351
Q86XP3;Q86XP3-2	Q86XP3;Q86XP3-2	3;3	3;3	3;3	ATP-dependent RNA helicase DDX42	DDX42	>sp|Q86XP3|DDX42_HUMAN ATP-dependent RNA helicase DDX42 OS=Homo sapiens GN=DDX42 PE=1 SV=1;>sp|Q86XP3-2|DDX42_HUMAN Isoform 2 of ATP-dependent RNA helicase DDX42 OS=Homo sapiens GN=DDX42	2	3	3	3	3.4	3.4	3.4	102.97	938	938;819	1.97e-14	0.73167	0.93042	24.268	3	40874000	25827000	15048000				759	2032;4774;4779	True;True;True	2057;4849;4854	2590;6101;6107	3685;8595;8602;8603	3685;8595;8603
Q9Y5A9;Q9Y5A9-2	Q9Y5A9;Q9Y5A9-2	8;7	8;7	5;4	YTH domain family protein 2	YTHDF2	>sp|Q9Y5A9|YTHD2_HUMAN YTH domain family protein 2 OS=Homo sapiens GN=YTHDF2 PE=1 SV=2;>sp|Q9Y5A9-2|YTHD2_HUMAN Isoform 2 of YTH domain family protein 2 OS=Homo sapiens GN=YTHDF2	2	8	8	5	15	15	10.7	62.333	579	579;529	2.86e-45	0.732	0.91836	5.0081	6	341490000	194390000	147100000				1064	403;717;908;2244;3193;4598;4648;5078	True;True;True;True;True;True;True;True	408;725;917;2272;3232;4667;4718;5157	495;887;1132;2866;4094;5884;5940;6481	695;1239;1240;1602;1603;4067;5772;8288;8369;8370;9128	695;1239;1603;4067;5772;8288;8370;9128	1092;1093	182;189
P49643	P49643	2	2	2	DNA primase large subunit	PRIM2	>sp|P49643|PRI2_HUMAN DNA primase large subunit OS=Homo sapiens GN=PRIM2 PE=1 SV=2	1	2	2	2	4.9	4.9	4.9	58.805	509	509	2.02e-09	0.73232	0.92275	19.373	2	14378000	8857300	5521000				391	2568;2634	True;True	2601;2667	3269;3353	4632;4760;4761;4762	4632;4761
P62891;Q59GN2	P62891;Q59GN2	1;1	1;1	1;1	60S ribosomal protein L39;Putative 60S ribosomal protein L39-like 5	RPL39;RPL39P5	>sp|P62891|RL39_HUMAN 60S ribosomal protein L39 OS=Homo sapiens GN=RPL39 PE=2 SV=2;>sp|Q59GN2|R39L5_HUMAN Putative 60S ribosomal protein L39-like 5 OS=Homo sapiens GN=RPL39P5 PE=5 SV=2	2	1	1	1	19.6	19.6	19.6	6.4066	51	51;51	1e-07	0.73289	0.95436	3.1052	2	809240000	455490000	353750000				495	4401	TRUE	4467	5617;5618	7917;7918;7919;7920	7917
P06899;P23527;P33778;Q16778;Q8N257;Q6DN03;Q6DRA6	P06899;P23527;P33778;Q16778;Q8N257;Q6DN03;Q6DRA6	8;8;8;8;6;4;4	2;2;2;2;2;2;2	2;2;2;2;2;2;2	Histone H2B type 1-J;Histone H2B type 1-O;Histone H2B type 1-B;Histone H2B type 2-E;Histone H2B type 3-B;Putative histone H2B type 2-C;Putative histone H2B type 2-D	HIST1H2BJ;HIST1H2BO;HIST1H2BB;HIST2H2BE;HIST3H2BB;HIST2H2BC;HIST2H2BD	>sp|P06899|H2B1J_HUMAN Histone H2B type 1-J OS=Homo sapiens GN=HIST1H2BJ PE=1 SV=3;>sp|P23527|H2B1O_HUMAN Histone H2B type 1-O OS=Homo sapiens GN=HIST1H2BO PE=1 SV=3;>sp|P33778|H2B1B_HUMAN Histone H2B type 1-B OS=Homo sapiens GN=HIST1H2BB PE=1 SV=2;>sp|Q16	7	8	2	2	52.4	7.9	7.9	13.904	126	126;126;126;126;126;193;164	5.99e-29	0.73372	0.89512	9.3053	2	289480000	167900000	121580000				169	366;1123;1265;2269;2766;2992;3366;4459	False;False;True;False;True;False;False;False	370;371;1134;1279;2297;2802;3028;3408;4525	449;450;1410;1585;2892;3523;3830;4318;5684;5685	633;634;635;2000;2001;2238;2239;4102;5012;5421;6093;8013;8014;8015	633;2000;2238;4102;5012;5421;6093;8015	99;100	60;63
Q9BY77;Q9BY77-2	Q9BY77;Q9BY77-2	4;4	4;4	4;4	Polymerase delta-interacting protein 3	POLDIP3	>sp|Q9BY77|PDIP3_HUMAN Polymerase delta-interacting protein 3 OS=Homo sapiens GN=POLDIP3 PE=1 SV=2;>sp|Q9BY77-2|PDIP3_HUMAN Isoform 2 of Polymerase delta-interacting protein 3 OS=Homo sapiens GN=POLDIP3	2	4	4	4	13.1	13.1	13.1	46.089	421	421;392	6.14e-19	0.73392	0.93395	16.146	3	83135000	45044000	38091000				913	91;3658;4992;5619	True;True;True;True	93;3706;5068;5708	111;4664;6367;7156	163;6572;8964;10086	163;6572;8964;10086
P56556	P56556	2	2	2	NADH dehydrogenase [ubiquinone] 1 alpha subcomplex subunit 6	NDUFA6	>sp|P56556|NDUA6_HUMAN NADH dehydrogenase [ubiquinone] 1 alpha subcomplex subunit 6 OS=Homo sapiens GN=NDUFA6 PE=1 SV=3	1	2	2	2	12.3	12.3	12.3	17.871	154	154	3.15e-08	0.73429	0.92384	0.1177	2	87087000	51264000	35823000				439	1386;5984	True;True	1403;6081	1735;7609	2447;2448;10715	2448;10715
Q15365	Q15365	10	7	7	Poly(rC)-binding protein 1	PCBP1	>sp|Q15365|PCBP1_HUMAN Poly(rC)-binding protein 1 OS=Homo sapiens GN=PCBP1 PE=1 SV=2	1	10	7	7	44.4	33.4	33.4	37.497	356	356	5.2e-116	0.73444	0.92926	13.521	8	860760000	468490000	392270000				660	137;261;1261;1288;2279;2452;2554;3705;4290;4425	True;True;False;False;True;True;False;True;True;True	140;265;1275;1303;2307;2482;2587;3753;4356;4491	167;319;1581;1610;2904;3127;3254;4714;5481;5645;5646	241;461;462;2232;2233;2271;4121;4425;4426;4427;4428;4429;4610;4611;6638;7733;7961;7962;7963;7964	241;462;2232;2271;4121;4427;4611;6638;7733;7963	847;848;849;850;851	74;87;137;250;251
P62906	P62906	4	4	4	60S ribosomal protein L10a	RPL10A	>sp|P62906|RL10A_HUMAN 60S ribosomal protein L10a OS=Homo sapiens GN=RPL10A PE=1 SV=2	1	4	4	4	22.6	22.6	22.6	24.831	217	217	5.39e-24	0.73467	0.8959	5.1493	7	849960000	496800000	353160000				497	531;1514;2485;2955	True;True;True;True	537;1534;2516;2991	651;652;1892;1893;3169;3786;3787	917;918;919;920;2661;2662;2663;4493;5364;5365;5366	920;2661;4493;5365	605;606	85;144
Q9UKM9;Q9UKM9-2	Q9UKM9;Q9UKM9-2	6;6	6;6	6;6	RNA-binding protein Raly	RALY	>sp|Q9UKM9|RALY_HUMAN RNA-binding protein Raly OS=Homo sapiens GN=RALY PE=1 SV=1;>sp|Q9UKM9-2|RALY_HUMAN Isoform 1 of RNA-binding protein Raly OS=Homo sapiens GN=RALY	2	6	6	6	22.9	22.9	22.9	32.463	306	306;290	2.51e-35	0.73477	0.89726	12.835	7	560350000	306480000	253870000				1013	2075;2918;4900;5589;5707;5974	True;True;True;True;True;True	2100;2954;4975;5677;5797;6071	2638;3737;6254;7121;7267;7268;7598	3752;5299;8808;10040;10041;10238;10239;10240;10701	3752;5299;8808;10040;10238;10701	1057	89
Q01081;Q01081-2;Q8WU68;Q8WU68-2;Q8WU68-3;Q01081-3;Q01081-4	Q01081;Q01081-2;Q8WU68;Q8WU68-2;Q8WU68-3;Q01081-3	8;7;4;4;4;4;3	8;7;4;4;4;4;3	8;7;4;4;4;4;3	Splicing factor U2AF 35 kDa subunit;Splicing factor U2AF 26 kDa subunit	U2AF1;U2AF1L4	>sp|Q01081|U2AF1_HUMAN Splicing factor U2AF 35 kDa subunit OS=Homo sapiens GN=U2AF1 PE=1 SV=3;>sp|Q01081-2|U2AF1_HUMAN Isoform 2 of Splicing factor U2AF 35 kDa subunit OS=Homo sapiens GN=U2AF1;>sp|Q8WU68|U2AF4_HUMAN Splicing factor U2AF 26 kDa subunit OS=H	7	8	8	8	31.2	31.2	31.2	27.872	240	240;240;220;202;181;75;167	1.04e-64	0.73498	0.91986	17.443	8	909410000	504560000	404850000				543	132;133;547;796;1757;4103;5815;6060	True;True;True;True;True;True;True;True	135;136;553;805;1782;4167;5909;6158	162;163;673;989;2238;2239;2240;5250;7399;7702	233;234;235;236;948;1387;3183;3184;3185;3186;3187;7418;10427;10843;10844;10845	234;236;948;1387;3185;7418;10427;10845	677	172
P23284	P23284	2	2	2	Peptidyl-prolyl cis-trans isomerase B	PPIB	>sp|P23284|PPIB_HUMAN Peptidyl-prolyl cis-trans isomerase B OS=Homo sapiens GN=PPIB PE=1 SV=2	1	2	2	2	9.7	9.7	9.7	23.742	216	216	9.51e-08	0.73538	0.9296	23.804	2	66722000	40142000	26581000				268	906;5662	True;True	915;5751	1130;7208	1600;10156;10157	1600;10156
P84098	P84098	11	11	11	60S ribosomal protein L19	RPL19	>sp|P84098|RL19_HUMAN 60S ribosomal protein L19 OS=Homo sapiens GN=RPL19 PE=1 SV=1	1	11	11	11	41.3	41.3	41.3	23.466	196	196	3.08e-76	0.73567	0.90898	25.33	16	1572000000	897910000	674130000				534	2192;2312;2507;2854;2895;2952;3028;3297;5312;5696;6030	True;True;True;True;True;True;True;True;True;True;True	2220;2340;2538;2539;2890;2931;2988;3064;3339;5394;5786;6128	2794;2795;2943;3196;3197;3654;3705;3783;3872;4235;6758;6759;7253;7664;7665;7666	3964;3965;3966;3967;4169;4170;4533;4534;5191;5257;5361;5474;5971;5972;9517;9518;9519;9520;10218;10219;10789;10790;10791;10792	3965;4170;4533;5191;5257;5361;5474;5971;9520;10219;10789	648;649	119;139
Q8N3C0	Q8N3C0	3	3	3	Activating signal cointegrator 1 complex subunit 3	ASCC3	>sp|Q8N3C0|ASCC3_HUMAN Activating signal cointegrator 1 complex subunit 3 OS=Homo sapiens GN=ASCC3 PE=1 SV=3	1	3	3	3	1.4	1.4	1.4	251.46	2202	2202	2.47e-09	0.73598	0.93584	18.993	3	118360000	70155000	48210000				779	550;591;2688	True;True;True	556;598;2722	676;728;3419	951;1021;4862;4863	951;1021;4863
O75694;O75694-2	O75694;O75694-2	8;7	8;7	8;7	Nuclear pore complex protein Nup155	NUP155	>sp|O75694|NU155_HUMAN Nuclear pore complex protein Nup155 OS=Homo sapiens GN=NUP155 PE=1 SV=1;>sp|O75694-2|NU155_HUMAN Isoform 2 of Nuclear pore complex protein Nup155 OS=Homo sapiens GN=NUP155	2	8	8	8	7.4	7.4	7.4	155.2	1391	1391;1332	1.07e-48	0.73623	0.94731	24.115	7	159180000	90075000	69104000				120	1892;2632;2775;3340;3714;3716;4228;5511	True;True;True;True;True;True;True;True	1917;2665;2811;3382;3762;3764;4293;5596	2417;3351;3535;4286;4723;4725;5407;7011	3445;4757;4758;5030;5031;6049;6050;6652;6653;6656;7633;9886	3445;4758;5030;6050;6653;6656;7633;9886	107	10
Q13085-4;Q13085;Q13085-2;Q13085-3;O00763;O00763-2	Q13085-4;Q13085;Q13085-2;Q13085-3	10;10;10;10;1;1	10;10;10;10;1;1	10;10;10;10;1;1	Acetyl-CoA carboxylase 1;Biotin carboxylase	ACACA	>sp|Q13085-4|ACACA_HUMAN Isoform 4 of Acetyl-CoA carboxylase 1 OS=Homo sapiens GN=ACACA;>sp|Q13085|ACACA_HUMAN Acetyl-CoA carboxylase 1 OS=Homo sapiens GN=ACACA PE=1 SV=2;>sp|Q13085-2|ACACA_HUMAN Isoform 2 of Acetyl-CoA carboxylase 1 OS=Homo sapiens GN=ACA	6	10	10	10	5.1	5.1	5.1	270	2383	2383;2346;2288;2268;2458;2388	6.93e-32	0.73636	0.93278	19.704	7	173640000	99198000	74444000				584	237;2400;3166;3358;3478;4143;4464;4617;4672;5886	True;True;True;True;True;True;True;True;True;True	240;2430;3205;3400;3524;4208;4530;4686;4744;5980	286;3060;4064;4310;4454;5303;5304;5692;5906;5973;7477	411;4333;4334;4335;5736;6081;6082;6276;7492;7493;8022;8318;8414;8415;10526	411;4333;5736;6081;6276;7492;8022;8318;8415;10526	737	1058
P43686;P43686-2	P43686;P43686-2	4;3	4;3	4;3	26S protease regulatory subunit 6B	PSMC4	>sp|P43686|PRS6B_HUMAN 26S protease regulatory subunit 6B OS=Homo sapiens GN=PSMC4 PE=1 SV=2;>sp|P43686-2|PRS6B_HUMAN Isoform 2 of 26S protease regulatory subunit 6B OS=Homo sapiens GN=PSMC4	2	4	4	4	11	11	11	47.366	418	418;387	2.96e-12	0.73676	0.93795	9.8529	4	108120000	64420000	43701000				364	522;991;1047;3234	True;True;True;True	528;1002;1058;3275	641;1240;1316;4151	898;899;1754;1870;5851	899;1754;1870;5851
Q9H0S4	Q9H0S4	4	4	4	Probable ATP-dependent RNA helicase DDX47	DDX47	>sp|Q9H0S4|DDX47_HUMAN Probable ATP-dependent RNA helicase DDX47 OS=Homo sapiens GN=DDX47 PE=1 SV=1	1	4	4	4	10.3	10.3	10.3	50.646	455	455	3.59e-18	0.73732	0.92882	21.399	4	134750000	78979000	55768000				926	769;2590;2887;3539	True;True;True;True	777;2623;2923;3585	953;3295;3694;4521	1334;1335;4667;4668;5241;5242;6369	1335;4667;5242;6369
Q8WVM0	Q8WVM0	4	4	4	Dimethyladenosine transferase 1, mitochondrial	TFB1M	>sp|Q8WVM0|TFB1M_HUMAN Dimethyladenosine transferase 1, mitochondrial OS=Homo sapiens GN=TFB1M PE=1 SV=1	1	4	4	4	13.3	13.3	13.3	39.542	346	346	1.87e-12	0.73743	0.94364	6.9624	4	140360000	75608000	64751000				807	1438;3324;3493;6015	True;True;True;True	1457;3366;3539;6113	1799;1800;4266;4472;7647	2541;2542;6016;6017;6307;10768	2542;6017;6307;10768	931	96
Q9P035	Q9P035	2	2	2	3-hydroxyacyl-CoA dehydratase 3	PTPLAD1	>sp|Q9P035|HACD3_HUMAN Very-long-chain (3R)-3-hydroxyacyl-[acyl-carrier protein] dehydratase 3 OS=Homo sapiens GN=PTPLAD1 PE=1 SV=2	1	2	2	2	9.9	9.9	9.9	43.159	362	362	2.54e-23	0.73753	0.9349	0.6511	2	38945000	19880000	19066000				994	3773;5560	True;True	3823;5646	4800;7085	6766;9984;9985;9986	6766;9986	1044	1
P36578	P36578	17	17	17	60S ribosomal protein L4	RPL4	>sp|P36578|RL4_HUMAN 60S ribosomal protein L4 OS=Homo sapiens GN=RPL4 PE=1 SV=5	1	17	17	17	40.5	40.5	40.5	47.697	427	427	5.54e-141	0.73758	0.89521	16.381	22	1645600000	942120000	703430000				335	2;407;408;1935;2323;2324;2839;3265;3814;4190;4218;4219;4409;4528;4913;5261;6096	True;True;True;True;True;True;True;True;True;True;True;True;True;True;True;True;True	2;412;413;1960;2351;2352;2875;3306;3871;4255;4283;4284;4475;4595;4989;5343;6195	3;501;502;503;2475;2956;2957;2958;2959;3619;3620;4186;4861;5360;5395;5396;5397;5627;5792;5793;5794;6271;6702;7746;7747	3;4;703;704;705;706;707;3534;4187;4188;4189;4190;4191;4192;5138;5139;5900;6855;7571;7572;7616;7617;7618;7619;7620;7935;7936;8164;8165;8166;8831;9441;9442;10914;10915;10916	3;703;707;3534;4188;4189;5138;5900;6855;7572;7617;7620;7936;8166;8831;9441;10915	371;372;373	138;281;284
Q12797	Q12797	3	3	3	Aspartyl/asparaginyl beta-hydroxylase	ASPH	>sp|Q12797|ASPH_HUMAN Aspartyl/asparaginyl beta-hydroxylase OS=Homo sapiens GN=ASPH PE=1 SV=3	1	3	3	3	5.9	5.9	5.9	85.862	758	758	2.07e-07	0.73782	0.90093	7.4136	3	112100000	67572000	44526000				573	1613;1847;1871	True;True;True	1634;1872;1896	2012;2364;2392	2826;3366;3409	2826;3366;3409
O15260;O15260-2	O15260;O15260-2	3;3	3;3	3;3	Surfeit locus protein 4	SURF4	>sp|O15260|SURF4_HUMAN Surfeit locus protein 4 OS=Homo sapiens GN=SURF4 PE=1 SV=3;>sp|O15260-2|SURF4_HUMAN Isoform 2 of Surfeit locus protein 4 OS=Homo sapiens GN=SURF4	2	3	3	3	15.2	15.2	15.2	30.394	269	269;159	3.52e-28	0.73835	0.93588	21.276	5	123940000	65989000	57952000				61	1966;3046;4894	True;True;True	1991;3082;4969	2509;2510;2511;3896;6248	3579;3580;3581;3582;3583;5504;5505;8800	3580;5505;8800	57;58;59	7;141;148
Q5VYK3	Q5VYK3	5	5	5	Proteasome-associated protein ECM29 homolog	ECM29	>sp|Q5VYK3|ECM29_HUMAN Proteasome-associated protein ECM29 homolog OS=Homo sapiens GN=ECM29 PE=1 SV=2	1	5	5	5	2.9	2.9	2.9	204.29	1845	1845	2.31e-11	0.73862	0.92434	10.376	5	88400000	53873000	34527000				710	176;1476;2158;5137;6040	True;True;True;True;True	179;1496;2185;5217;6138	209;1846;2745;6553;7677	302;2598;3899;9225;10807;10808	302;2598;3899;9225;10808
P63173	P63173	4	4	4	60S ribosomal protein L38	RPL38	>sp|P63173|RL38_HUMAN 60S ribosomal protein L38 OS=Homo sapiens GN=RPL38 PE=1 SV=2	1	4	4	4	50	50	50	8.2178	70	70	1.74e-24	0.73976	0.86517	8.7668	6	525600000	293190000	232410000				507	2321;2815;4434;6226	True;True;True;True	2349;2851;4500;6326	2954;3587;3588;3589;5656;7916	4185;5098;5099;5100;5101;5102;7977;7978;11160	4185;5102;7977;11160
P82675	P82675	2	2	2	28S ribosomal protein S5, mitochondrial	MRPS5	>sp|P82675|RT05_HUMAN 28S ribosomal protein S5, mitochondrial OS=Homo sapiens GN=MRPS5 PE=1 SV=2	1	2	2	2	6.7	6.7	6.7	48.006	430	430	1.11e-09	0.74004	0.94039	36.704	2	40584000	22252000	18332000				527	5915;6125	True;True	6010;6224	7515;7783	10579;10963	10579;10963	642	342
P07437;A6NNZ2;A6NKZ8;CON__ENSEMBL:ENSBTAP00000025008;Q9H4B7	P07437	24;7;5;4;4	6;0;0;0;0	5;0;0;0;0	Tubulin beta chain	TUBB	>sp|P07437|TBB5_HUMAN Tubulin beta chain OS=Homo sapiens GN=TUBB PE=1 SV=2	5	24	6	5	62.8	19.6	16.2	49.67	444	444;444;372;536;451	0	0.74014	0.90059	9.1783	11	4795100000	2667400000	2127700000				173	246;349;1282;1508;1590;1802;1803;2542;2602;2603;2646;2837;3038;3200;3638;3747;3748;3872;4072;4140;4541;4754;5112;6222	True;True;False;False;True;False;False;False;False;False;True;False;False;False;False;True;True;False;False;False;False;False;False;False	249;250;353;1296;1297;1528;1610;1827;1828;2574;2575;2635;2636;2679;2873;3074;3239;3240;3686;3795;3796;3797;3932;3933;4135;4205;4608;4826;5191;6322	299;300;424;425;1602;1603;1883;1884;1885;1981;1982;2300;2301;2302;2303;2304;2305;3236;3237;3310;3311;3312;3313;3367;3616;3617;3885;3886;3887;4101;4102;4103;4640;4641;4765;4766;4767;4768;4769;4940;4941;5208;5296;5297;5809;5810;6070;6520;6521;6522;6523;6524;7912	430;431;432;598;599;600;601;602;2260;2261;2262;2645;2646;2647;2648;2649;2650;2651;2782;2783;2784;3271;3272;3273;3274;3275;3276;3277;3278;4586;4587;4588;4690;4691;4692;4693;4694;4780;5134;5135;5489;5490;5491;5492;5781;5782;5783;5784;5785;6537;6538;6539;6540;6716;6717;6718;6719;6720;6721;6722;6972;6973;6974;7352;7480;7481;8185;8186;8548;8549;8550;8551;8552;9179;9180;9181;9182;9183;11153;11154	431;600;2262;2650;2784;3272;3278;4587;4690;4694;4780;5135;5490;5784;6540;6718;6720;6972;7352;7480;8185;8552;9182;11153	122;123;124;127;128;129;154;155;156;157;158;159	73;164;233;257;267;299;300;321;323;330;363;388
P23396	P23396	17	17	17	40S ribosomal protein S3	RPS3	>sp|P23396|RS3_HUMAN 40S ribosomal protein S3 OS=Homo sapiens GN=RPS3 PE=1 SV=2	1	17	17	17	74.5	74.5	74.5	26.688	243	243	5.98e-148	0.74066	0.9021	10.856	19	4268300000	2468000000	1800200000				270	81;116;710;1148;1404;1560;1562;1639;1771;1855;2541;2604;2781;2890;3346;4304;5144	True;True;True;True;True;True;True;True;True;True;True;True;True;True;True;True;True	83;119;718;1161;1421;1580;1582;1660;1796;1880;2573;2637;2817;2926;3388;4370;5224	99;141;879;1442;1756;1945;1947;2049;2256;2374;3235;3314;3315;3541;3698;3699;4293;5498;6561	146;147;200;201;1231;2046;2478;2479;2731;2734;2735;2880;3210;3211;3384;4585;4695;4696;4697;5040;5041;5248;5249;6060;6061;7753;7754;9235;9236	146;200;1231;2046;2479;2731;2735;2880;3211;3384;4585;4695;5041;5249;6061;7754;9236	294;295;296	157;189;236
P62995;P62995-3	P62995;P62995-3	13;12	13;12	12;11	Transformer-2 protein homolog beta	TRA2B	>sp|P62995|TRA2B_HUMAN Transformer-2 protein homolog beta OS=Homo sapiens GN=TRA2B PE=1 SV=1;>sp|P62995-3|TRA2B_HUMAN Isoform 3 of Transformer-2 protein homolog beta OS=Homo sapiens GN=TRA2B	2	13	13	12	41.7	41.7	38.2	33.665	288	288;188	1.45e-100	0.74088	0.93683	10.728	19	2394000000	1332000000	1062000000				503	49;378;832;1685;1686;2077;2611;4532;4579;4580;4604;6160;6161	True;True;True;True;True;True;True;True;True;True;True;True;True	51;383;841;1706;1707;2102;2644;4599;4648;4649;4673;6260;6261	63;64;465;1038;2119;2120;2121;2640;2641;3325;3326;5798;5860;5861;5862;5863;5891;7829;7830;7831;7832	92;93;94;95;655;1463;1464;2987;2988;2989;2990;3754;3755;3756;3757;4712;4713;4714;8171;8253;8254;8255;8256;8257;8297;11033;11034;11035;11036;11037	92;655;1464;2988;2990;3757;4712;8171;8253;8255;8297;11033;11037	612;613	182;208
P00492	P00492	3	3	3	Hypoxanthine-guanine phosphoribosyltransferase	HPRT1	>sp|P00492|HPRT_HUMAN Hypoxanthine-guanine phosphoribosyltransferase OS=Homo sapiens GN=HPRT1 PE=1 SV=2	1	3	3	3	14.2	14.2	14.2	24.579	218	218	5.46e-08	0.74104	0.93306	13.128	3	29220000	17068000	12152000				145	1380;5325;5591	True;True;True	1397;5408;5679	1729;6777;7123	2436;2437;9549;10044	2437;9549;10044	116;117	43;143
P55209;Q99733	P55209	5;1	5;1	5;1	Nucleosome assembly protein 1-like 1	NAP1L1	>sp|P55209|NP1L1_HUMAN Nucleosome assembly protein 1-like 1 OS=Homo sapiens GN=NAP1L1 PE=1 SV=1	2	5	5	5	17.4	17.4	17.4	45.374	391	391;375	4.78e-25	0.74119	0.94052	19.406	6	151730000	87566000	64163000				429	1597;1825;3058;4160;6103	True;True;True;True;True	1617;1850;3094;4225;6202	1989;1990;2333;3909;5328;7755	2794;2795;3321;3322;5522;7528;10926	2794;3321;5522;7528;10926	539	184
Q06830	Q06830	8	8	4	Peroxiredoxin-1	PRDX1	>sp|Q06830|PRDX1_HUMAN Peroxiredoxin-1 OS=Homo sapiens GN=PRDX1 PE=1 SV=1	1	8	8	4	32.7	32.7	17.6	22.11	199	199	5.79e-30	0.74147	0.92439	19.952	8	779060000	457040000	322020000				560	84;778;1867;1868;2387;3684;4336;5035	True;True;True;True;True;True;True;True	86;786;1892;1893;2417;3732;4402;5112	102;103;963;2388;2389;3043;4693;5538;6421	151;152;1350;3403;3404;3405;4310;4311;6608;7812;9042	151;1350;3403;3405;4311;6608;7812;9042
P24539	P24539	2	2	2	ATP synthase subunit b, mitochondrial	ATP5F1	>sp|P24539|AT5F1_HUMAN ATP synthase subunit b, mitochondrial OS=Homo sapiens GN=ATP5F1 PE=1 SV=2	1	2	2	2	11.3	11.3	11.3	28.908	256	256	2.84e-37	0.7416	0.93296	16.522	2	76478000	45694000	30784000				274	2249;4080	True;True	2277;4144	2871;5218	4075;4076;7366	4076;7366	297	176
Q96T88-2;Q96T88	Q96T88-2;Q96T88	4;4	4;4	4;4	E3 ubiquitin-protein ligase UHRF1	UHRF1	>sp|Q96T88-2|UHRF1_HUMAN Isoform 2 of E3 ubiquitin-protein ligase UHRF1 OS=Homo sapiens GN=UHRF1;>sp|Q96T88|UHRF1_HUMAN E3 ubiquitin-protein ligase UHRF1 OS=Homo sapiens GN=UHRF1 PE=1 SV=1	2	4	4	4	6.3	6.3	6.3	91.115	806	806;793	8.67e-19	0.74248	0.9391	33.203	4	73884000	43680000	30204000				872	879;3709;4737;5892	True;True;True;True	888;3757;4809;5986	1097;4718;6051;6052;7483	1550;1551;6644;6645;8526;8527;10534	1550;6644;8526;10534
P62263	P62263	7	7	7	40S ribosomal protein S14	RPS14	>sp|P62263|RS14_HUMAN 40S ribosomal protein S14 OS=Homo sapiens GN=RPS14 PE=1 SV=3	1	7	7	7	39.7	39.7	39.7	16.273	151	151	2.19e-51	0.74275	0.94304	40.247	9	961690000	526870000	434820000				468	100;627;1172;2318;2319;5269;5347	True;True;True;True;True;True;True	102;635;1185;2346;2347;5351;5430	121;769;1470;1471;1472;2949;2950;2951;2952;6712;6805	176;177;1077;2082;2083;2084;2085;4179;4180;4181;4182;4183;9458;9591	176;1077;2083;4179;4182;9458;9591	580	75
P11387;Q969P6	P11387;Q969P6	2;1	2;1	2;1	DNA topoisomerase 1;DNA topoisomerase I, mitochondrial	TOP1;TOP1MT	>sp|P11387|TOP1_HUMAN DNA topoisomerase 1 OS=Homo sapiens GN=TOP1 PE=1 SV=2;>sp|Q969P6|TOP1M_HUMAN DNA topoisomerase I, mitochondrial OS=Homo sapiens GN=TOP1MT PE=2 SV=1	2	2	2	2	2.5	2.5	2.5	90.725	765	765;601	1.12e-05	0.74335	0.93638	10.559	2	95060000	47451000	47609000				210	109;523	True;True	111;529	131;642	189;900;901	189;900
Q93077;P04908;Q7L7L0	Q93077;P04908;Q7L7L0	5;4;4	5;4;4	1;1;1	Histone H2A type 1-C;Histone H2A type 1-B/E;Histone H2A type 3	HIST1H2AC;HIST1H2AB;HIST3H2A	>sp|Q93077|H2A1C_HUMAN Histone H2A type 1-C OS=Homo sapiens GN=HIST1H2AC PE=1 SV=3;>sp|P04908|H2A1B_HUMAN Histone H2A type 1-B/E OS=Homo sapiens GN=HIST1H2AB PE=1 SV=2;>sp|Q7L7L0|H2A3_HUMAN Histone H2A type 3 OS=Homo sapiens GN=HIST3H2A PE=1 SV=3	3	5	5	1	40.8	40.8	8.5	14.105	130	130;130;130	4.08e-33	0.74387	0.90696	10.229	7	4461900000	2542500000	1919400000				835	189;2182;2797;3926;5949	True;True;True;True;True	192;2210;2833;3989;6045	222;2780;3565;5011;5012;7560;7561	320;321;3947;3948;5072;7071;7072;7073;10651;10652;10653	321;3948;5072;7071;10651
Q14498;Q14498-2;Q14498-3;Q86U06;Q86U06-2;Q86U06-5;Q86U06-4;Q86U06-3	Q14498;Q14498-2;Q14498-3	11;11;11;1;1;1;1;1	11;11;11;1;1;1;1;1	11;11;11;1;1;1;1;1	RNA-binding protein 39	RBM39	>sp|Q14498|RBM39_HUMAN RNA-binding protein 39 OS=Homo sapiens GN=RBM39 PE=1 SV=2;>sp|Q14498-2|RBM39_HUMAN Isoform 2 of RNA-binding protein 39 OS=Homo sapiens GN=RBM39;>sp|Q14498-3|RBM39_HUMAN Isoform 3 of RNA-binding protein 39 OS=Homo sapiens GN=RBM39	8	11	11	11	30	30	30	59.379	530	530;524;508;439;423;417;405;319	4.26e-158	0.74481	0.92278	11.662	12	1223100000	693360000	529790000				629	303;645;804;1813;2140;2329;3816;5119;5189;5434;5736	True;True;True;True;True;True;True;True;True;True;True	307;653;813;1838;2166;2357;3873;5198;5269;5518;5826	366;367;794;998;2319;2723;2966;4864;6532;6607;6910;7304	523;524;1104;1105;1400;1401;3301;3302;3872;3873;4200;4201;6859;9193;9194;9305;9306;9737;10293;10294	523;1105;1401;3302;3872;4201;6859;9194;9306;9737;10294	797;798;799;800;801;802	158;282;283;321;500;519
Q8IV48	Q8IV48	2	2	2	3-5 exoribonuclease 1	ERI1	>sp|Q8IV48|ERI1_HUMAN 3-5 exoribonuclease 1 OS=Homo sapiens GN=ERI1 PE=1 SV=3	1	2	2	2	7.2	7.2	7.2	40.063	349	349	6.89e-08	0.74497	0.9535	10.108	2	56937000	30987000	25950000				763	1441;1473	True;True	1460;1493	1803;1843	2545;2595	2545;2595
P68363;CON__ENSEMBL:ENSBTAP00000016242;A6NHL2;A6NHL2-2;Q9H853	P68363;CON__ENSEMBL:ENSBTAP00000016242	22;21;3;3;3	22;21;3;3;3	0;0;0;0;0	Tubulin alpha-1B chain	TUBA1B	>sp|P68363|TBA1B_HUMAN Tubulin alpha-1B chain OS=Homo sapiens GN=TUBA1B PE=1 SV=1;>ENSEMBL:ENSBTAP00000016242 (Bos taurus) similar to alpha-tubulin I isoform 1	5	22	22	0	56.5	56.5	0	50.151	451	451;451;446;406;241	0	0.74521	0.90912	8.3763	34	20028000000	11030000000	8997900000			+	515	169;526;540;601;925;1007;1113;1355;1804;2410;3059;3254;3595;3596;4020;4352;4353;4568;4802;5237;5618;6227	True;True;True;True;True;True;True;True;True;True;True;True;True;True;True;True;True;True;True;True;True;True	172;532;546;608;935;1018;1124;1371;1829;2440;3095;3096;3295;3641;3642;4083;4418;4419;4636;4877;5319;5707;6327;6328	202;645;646;664;665;739;1155;1260;1398;1698;2306;2307;3073;3074;3910;3911;3912;4172;4173;4582;4583;5143;5144;5558;5559;5560;5561;5843;5844;6138;6139;6670;6671;7155;7917;7918	290;291;906;907;908;909;935;936;937;938;1036;1037;1635;1785;1986;2393;2394;3279;3280;4350;4351;4352;4353;4354;4355;4356;5523;5524;5525;5526;5527;5528;5879;5880;5881;5882;5883;6460;6461;6462;7262;7263;7264;7838;7839;7840;7841;7842;7843;8228;8229;8648;8649;8650;9397;9398;9399;9400;10085;11161;11162;11163	290;906;936;1037;1635;1785;1986;2393;3280;4356;5526;5883;6461;6462;7262;7838;7842;8228;8649;9397;10085;11162	622;623;624;625;626	302;313;377;398;413
Q5QNW6-2;O60814;P58876;P62807;Q5QNW6;Q93079;Q99877;Q99879;Q99880;P57053;Q96A08	Q5QNW6-2;O60814;P58876;P62807;Q5QNW6;Q93079;Q99877;Q99879;Q99880;P57053	8;8;8;8;8;8;8;8;7;7;3	8;8;8;8;8;8;8;8;7;7;3	2;2;2;2;2;2;2;2;2;2;0	Histone H2B type 1-K;Histone H2B type 1-D;Histone H2B type 1-C/E/F/G/I;Histone H2B type 2-F;Histone H2B type 1-H;Histone H2B type 1-N;Histone H2B type 1-M;Histone H2B type 1-L;Histone H2B type F-S	HIST1H2BK;HIST1H2BD;HIST1H2BC;HIST2H2BF;HIST1H2BH;HIST1H2BN;HIST1H2BM;HIST1H2BL;H2BFS	>sp|Q5QNW6-2|H2B2F_HUMAN Isoform 2 of Histone H2B type 2-F OS=Homo sapiens GN=HIST2H2BF;>sp|O60814|H2B1K_HUMAN Histone H2B type 1-K OS=Homo sapiens GN=HIST1H2BK PE=1 SV=3;>sp|P58876|H2B1D_HUMAN Histone H2B type 1-D OS=Homo sapiens GN=HIST1H2BD PE=1 SV=2;>s	11	8	8	2	49.3	49.3	7.5	14.841	134	134;126;126;126;126;126;126;126;126;126;127	1.34e-32	0.74558	0.92682	13.292	11	5415900000	3099100000	2316800000				101	366;1123;1266;2269;2767;2992;3366;4459	True;True;True;True;True;True;True;True	370;371;1134;1280;2297;2803;3028;3408;4525	449;450;1410;1586;2892;3524;3525;3830;4318;5684;5685	633;634;635;2000;2001;2240;4102;5013;5014;5015;5016;5421;6093;8013;8014;8015	633;2000;2240;4102;5014;5421;6093;8015	99;100	60;63
P04843	P04843	14	14	14	Dolichyl-diphosphooligosaccharide--protein glycosyltransferase subunit 1	RPN1	>sp|P04843|RPN1_HUMAN Dolichyl-diphosphooligosaccharide--protein glycosyltransferase subunit 1 OS=Homo sapiens GN=RPN1 PE=1 SV=1	1	14	14	14	29.3	29.3	29.3	68.569	607	607	1.06e-77	0.74576	0.93837	11.862	16	933560000	519980000	413580000				154	347;512;1510;1564;2121;2990;3502;4064;4289;4405;4681;5426;5487;5932	True;True;True;True;True;True;True;True;True;True;True;True;True;True	351;518;1530;1584;2147;3026;3548;4127;4355;4471;4753;5510;5572;6028	421;631;1887;1949;2698;3828;4481;5197;5480;5623;5983;6898;6899;6982;7536;7537	594;595;885;886;2653;2654;2737;3839;5419;6319;7337;7732;7929;8428;8429;9721;9722;9846;9847;10613;10614;10615	594;886;2654;2737;3839;5419;6319;7337;7732;7929;8429;9721;9846;10615
Q2NL82	Q2NL82	2	2	2	Pre-rRNA-processing protein TSR1 homolog	TSR1	>sp|Q2NL82|TSR1_HUMAN Pre-rRNA-processing protein TSR1 homolog OS=Homo sapiens GN=TSR1 PE=1 SV=1	1	2	2	2	3.1	3.1	3.1	91.809	804	804	3.14e-12	0.74615	0.95804	24.955	2	35997000	20909000	15088000				688	2350;4312	True;True	2380;4378	2993;5509	4239;7771	4239;7771
Q6PKG0;Q6PKG0-3;Q659C4;Q659C4-2;Q659C4-5;Q659C4-6;Q659C4-7;Q659C4-9	Q6PKG0;Q6PKG0-3	10;9;4;4;4;4;4;3	10;9;4;4;4;4;4;3	10;9;4;4;4;4;4;3	La-related protein 1	LARP1	>sp|Q6PKG0|LARP1_HUMAN La-related protein 1 OS=Homo sapiens GN=LARP1 PE=1 SV=2;>sp|Q6PKG0-3|LARP1_HUMAN Isoform 2 of La-related protein 1 OS=Homo sapiens GN=LARP1	8	10	10	10	10.9	10.9	10.9	123.51	1096	1096;1019;914;855;281;247;201;787	3.9e-51	0.74651	0.95806	29.853	10	319000000	177290000	141710000				726	511;1518;1592;2499;3027;3171;4870;5989;6158;6303	True;True;True;True;True;True;True;True;True;True	517;1538;1612;2530;3063;3210;4945;6086;6258;6404	630;1898;1984;3186;3871;4069;6220;7615;7827;8005	882;883;884;2671;2787;4518;5473;5742;8760;10723;11031;11283;11284	882;2671;2787;4518;5473;5742;8760;10723;11031;11283	899;900	653;912
REV__Q9Y2L6;REV__Q9Y2L6-2	REV__Q9Y2L6;REV__Q9Y2L6-2	1;1	1;1	1;1			>sp|Q9Y2L6|FRM4B_HUMAN FERM domain-containing protein 4B OS=Homo sapiens GN=FRMD4B PE=1 SV=4;>sp|Q9Y2L6-2|FRM4B_HUMAN Isoform 2 of FERM domain-containing protein 4B OS=Homo sapiens GN=FRMD4B	2	1	1	1	0.7	0.7	0.7	118.05	1034	1034;980	0.01232	0.74663	0.86128	0	2	78783000	45629000	33154000		+		1093	2832	TRUE	2868	3609;3610	5126;5127	5126
P62280	P62280	10	10	10	40S ribosomal protein S11	RPS11	>sp|P62280|RS11_HUMAN 40S ribosomal protein S11 OS=Homo sapiens GN=RPS11 PE=1 SV=3	1	10	10	10	50	50	50	18.431	158	158	5.87e-61	0.74683	0.93068	10.454	14	2150500000	1211900000	938600000				473	930;2165;2524;2963;3992;4074;4406;4496;5747;5748	True;True;True;True;True;True;True;True;True;True	940;2192;2556;2999;4055;4138;4472;4563;5839;5840	1160;2754;2755;3216;3795;5094;5095;5211;5212;5624;5735;5736;7319;7320;7321	1640;3911;3912;3913;3914;4562;5375;7195;7196;7355;7356;7357;7358;7930;7931;8085;8086;10312;10313;10314;10315;10316	1640;3913;4562;5375;7196;7358;7931;8085;10313;10315	582	109
P14324	P14324	4	4	4	Farnesyl pyrophosphate synthase	FDPS	>sp|P14324|FPPS_HUMAN Farnesyl pyrophosphate synthase OS=Homo sapiens GN=FDPS PE=1 SV=4	1	4	4	4	12.6	12.6	12.6	48.275	419	419	1.34e-25	0.74714	0.91133	7.7104	5	320070000	181340000	138730000				227	509;3279;4262;5785	True;True;True;True	515;3321;4327;5878	628;4210;4211;5449;7364	880;5935;5936;7687;7688;10376;10377	880;5935;7688;10376	226	99
Q92616	Q92616	19	19	19	Translational activator GCN1	GCN1L1	>sp|Q92616|GCN1L_HUMAN Translational activator GCN1 OS=Homo sapiens GN=GCN1L1 PE=1 SV=6	1	19	19	19	8.4	8.4	8.4	292.75	2671	2671	8.24e-81	0.74756	0.95139	19.843	16	491700000	278730000	212970000				818	13;242;314;605;1219;1572;1605;1875;2063;2151;2807;3607;3630;3723;4241;4642;4887;5764;6007	True;True;True;True;True;True;True;True;True;True;True;True;True;True;True;True;True;True;True	13;245;318;612;1232;1592;1626;1900;2088;2178;2843;3655;3678;3771;4306;4712;4962;5856;6105	15;16;293;378;379;743;1529;1957;2003;2397;2623;2738;3577;4600;4629;4630;4734;5424;5934;6241;7338;7639	23;24;421;536;537;1042;2159;2160;2748;2811;3416;3417;3726;3890;5085;6485;6521;6522;6523;6670;7652;7653;8359;8789;8790;10338;10339;10757;10758	24;421;536;1042;2160;2748;2811;3417;3726;3890;5085;6485;6523;6670;7652;8359;8789;10339;10757	936;937	228;1617
Q96I24;Q96I24-2	Q96I24	10;3	10;3	9;2	Far upstream element-binding protein 3	FUBP3	>sp|Q96I24|FUBP3_HUMAN Far upstream element-binding protein 3 OS=Homo sapiens GN=FUBP3 PE=1 SV=2	2	10	10	9	20.8	20.8	19.2	61.64	572	572;261	7.8e-45	0.74757	0.93545	13.054	12	1148100000	661020000	487060000				856	118;592;737;1348;2054;2314;2586;3350;3889;4800	True;True;True;True;True;True;True;True;True;True	121;599;745;1364;2079;2342;2619;3392;3951;4875	144;729;913;1689;2613;2945;3290;3291;4299;4966;6135;6136	204;205;206;1022;1278;2380;3716;4173;4174;4661;4662;6068;7007;7008;8644;8645	206;1022;1278;2380;3716;4174;4661;6068;7008;8645	965;966	14;88
Q6P1J9	Q6P1J9	5	5	5	Parafibromin	CDC73	>sp|Q6P1J9|CDC73_HUMAN Parafibromin OS=Homo sapiens GN=CDC73 PE=1 SV=1	1	5	5	5	10.4	10.4	10.4	60.576	531	531	1.92e-15	0.7478	0.96344	25.618	5	184330000	104440000	79891000				719	103;392;2167;3989;4646	True;True;True;True;True	105;397;2194;4052;4716	124;482;2757;5091;5938	180;677;3916;3917;7192;8364;8365;8366	180;677;3917;7192;8365
P51571	P51571	3	3	3	Translocon-associated protein subunit delta	SSR4	>sp|P51571|SSRD_HUMAN Translocon-associated protein subunit delta OS=Homo sapiens GN=SSR4 PE=1 SV=1	1	3	3	3	24.9	24.9	24.9	18.998	173	173	8.11e-19	0.74796	0.95012	11.968	3	102150000	62330000	39816000				408	1384;4079;5883	True;True;True	1401;4143;5977	1733;5217;7474	2443;2444;7364;7365;10523	2444;7365;10523	469	64
P14618;P14618-2;P14618-3	P14618;P14618-2;P14618-3	13;11;10	13;11;10	13;11;10	Pyruvate kinase isozymes M1/M2	PKM2	>sp|P14618|KPYM_HUMAN Pyruvate kinase isozymes M1/M2 OS=Homo sapiens GN=PKM PE=1 SV=4;>sp|P14618-2|KPYM_HUMAN Isoform M1 of Pyruvate kinase isozymes M1/M2 OS=Homo sapiens GN=PKM;>sp|P14618-3|KPYM_HUMAN Isoform 3 of Pyruvate kinase isozymes M1/M2 OS=Homo sa	3	13	13	13	36.7	36.7	36.7	57.936	531	531;531;516	3.49e-140	0.74848	0.95073	13.615	17	1198600000	674540000	524080000				228	611;957;1606;1663;1814;2051;3010;3450;4147;4502;5037;5109;5818	True;True;True;True;True;True;True;True;True;True;True;True;True	618;968;1627;1684;1839;2076;3046;3495;4212;4569;5114;5188;5912	749;1197;1198;2004;2083;2320;2610;3849;3850;4421;4422;5310;5742;6424;6425;6517;7402	1048;1049;1695;1696;1697;2812;2813;2928;3303;3712;3713;5447;5448;6230;6231;7501;7502;8092;8093;9046;9047;9048;9174;9175;10430	1048;1695;2813;2928;3303;3713;5448;6230;7502;8093;9046;9174;10430	227;228;229	64;291;494
P68371	P68371	26	26	1	Tubulin beta-4B chain	TUBB4B	>sp|P68371|TBB4B_HUMAN Tubulin beta-4B chain OS=Homo sapiens GN=TUBB4B PE=1 SV=1	1	26	26	1	67	67	2.7	49.83	445	445	0	0.7485	0.92884	15.209	51	14692000000	8338000000	6353600000				517	348;558;1129;1282;1508;1591;1802;1803;2542;2560;2602;2603;2837;3038;3200;3638;3864;3868;3869;3872;4072;4140;4541;4754;5112;6222	True;True;True;True;True;True;True;True;True;True;True;True;True;True;True;True;True;True;True;True;True;True;True;True;True;True	352;564;565;1141;1296;1297;1528;1611;1827;1828;2574;2575;2593;2635;2636;2873;3074;3239;3240;3686;3922;3923;3927;3928;3929;3932;3933;4135;4205;4608;4826;5191;6322	422;423;684;685;1418;1419;1602;1603;1883;1884;1885;1983;2300;2301;2302;2303;2304;2305;3236;3237;3260;3310;3311;3312;3313;3616;3617;3885;3886;3887;4101;4102;4103;4640;4641;4926;4927;4928;4929;4934;4935;4936;4937;4940;4941;5208;5296;5297;5809;5810;6070;6520;6521;6522;6523;6524;7912	596;597;960;961;962;963;2010;2011;2012;2260;2261;2262;2645;2646;2647;2648;2649;2650;2651;2785;2786;3271;3272;3273;3274;3275;3276;3277;3278;4586;4587;4588;4619;4620;4690;4691;4692;4693;4694;5134;5135;5489;5490;5491;5492;5781;5782;5783;5784;5785;6537;6538;6539;6540;6953;6954;6955;6956;6957;6958;6966;6967;6968;6969;6972;6973;6974;7352;7480;7481;8185;8186;8548;8549;8550;8551;8552;9179;9180;9181;9182;…	596;960;2011;2262;2650;2786;3272;3278;4587;4620;4690;4694;5135;5490;5784;6540;6954;6967;6969;6972;7352;7480;8185;8552;9182;11153	119;120;122;123;124;126;127;128;129;155;156;158;159;627	1;73;164;233;257;267;293;299;300;321;323;330;363;388
P05023;P05023-3;P05023-2;P13637;P54707-2;P54707;Q13733;P50993;P20648	P05023;P05023-3;P05023-2	8;8;5;3;2;2;2;2;1	8;8;5;3;2;2;2;2;1	8;8;5;3;2;2;2;2;1	Sodium/potassium-transporting ATPase subunit alpha-1	ATP1A1	>sp|P05023|AT1A1_HUMAN Sodium/potassium-transporting ATPase subunit alpha-1 OS=Homo sapiens GN=ATP1A1 PE=1 SV=1;>sp|P05023-3|AT1A1_HUMAN Isoform 3 of Sodium/potassium-transporting ATPase subunit alpha-1 OS=Homo sapiens GN=ATP1A1;>sp|P05023-2|AT1A1_HUMAN Is	9	8	8	8	9	9	9	112.89	1023	1023;992;681;1013;1045;1039;1029;1020;1035	1.6e-49	0.74931	0.95363	17.68	8	298950000	168180000	130770000				156	538;2678;3241;3454;3982;5379;5675;6173	True;True;True;True;True;True;True;True	544;2711;3282;3499;4045;5462;5764;6273	661;3406;4158;4426;5082;6843;7227;7845	931;932;4840;5860;6236;6237;7180;9638;9639;10184;11056	931;4840;5860;6237;7180;9638;10184;11056	137	615
P18124	P18124	15	15	15	60S ribosomal protein L7	RPL7	>sp|P18124|RL7_HUMAN 60S ribosomal protein L7 OS=Homo sapiens GN=RPL7 PE=1 SV=1	1	15	15	15	52.4	52.4	52.4	29.225	248	248	1.02e-121	0.75039	0.91765	17.109	21	2827100000	1598400000	1228700000				250	195;464;982;1299;1444;2277;2679;2736;2923;2942;4320;5049;5050;5402;6154	True;True;True;True;True;True;True;True;True;True;True;True;True;True;True	198;469;470;993;1314;1463;2305;2712;2771;2959;2978;4386;5126;5127;5486;6254	230;576;577;1230;1625;1808;1809;2902;3407;3477;3478;3479;3745;3746;3770;5519;6440;6441;6442;6870;6871;7822	330;814;815;1741;2289;2290;2552;2553;4118;4119;4841;4842;4948;4949;4950;4951;5311;5312;5313;5343;7785;7786;9066;9067;9068;9069;9678;9679;9680;9681;11024	330;814;1741;2290;2552;4118;4841;4948;5313;5343;7785;9066;9069;9679;11024	264;265	132;187
P32969	P32969	6	6	6	60S ribosomal protein L9	RPL9	>sp|P32969|RL9_HUMAN 60S ribosomal protein L9 OS=Homo sapiens GN=RPL9 PE=1 SV=1	1	6	6	6	29.7	29.7	29.7	21.863	192	192	6.46e-37	0.75078	0.91809	11.722	6	1159500000	639120000	520360000				318	1451;2061;2776;5232;5245;5536	True;True;True;True;True;True	1470;2086;2812;5314;5327;5621	1817;2621;3536;6664;6665;6680;7053	2563;3724;5032;9387;9388;9389;9411;9943	2563;3724;5032;9388;9411;9943	353	80
P61513	P61513	3	3	3	60S ribosomal protein L37a	RPL37A	>sp|P61513|RL37A_HUMAN 60S ribosomal protein L37a OS=Homo sapiens GN=RPL37A PE=1 SV=2	1	3	3	3	42.4	42.4	42.4	10.275	92	92	1.36e-42	0.75085	0.94772	16.937	4	96272000	59512000	36760000				456	543;2816;5420	True;True;True	549;2852;5504	668;3590;3591;6892	942;5103;5104;9712;9713	942;5104;9712
Q96GQ7	Q96GQ7	2	2	2	Probable ATP-dependent RNA helicase DDX27	DDX27	>sp|Q96GQ7|DDX27_HUMAN Probable ATP-dependent RNA helicase DDX27 OS=Homo sapiens GN=DDX27 PE=1 SV=2	1	2	2	2	2.3	2.3	2.3	89.834	796	796	1.75e-05	0.75099	0.96203	13.574	2	64921000	38067000	26854000				854	335;5795	True;True	339;5888	408;7376	577;10393	577;10393
Q9UNF1;Q9UNF1-2	Q9UNF1;Q9UNF1-2	4;4	4;4	4;4	Melanoma-associated antigen D2	MAGED2	>sp|Q9UNF1|MAGD2_HUMAN Melanoma-associated antigen D2 OS=Homo sapiens GN=MAGED2 PE=1 SV=2;>sp|Q9UNF1-2|MAGD2_HUMAN Isoform 2 of Melanoma-associated antigen D2 OS=Homo sapiens GN=MAGED2	2	4	4	4	6.4	6.4	6.4	64.953	606	606;588	5.55e-09	0.75106	0.94238	17.078	4	135690000	79980000	55705000				1020	912;1941;5584;5854	True;True;True;True	921;1966;5672;5948	1139;1140;2481;7114;7444	1613;1614;3541;10029;10030;10485;10486	1614;3541;10029;10486
P22314	P22314	3	3	3	Ubiquitin-like modifier-activating enzyme 1	UBA1	>sp|P22314|UBA1_HUMAN Ubiquitin-like modifier-activating enzyme 1 OS=Homo sapiens GN=UBA1 PE=1 SV=3	1	3	3	3	4.2	4.2	4.2	117.85	1058	1058	1.68e-18	0.75139	0.94897	37.434	3	31576000	18653000	12924000				263	3937;3995;4878	True;True;True	4000;4058;4953	5028;5098;6230;6231	7100;7199;8775;8776	7100;7199;8775
P18077	P18077	2	2	2	60S ribosomal protein L35a	RPL35A	>sp|P18077|RL35A_HUMAN 60S ribosomal protein L35a OS=Homo sapiens GN=RPL35A PE=1 SV=2	1	2	2	2	7.3	7.3	7.3	12.538	110	110	0.00038107	0.75142	0.94712	15.333	2	189200000	74721000	114480000				248	5808;5809	True;True	5902;5903	7392;7393	10419;10420	10419;10420	263	104
P14866;P14866-2	P14866;P14866-2	16;13	16;13	15;12	Heterogeneous nuclear ribonucleoprotein L	HNRNPL	>sp|P14866|HNRPL_HUMAN Heterogeneous nuclear ribonucleoprotein L OS=Homo sapiens GN=HNRNPL PE=1 SV=2;>sp|P14866-2|HNRPL_HUMAN Isoform 2 of Heterogeneous nuclear ribonucleoprotein L OS=Homo sapiens GN=HNRNPL	2	16	16	15	42.4	42.4	41.3	64.132	589	589;456	1.32e-215	0.75168	0.91997	15.279	17	1948500000	1075400000	873100000				231	259;471;2336;3045;3290;3470;3930;3978;4098;4404;4658;4820;4996;5344;5598;6300	True;True;True;True;True;True;True;True;True;True;True;True;True;True;True;True	263;477;2366;3081;3332;3516;3993;4041;4162;4470;4728;4895;5072;5427;5686;6401	316;317;585;2977;3895;4226;4445;5017;5078;5241;5622;5953;6160;6161;6371;6802;7131;8002	456;457;458;826;4218;4219;5503;5957;6264;6265;7082;7176;7400;7927;7928;8385;8386;8387;8679;8680;8681;8682;8683;8969;8970;9587;9588;10053;11279	457;826;4219;5503;5957;6264;7082;7176;7400;7927;8385;8680;8970;9588;10053;11279	232;233;234;235;236;237	235;423;426;444;460;567
P62917	P62917	9	9	9	60S ribosomal protein L8	RPL8	>sp|P62917|RL8_HUMAN 60S ribosomal protein L8 OS=Homo sapiens GN=RPL8 PE=1 SV=2	1	9	9	9	30.7	30.7	30.7	28.024	257	257	2.64e-72	0.75183	0.94543	12.244	11	1462300000	847810000	614500000				500	460;461;530;583;2306;2934;4614;5623;5991	True;True;True;True;True;True;True;True;True	465;466;536;590;2334;2970;4683;5712;6088	571;572;573;650;715;2935;3761;5903;7160;7617;7618	806;807;808;809;810;915;916;1001;1002;4160;5333;8315;10091;10092;10725;10726	808;809;916;1002;4160;5333;8315;10091;10725
Q96SB4;Q96SB4-3;P78362-2;P78362	Q96SB4;Q96SB4-3	3;2;1;1	3;2;1;1	3;2;1;1	SRSF protein kinase 1	SRPK1	>sp|Q96SB4|SRPK1_HUMAN SRSF protein kinase 1 OS=Homo sapiens GN=SRPK1 PE=1 SV=2;>sp|Q96SB4-3|SRPK1_HUMAN Isoform 1 of SRSF protein kinase 1 OS=Homo sapiens GN=SRPK1	4	3	3	3	4.6	4.6	4.6	74.324	655	655;826;699;688	3.22e-13	0.7521	0.94332	17.415	3	91868000	50931000	40938000				868	2377;2941;5004	True;True;True	2407;2977;5080	3032;3769;6381	4295;5341;5342;8986;8987	4295;5341;8987
P62753	x	8	8	8	40S ribosomal protein S6	RPS6	>sp|P62753|RS6_HUMAN 40S ribosomal protein S6 OS=Homo sapiens GN=RPS6 PE=1 SV=1	1	8	8	8	29.3	29.3	29.3	28.68	249	249	8.76e-81	0.75223	0.93856	18.071	11	1231800000	681080000	550730000				483	775;1795;2792;3125;3232;3743;3744;4006	True;True;True;True;True;True;True;True	783;1820;2828;3163;3273;3791;3792;4069	959;2292;3555;3556;3999;4000;4001;4149;4760;4761;4762;5110	1343;1344;3259;5058;5059;5060;5642;5643;5644;5848;6707;6708;6709;6710;6711;7214;7215	1343;3259;5059;5644;5848;6708;6710;7214	591	32
Q02809	Q02809	6	6	6	Procollagen-lysine,2-oxoglutarate 5-dioxygenase 1	PLOD1	>sp|Q02809|PLOD1_HUMAN Procollagen-lysine,2-oxoglutarate 5-dioxygenase 1 OS=Homo sapiens GN=PLOD1 PE=1 SV=2	1	6	6	6	11.6	11.6	11.6	83.549	727	727	7.09e-18	0.75261	0.95263	33.107	5	98379000	48803000	49576000				553	442;1462;2351;3122;3525;3612	True;True;True;True;True;True	447;1481;2381;3160;3571;3660	549;1829;2994;3996;4506;4607	778;2577;4240;5638;5639;6352;6493;6494	778;2577;4240;5639;6352;6494
P10412;P16402;P16403;Q02539;P22492	P10412;P16402;P16403	7;6;6;3;2	7;6;6;3;2	6;5;5;2;2	Histone H1.4;Histone H1.3;Histone H1.2	HIST1H1E;HIST1H1D;HIST1H1C	>sp|P10412|H14_HUMAN Histone H1.4 OS=Homo sapiens GN=HIST1H1E PE=1 SV=2;>sp|P16402|H13_HUMAN Histone H1.3 OS=Homo sapiens GN=HIST1H1D PE=1 SV=2;>sp|P16403|H12_HUMAN Histone H1.2 OS=Homo sapiens GN=HIST1H1C PE=1 SV=2	5	7	7	6	27.9	27.9	24.7	21.865	219	219;221;213;215;207	2.68e-31	0.75321	0.94673	24.933	7	842330000	480950000	361380000				201	278;279;462;2018;2743;4698;4765	True;True;True;True;True;True;True	282;283;467;2043;2778;4770;4837	338;339;574;2574;3487;3488;6005;6081	486;487;488;489;811;812;3663;4962;4963;4964;8458;8566	486;488;812;3663;4964;8458;8566
P63244	P63244	9	9	9	Guanine nucleotide-binding protein subunit beta-2-like 1	GNB2L1	>sp|P63244|GBLP_HUMAN Guanine nucleotide-binding protein subunit beta-2-like 1 OS=Homo sapiens GN=GNB2L1 PE=1 SV=3	1	9	9	9	34.4	34.4	34.4	35.076	317	317	1.87e-44	0.75359	0.96194	13.794	9	620950000	353000000	267950000				509	713;924;2191;2454;3629;3707;6034;6284;6297	True;True;True;True;True;True;True;True;True	721;934;2219;2484;3677;3755;6132;6385;6398	882;1154;2793;3129;4628;4716;7670;7984;7998	1234;1634;3963;4432;6520;6641;6642;10796;10797;11253;11273	1234;1634;3963;4432;6520;6641;10796;11253;11273
Q14694-2;Q14694-3;Q14694	Q14694-2;Q14694-3;Q14694	13;13;13	13;13;13	13;13;13	Ubiquitin carboxyl-terminal hydrolase 10	USP10	>sp|Q14694-2|UBP10_HUMAN Isoform 2 of Ubiquitin carboxyl-terminal hydrolase 10 OS=Homo sapiens GN=USP10;>sp|Q14694-3|UBP10_HUMAN Isoform 3 of Ubiquitin carboxyl-terminal hydrolase 10 OS=Homo sapiens GN=USP10;>sp|Q14694|UBP10_HUMAN Ubiquitin carboxyl-termin	3	13	13	13	18.7	18.7	18.7	92.596	846	846;802;798	2.38e-75	0.75421	0.94643	19.087	14	957330000	540030000	417300000				638	776;1078;1190;2262;2913;3438;3496;3988;4237;4587;5268;5453;5676	True;True;True;True;True;True;True;True;True;True;True;True;True	784;1089;1203;2290;2949;3483;3542;4051;4302;4656;5350;5537;5765	960;1354;1494;2884;3729;4407;4475;5090;5420;5871;6711;6936;7228;7229	1345;1926;2114;4093;5287;6215;6310;6311;7191;7648;8270;9457;9778;10185;10186;10187	1345;1926;2114;4093;5287;6215;6311;7191;7648;8270;9457;9778;10185	804;805	517;523
P35637;P35637-2	P35637;P35637-2	12;12	12;12	10;10	RNA-binding protein FUS	FUS	>sp|P35637|FUS_HUMAN RNA-binding protein FUS OS=Homo sapiens GN=FUS PE=1 SV=1;>sp|P35637-2|FUS_HUMAN Isoform Short of RNA-binding protein FUS OS=Homo sapiens GN=FUS	2	12	12	10	16.9	16.9	16.9	53.425	526	526;525	1.73e-211	0.75476	0.9301	9.2348	23	12181000000	6547700000	5633100000				331	24;26;409;410;644;1055;1664;2921;2922;3283;5196;5197	True;True;True;True;True;True;True;True;True;True;True;True	24;26;414;415;652;1066;1685;2957;2958;3325;5276;5277;5278;5279	27;28;31;32;504;505;506;507;792;793;1329;2084;3740;3741;3742;3743;3744;4217;4218;6615;6616;6617;6618	40;41;42;47;48;49;50;708;709;710;711;712;713;714;715;716;1101;1102;1103;1890;1891;2929;2930;5303;5304;5305;5306;5307;5308;5309;5310;5945;5946;5947;5948;9316;9317;9318;9319;9320;9321;9322;9323	41;50;710;714;1101;1891;2929;5303;5308;5948;9316;9321	368;369;370	321;436;464
Q13283	Q13283	19	19	16	Ras GTPase-activating protein-binding protein 1	G3BP1	>sp|Q13283|G3BP1_HUMAN Ras GTPase-activating protein-binding protein 1 OS=Homo sapiens GN=G3BP1 PE=1 SV=1	1	19	19	16	47.9	47.9	43.6	52.164	466	466	3.06e-282	0.75479	0.9301	10.6	36	11232000000	6551600000	4679900000				596	718;964;1490;1600;2196;2197;2553;2945;3471;3490;3893;4050;4141;4484;4997;5172;5780;5805;5813	True;True;True;True;True;True;True;True;True;True;True;True;True;True;True;True;True;True;True	726;975;1510;1620;2224;2225;2586;2981;3517;3536;3956;4113;4206;4550;4551;5073;5252;5872;5873;5898;5899;5907	888;1206;1862;1863;1994;1995;2799;2800;2801;2802;3252;3253;3773;4446;4467;4468;4971;5180;5181;5182;5183;5298;5299;5717;5718;5719;6372;6373;6590;7357;7358;7359;7387;7388;7389;7397	1241;1242;1708;2616;2617;2618;2800;2801;3973;3974;3975;3976;3977;3978;4607;4608;4609;5347;6266;6297;6298;6299;7015;7016;7310;7311;7312;7313;7314;7315;7316;7482;7483;7484;7485;8059;8060;8061;8062;8063;8064;8971;8972;8973;8974;9281;10367;10368;10369;10370;10410;10411;10412;10413;10414;10425	1242;1708;2616;2800;3975;3977;4607;5347;6266;6297;7016;7311;7483;8061;8973;9281;10369;10410;10425	746;747;748;749;750;751	1;3;29;66;109;401
Q16181;Q16181-2;Q6ZU15	Q16181;Q16181-2;Q6ZU15	2;2;1	2;2;1	2;2;1	Septin-7;Septin-14	SEPT7;SEPT14	>sp|Q16181|SEPT7_HUMAN Septin-7 OS=Homo sapiens GN=SEPT7 PE=1 SV=2;>sp|Q16181-2|SEPT7_HUMAN Isoform 2 of Septin-7 OS=Homo sapiens GN=SEPT7;>sp|Q6ZU15|SEP14_HUMAN Septin-14 OS=Homo sapiens GN=SEPT14 PE=1 SV=2	3	2	2	2	7.3	7.3	7.3	50.679	437	437;436;432	7.4e-05	0.75495	0.95316	45.96	2	65180000	41094000	24085000				676	5016;5823	True;True	5092;5917	6396;7408	9009;10439	9009;10439
Q8N1G4	Q8N1G4	2	2	2	Leucine-rich repeat-containing protein 47	LRRC47	>sp|Q8N1G4|LRC47_HUMAN Leucine-rich repeat-containing protein 47 OS=Homo sapiens GN=LRRC47 PE=1 SV=1	1	2	2	2	3.9	3.9	3.9	63.472	583	583	3.86e-09	0.75569	0.96375	0.63202	2	51422000	26670000	24752000				778	931;5090	True;True	941;5169	1161;6495	1641;9144;9145	1641;9144
O43795;O43795-2	O43795;O43795-2	3;3	3;3	3;3	Unconventional myosin-Ib	MYO1B	>sp|O43795|MYO1B_HUMAN Unconventional myosin-Ib OS=Homo sapiens GN=MYO1B PE=2 SV=3;>sp|O43795-2|MYO1B_HUMAN Isoform 2 of Unconventional myosin-Ib OS=Homo sapiens GN=MYO1B	2	3	3	3	3	3	3	131.98	1136	1136;1078	7.46e-10	0.7564	0.95433	124.95	3	106300000	39579000	66724000				83	2432;3465;4965	True;True;True	2462;3511;5041	3101;4440;6332	4393;6259;8913	4393;6259;8913
P62241	P62241	11	11	11	40S ribosomal protein S8	RPS8	>sp|P62241|RS8_HUMAN 40S ribosomal protein S8 OS=Homo sapiens GN=RPS8 PE=1 SV=2	1	11	11	11	55.3	55.3	55.3	24.205	208	208	6.73e-141	0.75691	0.95513	8.0878	14	2090700000	1140000000	950710000				465	88;1162;2423;2639;2959;3073;3296;3624;3919;4478;6131	True;True;True;True;True;True;True;True;True;True;True	90;1175;2453;2672;2995;3110;3338;3672;3982;4544;6230	107;1459;3088;3089;3358;3359;3791;3927;4234;4621;5002;5710;5711;7789	158;2069;2070;4374;4375;4768;4769;5370;5549;5550;5969;5970;6510;6511;7056;7057;8047;8048;8049;8050;10970	158;2069;4374;4768;5370;5549;5969;6511;7056;8049;10970
P22234-2;P22234	P22234-2;P22234	2;2	2;2	2;2	Multifunctional protein ADE2;Phosphoribosylaminoimidazole-succinocarboxamide synthase;Phosphoribosylaminoimidazole carboxylase	PAICS	>sp|P22234-2|PUR6_HUMAN Isoform 2 of Multifunctional protein ADE2 OS=Homo sapiens GN=PAICS;>sp|P22234|PUR6_HUMAN Multifunctional protein ADE2 OS=Homo sapiens GN=PAICS PE=1 SV=3	2	2	2	2	2.5	2.5	2.5	47.958	432	432;425	1.17e-14	0.75751	0.93807	9.0277	2	162730000	88065000	74660000				262	485;486	True;True	491;492	601;602	845;846;847	845;847
Q8TAA3;Q8TAA3-5;O14818;Q8TAA3-2;O14818-2	Q8TAA3;Q8TAA3-5;O14818;Q8TAA3-2;O14818-2	2;2;2;2;2	2;2;2;2;2	2;2;2;2;2	Proteasome subunit alpha type-7-like;Proteasome subunit alpha type-7	PSMA8;PSMA7	>sp|Q8TAA3|PSA7L_HUMAN Proteasome subunit alpha type-7-like OS=Homo sapiens GN=PSMA8 PE=1 SV=3;>sp|Q8TAA3-5|PSA7L_HUMAN Isoform 3 of Proteasome subunit alpha type-7-like OS=Homo sapiens GN=PSMA8;>sp|O14818|PSA7_HUMAN Proteasome subunit alpha type-7 OS=Homo	5	2	2	2	9.8	9.8	9.8	28.529	256	256;250;248;212;178	1.35e-09	0.75771	0.95945	13.48	2	70632000	39686000	30946000				49	327;3641	True;True	331;3689	396;4645	560;561;6544	561;6544
Q02543	Q02543	11	11	11	60S ribosomal protein L18a	RPL18A	>sp|Q02543|RL18A_HUMAN 60S ribosomal protein L18a OS=Homo sapiens GN=RPL18A PE=1 SV=2	1	11	11	11	46.6	46.6	46.6	20.762	176	176	4.7e-60	0.75802	0.94	9.0527	11	1577800000	874420000	703380000				552	218;623;842;1593;1594;2338;3954;4961;4975;5552;5698	True;True;True;True;True;True;True;True;True;True;True	221;631;851;1613;1614;2368;4017;5037;5051;5637;5788	263;765;1049;1985;1986;2979;2980;5049;6328;6344;7074;7255	376;377;1072;1478;1479;2788;2789;2790;4221;4222;4223;4224;7132;7133;8909;8931;8932;9968;9969;10221;10222	377;1072;1478;2789;2790;4223;7132;8909;8931;9968;10222	689	127
P46977	P46977	5	5	5	Dolichyl-diphosphooligosaccharide--protein glycosyltransferase subunit STT3A	STT3A	>sp|P46977|STT3A_HUMAN Dolichyl-diphosphooligosaccharide--protein glycosyltransferase subunit STT3A OS=Homo sapiens GN=STT3A PE=1 SV=2	1	5	5	5	6.7	6.7	6.7	80.529	705	705	2.91e-09	0.75828	0.97294	10.504	3	106100000	59104000	47001000				375	1379;1422;1449;2428;2636	True;True;True;True;True	1396;1440;1468;2458;2669	1728;1778;1815;3096;3355	2435;2510;2560;2561;4384;4385;4764	2435;2510;2560;4385;4764
O43175	O43175	9	9	9	D-3-phosphoglycerate dehydrogenase	PHGDH	>sp|O43175|SERA_HUMAN D-3-phosphoglycerate dehydrogenase OS=Homo sapiens GN=PHGDH PE=1 SV=4	1	9	9	9	22	22	22	56.65	533	533	8.46e-47	0.75867	0.94808	29.67	8	572960000	320080000	252880000				69	201;826;1770;2016;2515;3911;4310;5283;5375	True;True;True;True;True;True;True;True;True	204;835;1795;2041;2547;3974;4376;5365;5458	236;237;1029;2255;2572;3206;4992;5507;6727;6838	339;340;1449;1450;3209;3660;4549;4550;7044;7045;7769;9478;9632	340;1450;3209;3660;4549;7044;7769;9478;9632	73;74	477;481
Q92945	Q92945	13	13	12	Far upstream element-binding protein 2	KHSRP	>sp|Q92945|FUBP2_HUMAN Far upstream element-binding protein 2 OS=Homo sapiens GN=KHSRP PE=1 SV=4	1	13	13	12	29.1	29.1	26.9	73.114	711	711	7.19e-172	0.75897	0.95142	14.322	14	1250300000	703750000	546500000				829	249;593;680;1241;1762;2235;2396;2437;3026;3811;5054;5391;5882	True;True;True;True;True;True;True;True;True;True;True;True;True	253;600;688;1254;1787;2263;2426;2467;3062;3868;5131;5474;5976	303;730;731;840;1555;2245;2855;3054;3055;3108;3870;4858;6448;6856;7473	435;436;1023;1024;1025;1173;2195;3195;3196;4053;4054;4327;4328;4400;4401;5472;6851;6852;9080;9657;9658;10521;10522	435;1023;1173;2195;3196;4054;4328;4401;5472;6852;9080;9657;10521	951;952;953	145;155;267
CON__P60712;P60709;Q6S8J3;A5A3E0;P0CG38;Q562R1;P0CG39;Q9BYX7	CON__P60712;P60709	17;17;7;6;5;5;4;4	17;17;7;6;5;5;4;4	1;1;0;0;0;0;0;0	Actin, cytoplasmic 1;Actin, cytoplasmic 1, N-terminally processed	ACTB	>P60712 SWISS-PROT:P60712 (Bos taurus) Actin, cytoplasmic 1;>sp|P60709|ACTB_HUMAN Actin, cytoplasmic 1 OS=Homo sapiens GN=ACTB PE=1 SV=1	8	17	17	1	60.5	60.5	4.5	41.736	375	375;375;1075;1075;1075;376;1038;375	5.49e-251	0.75932	0.95285	16.571	24	7482300000	4038800000	3443500000			+	20	179;537;612;707;838;846;1127;2099;2419;2707;3049;3062;4276;4527;5067;5401;5505	True;True;True;True;True;True;True;True;True;True;True;True;True;True;True;True;True	182;543;619;715;847;855;1138;1139;2124;2449;2742;3085;3099;4342;4594;5144;5485;5590	212;659;660;750;875;1044;1053;1054;1414;1415;2667;3084;3443;3899;3915;5465;5466;5791;6462;6463;6868;6869;7002;7003	306;307;928;929;930;1050;1225;1471;1472;1484;1485;1486;1487;1488;2005;2006;3797;3798;4368;4898;5509;5510;5532;7711;7712;7713;8162;8163;9102;9103;9104;9674;9675;9676;9677;9875;9876;9877	307;929;1050;1225;1471;1487;2005;3798;4368;4898;5510;5532;7712;8163;9103;9677;9875	21;22;23;24;25;26	16;153;190;227;305;325
P62979	P62979	6	6	2	Ubiquitin-40S ribosomal protein S27a;Ubiquitin;40S ribosomal protein S27a	RPS27A	>sp|P62979|RS27A_HUMAN Ubiquitin-40S ribosomal protein S27a OS=Homo sapiens GN=RPS27A PE=1 SV=2	1	6	6	2	50.6	50.6	20.5	17.965	156	156	7.12e-52	0.75942	0.91849	8.8521	6	2974300000	1637800000	1336600000				502	610;997;1262;2580;5253;5308	True;True;True;True;True;True	617;1008;1276;2613;5335;5390	748;1248;1582;3283;3284;6691;6754	1047;1766;2234;2235;4653;4654;4655;9426;9513	1047;1766;2235;4655;9426;9513	611	132
P26358-2;P26358;P26358-3	P26358-2;P26358;P26358-3	6;6;6	6;6;6	6;6;6	DNA (cytosine-5)-methyltransferase 1	DNMT1	>sp|P26358-2|DNMT1_HUMAN Isoform 2 of DNA (cytosine-5)-methyltransferase 1 OS=Homo sapiens GN=DNMT1;>sp|P26358|DNMT1_HUMAN DNA (cytosine-5)-methyltransferase 1 OS=Homo sapiens GN=DNMT1 PE=1 SV=2;>sp|P26358-3|DNMT1_HUMAN Isoform 3 of DNA (cytosine-5)-methyl	3	6	6	6	3.7	3.7	3.7	184.82	1632	1632;1616;1280	2.77e-19	0.75948	0.96558	33.294	5	152260000	90078000	62187000				280	1388;1550;1622;1990;3487;5725	True;True;True;True;True;True	1405;1570;1643;2015;3533;5815	1737;1935;2026;2542;4464;7289	2450;2719;2847;3622;6292;10273	2450;2719;2847;3622;6292;10273
Q01813	Q01813	16	16	14	6-phosphofructokinase type C	PFKP	>sp|Q01813|K6PP_HUMAN 6-phosphofructokinase type C OS=Homo sapiens GN=PFKP PE=1 SV=2	1	16	16	14	23.6	23.6	20	85.595	784	784	1.32e-104	0.76106	0.97485	25.708	18	937500000	515590000	421910000				549	240;1307;1453;1558;1834;2427;2993;3828;4167;4168;4173;4701;4702;5176;5954;6206	True;True;True;True;True;True;True;True;True;True;True;True;True;True;True;True	243;1322;1472;1578;1859;2457;3029;3885;4232;4233;4238;4773;4774;5256;6050;6306	290;1635;1819;1820;1943;2346;3095;3831;4880;5335;5336;5337;5342;6008;6009;6594;7566;7894	416;417;2304;2565;2566;2728;3340;4383;5422;6885;7539;7540;7541;7542;7543;7549;7550;8462;8463;9288;10659;10660;11131	416;2304;2565;2728;3340;4383;5422;6885;7539;7541;7550;8462;8463;9288;10660;11131	167;258;683;684;685;686	39;202;217;443;495;672
Q02880;Q02880-2;P11388-4;P11388-3;P11388-2;P11388	Q02880;Q02880-2;P11388-4;P11388-3;P11388-2;P11388	2;2;2;2;2;2	2;2;2;2;2;2	2;2;2;2;2;2	DNA topoisomerase 2-beta;DNA topoisomerase 2-alpha	TOP2B;TOP2A	>sp|Q02880|TOP2B_HUMAN DNA topoisomerase 2-beta OS=Homo sapiens GN=TOP2B PE=1 SV=3;>sp|Q02880-2|TOP2B_HUMAN Isoform Beta-1 of DNA topoisomerase 2-beta OS=Homo sapiens GN=TOP2B;>sp|P11388-4|TOP2A_HUMAN Isoform 4 of DNA topoisomerase 2-alpha OS=Homo sapiens	6	2	2	2	1	1	1	183.26	1626	1626;1621;1612;1567;1557;1531	0.011468	0.76108	0.96579	2.7632	2	46040000	27532000	18508000				211	1304;2687	True;True	1319;2721	1632;3418	2299;4861	2299;4861
Q9BWF3;Q9BQ04;Q9BWF3-4;Q9BWF3-2;Q9BWF3-3	Q9BWF3;Q9BQ04;Q9BWF3-4;Q9BWF3-2;Q9BWF3-3	12;10;10;9;9	12;10;10;9;9	12;10;10;9;9	RNA-binding protein 4;RNA-binding protein 4B	RBM4;RBM4B	>sp|Q9BWF3|RBM4_HUMAN RNA-binding protein 4 OS=Homo sapiens GN=RBM4 PE=1 SV=1;>sp|Q9BQ04|RBM4B_HUMAN RNA-binding protein 4B OS=Homo sapiens GN=RBM4B PE=1 SV=1;>sp|Q9BWF3-4|RBM4_HUMAN Isoform 4 of RNA-binding protein 4 OS=Homo sapiens GN=RBM4;>sp|Q9BWF3-2|R	5	12	12	12	28.3	28.3	28.3	40.313	364	364;359;173;177;143	4.88e-94	0.76114	0.95994	25.121	14	996460000	548390000	448070000				906	106;1860;1861;3121;3202;3215;4194;4195;4836;5084;5489;5720	True;True;True;True;True;True;True;True;True;True;True;True	108;1885;1886;3159;3242;3256;4259;4260;4911;5163;5574;5810	127;2379;2380;3995;4105;4106;4123;4124;5365;5366;5367;6178;6488;6984;7282	183;3391;3392;5637;5788;5789;5815;5816;7577;7578;7579;8705;9136;9850;9851;10261	183;3391;3392;5637;5789;5816;7577;7578;8705;9136;9851;10261
Q86U42;Q86U42-2;Q92843-2;A6NDY0-4;A6NDY0;A6NDY0-2	Q86U42;Q86U42-2;Q92843-2	5;5;4;2;2;2	5;5;4;2;2;2	5;5;4;2;2;2	Polyadenylate-binding protein 2	PABPN1	>sp|Q86U42|PABP2_HUMAN Polyadenylate-binding protein 2 OS=Homo sapiens GN=PABPN1 PE=1 SV=3;>sp|Q86U42-2|PABP2_HUMAN Isoform 2 of Polyadenylate-binding protein 2 OS=Homo sapiens GN=PABPN1;>sp|Q92843-2|B2CL2_HUMAN Isoform 3 of Bcl-2-like protein 2 OS=Homo sa	6	5	5	5	17.6	17.6	17.6	32.749	306	306;296;333;289;278;255	1.18e-26	0.76119	0.93866	36.972	5	482440000	269250000	213190000				753	0;1689;5388;5951;5952	True;True;True;True;True	0;1710;5471;6047;6048	0;2124;6853;7563;7564	0;2994;9653;9654;10655;10656	0;2994;9654;10655;10656
Q8TEQ6	Q8TEQ6	6	6	6	Gem-associated protein 5	GEMIN5	>sp|Q8TEQ6|GEMI5_HUMAN Gem-associated protein 5 OS=Homo sapiens GN=GEMIN5 PE=1 SV=3	1	6	6	6	5	5	5	168.59	1508	1508	2.03e-24	0.76126	0.97978	34.694	5	130230000	72659000	57574000				801	55;2666;3158;3964;4788;5631	True;True;True;True;True;True	57;2699;3197;4027;4863;5720	70;3390;4055;5060;6118;7169	102;103;4814;5724;7152;8619;10104	102;4814;5724;7152;8619;10104
P34932;O95757	P34932;O95757	2;1	2;1	1;0	Heat shock 70 kDa protein 4;Heat shock 70 kDa protein 4L	HSPA4;HSPA4L	>sp|P34932|HSP74_HUMAN Heat shock 70 kDa protein 4 OS=Homo sapiens GN=HSPA4 PE=1 SV=4;>sp|O95757|HS74L_HUMAN Heat shock 70 kDa protein 4L OS=Homo sapiens GN=HSPA4L PE=1 SV=3	2	2	2	1	3.8	3.8	2.1	94.33	840	840;839	4.44e-18	0.76136	0.96261	1.4649	2	28171000	16922000	11250000				324	1635;4901	True;True	1656;4976	2044;6255	2873;8809	2873;8809
P98179	P98179	6	6	6	Putative RNA-binding protein 3	RBM3	>sp|P98179|RBM3_HUMAN Putative RNA-binding protein 3 OS=Homo sapiens GN=RBM3 PE=1 SV=1	1	6	6	6	39.5	39.5	39.5	17.17	157	157	2.03e-105	0.76148	0.95588	7.6316	9	4381000000	2443300000	1937700000				537	369;1709;4113;4213;6268;6298	True;True;True;True;True;True	374;1730;1731;4177;4278;6369;6399	453;2154;2155;2156;5261;5389;7966;7999;8000	639;3041;3042;3043;3044;3045;3046;3047;7438;7439;7609;11226;11227;11274;11275;11276;11277	639;3043;7439;7609;11226;11277	651;652	64;67
O75643;O75643-2	O75643	28;8	28;8	28;8	U5 small nuclear ribonucleoprotein 200 kDa helicase	SNRNP200	>sp|O75643|U520_HUMAN U5 small nuclear ribonucleoprotein 200 kDa helicase OS=Homo sapiens GN=SNRNP200 PE=1 SV=2	2	28	28	28	15.9	15.9	15.9	244.5	2136	2136;625	4e-191	0.7622	0.98303	23.804	31	1506600000	812990000	693640000				118	234;388;712;760;772;903;2456;2673;2725;2894;3399;3599;3861;3913;4023;4125;4372;4910;4930;5191;5335;5481;5603;5846;6004;6071;6102;6193	True;True;True;True;True;True;True;True;True;True;True;True;True;True;True;True;True;True;True;True;True;True;True;True;True;True;True;True	237;393;720;768;780;912;2486;2706;2760;2930;3441;3645;3919;3976;4086;4189;4438;4986;5006;5271;5418;5566;5691;5940;6102;6170;6201;6293	283;478;881;943;956;1127;3131;3399;3463;3703;3704;4353;4586;4587;4921;4922;4994;5147;5273;5274;5584;5585;6267;6290;6609;6791;6975;7137;7435;7636;7718;7754;7877	407;408;673;1233;1321;1322;1338;1339;1596;1597;4434;4435;4827;4828;4926;4927;5254;5255;5256;6142;6465;6466;6467;6948;6949;7047;7048;7269;7454;7455;7456;7870;7871;7872;7873;8823;8824;8855;9309;9571;9836;10060;10473;10474;10752;10873;10874;10925;11104;11105	407;673;1233;1321;1339;1597;4435;4827;4927;5255;6142;6466;6948;7048;7269;7456;7870;8824;8855;9309;9571;9836;10060;10474;10752;10873;10925;11104	104;105;106	544;1542;1902
P41091;Q2VIR3;Q2VIR3-2	P41091;Q2VIR3;Q2VIR3-2	7;6;4	7;6;4	7;6;4	Eukaryotic translation initiation factor 2 subunit 3;Putative eukaryotic translation initiation factor 2 subunit 3-like protein	EIF2S3;EIF2S3L	>sp|P41091|IF2G_HUMAN Eukaryotic translation initiation factor 2 subunit 3 OS=Homo sapiens GN=EIF2S3 PE=1 SV=3;>sp|Q2VIR3|IF2GL_HUMAN Putative eukaryotic translation initiation factor 2 subunit 3-like protein OS=Homo sapiens GN=EIF2S3L PE=5 SV=2;>sp|Q2VIR3	3	7	7	7	17.6	17.6	17.6	51.109	472	472;472;466	1.31e-49	0.76237	0.96156	18.231	8	305060000	176650000	128410000				350	182;1447;2159;2694;3237;4255;5633	True;True;True;True;True;True;True	185;1466;2186;2729;3278;4320;5722	215;1813;2746;3428;3429;4154;5440;7171	311;2558;3900;4877;4878;5855;7674;10107	311;2558;3900;4877;5855;7674;10107
Q13243;Q13243-3;Q13243-2	Q13243;Q13243-3	7;6;3	6;5;3	6;5;3	Serine/arginine-rich splicing factor 5	SRSF5	>sp|Q13243|SRSF5_HUMAN Serine/arginine-rich splicing factor 5 OS=Homo sapiens GN=SRSF5 PE=1 SV=1;>sp|Q13243-3|SRSF5_HUMAN Isoform SRP40-4 of Serine/arginine-rich splicing factor 5 OS=Homo sapiens GN=SRSF5	3	7	6	6	27.6	24.3	24.3	31.263	272	272;269;107	6.57e-57	0.76293	0.96064	15.09	10	1026800000	567350000	459500000				593	1713;2600;3262;3445;4242;5928;5950	True;True;False;True;True;True;True	1735;2633;3303;3490;4307;6023;6024;6046	2161;2162;3307;4183;4415;5425;5426;5427;7530;7531;7562	3056;3057;4685;4686;5897;6223;7654;7655;7656;7657;7658;10600;10601;10602;10603;10654	3056;4685;5897;6223;7658;10603;10654	742	128
Q9UIA9	Q9UIA9	3	3	3	Exportin-7	XPO7	>sp|Q9UIA9|XPO7_HUMAN Exportin-7 OS=Homo sapiens GN=XPO7 PE=1 SV=3	1	3	3	3	3.5	3.5	3.5	123.91	1087	1087	2.31e-13	0.7631	0.975	3.0791	2	33965000	18606000	15359000				1007	3371;3715;5321	True;True;True	3413;3763;5404	4323;4724;6772	6100;6654;6655;9540	6100;6655;9540
P27708	P27708	6	6	6	CAD protein;Glutamine-dependent carbamoyl-phosphate synthase;Aspartate carbamoyltransferase;Dihydroorotase	CAD	>sp|P27708|PYR1_HUMAN CAD protein OS=Homo sapiens GN=CAD PE=1 SV=3	1	6	6	6	3.1	3.1	3.1	242.98	2225	2225	1.44e-29	0.7632	0.95973	19.461	5	93328000	56919000	36409000				290	43;2203;2418;2996;3575;5284	True;True;True;True;True;True	44;2231;2448;3032;3621;5366	53;2810;3083;3834;4561;6728	78;79;3990;4367;5426;5427;6427;9479	78;3990;4367;5427;6427;9479
Q6Y1H2	Q6Y1H2	2	2	2	3-hydroxyacyl-CoA dehydratase 2	PTPLB	>sp|Q6Y1H2|HACD2_HUMAN Very-long-chain (3R)-3-hydroxyacyl-[acyl-carrier protein] dehydratase 2 OS=Homo sapiens GN=PTPLB PE=1 SV=1	1	2	2	2	9.4	9.4	9.4	28.368	254	254	4.23e-07	0.76353	0.9344	3.5169	2	25114000	14397000	10718000				728	2527;4244	True;True	2559;4309	3219;3220;5429	4565;4566;7661	4565;7661
Q13838-2;Q13838	Q13838-2;Q13838	21;21	21;21	10;10	Spliceosome RNA helicase DDX39B	DDX39B	>sp|Q13838-2|DX39B_HUMAN Isoform 2 of Spliceosome RNA helicase DDX39B OS=Homo sapiens GN=DDX39B;>sp|Q13838|DX39B_HUMAN Spliceosome RNA helicase DDX39B OS=Homo sapiens GN=DDX39B PE=1 SV=1	2	21	21	10	42.7	42.7	22.6	50.679	443	443;428	8.36e-159	0.76374	0.93951	14.206	25	6423000000	3589900000	2833100000				613	624;725;929;1124;1149;1852;2002;2003;2127;2128;2533;2750;2877;3617;3921;4466;4535;5516;5517;5822;6259	True;True;True;True;True;True;True;True;True;True;True;True;True;True;True;True;True;True;True;True;True	632;733;939;1135;1162;1877;2027;2028;2153;2154;2565;2786;2913;3665;3984;4532;4602;5601;5602;5916;6360	766;898;899;1159;1411;1443;2369;2556;2557;2705;2706;2707;3226;3500;3682;4612;4613;5005;5695;5801;7030;7031;7407;7956;7957	1073;1074;1255;1256;1257;1258;1639;2002;2047;3374;3375;3638;3639;3640;3849;3850;3851;3852;3853;3854;4573;4982;5227;6500;6501;6502;7062;7063;8028;8029;8175;9909;9910;9911;9912;10437;10438;11214;11215;11216	1074;1258;1639;2002;2047;3374;3639;3640;3850;3851;4573;4982;5227;6501;7063;8028;8175;9910;9912;10438;11216	766;767;768;769;770	216;222;240;241;379
Q9H6F5	Q9H6F5	5	5	5	Coiled-coil domain-containing protein 86	CCDC86	>sp|Q9H6F5|CCD86_HUMAN Coiled-coil domain-containing protein 86 OS=Homo sapiens GN=CCDC86 PE=1 SV=1	1	5	5	5	17.2	17.2	17.2	40.235	360	360	8.27e-18	0.76466	0.96092	29.136	6	330900000	174310000	156580000				937	901;1542;1963;2734;2861	True;True;True;True;True	910;1562;1988;2769;2897	1124;1925;1926;2506;3475;3662	1592;2708;2709;3575;4944;4945;5200	1592;2708;3575;4945;5200	1020	257
P25705	P25705	20	20	20	ATP synthase subunit alpha, mitochondrial	ATP5A1	>sp|P25705|ATPA_HUMAN ATP synthase subunit alpha, mitochondrial OS=Homo sapiens GN=ATP5A1 PE=1 SV=1	1	20	20	20	44.8	44.8	44.8	59.75	553	553	2.43e-179	0.76521	0.95237	23.253	23	2740000000	1580600000	1159400000				278	399;533;995;1177;1374;1828;1914;2107;2482;2642;3083;3275;4298;4389;5181;5198;5386;5777;5980;5981	True;True;True;True;True;True;True;True;True;True;True;True;True;True;True;True;True;True;True;True	404;539;1006;1190;1391;1853;1939;2132;2513;2675;3120;3316;4364;4455;5261;5280;5469;5869;6077;6078	489;490;654;1245;1246;1478;1722;1723;2337;2449;2450;2678;3166;3362;3940;4203;5490;5491;5492;5605;6599;6619;6851;7353;7604;7605;7606	687;688;922;1760;1761;1762;1763;2092;2426;2427;2428;2429;3328;3493;3494;3495;3496;3812;4487;4488;4772;4773;5565;5566;5925;7744;7745;7746;7901;7902;9295;9296;9324;9325;9649;9650;10360;10361;10707;10708;10709;10710;10711	688;922;1762;2092;2427;3328;3494;3812;4488;4773;5566;5925;7744;7902;9295;9325;9650;10361;10707;10709	298;299;300;301;302	51;105;189;324;479
Q9BYG3	Q9BYG3	5	5	5	MKI67 FHA domain-interacting nucleolar phosphoprotein	MKI67IP	>sp|Q9BYG3|MK67I_HUMAN MKI67 FHA domain-interacting nucleolar phosphoprotein OS=Homo sapiens GN=MKI67IP PE=1 SV=1	1	5	5	5	18.1	18.1	18.1	34.222	293	293	2.99e-27	0.76608	0.96763	20.932	4	153130000	83201000	69933000				915	1810;2074;2795;2833;3320	True;True;True;True;True	1835;2099;2831;2869;3362	2315;2637;3561;3562;3611;4262	3295;3750;3751;5066;5067;5128;6012	3295;3750;5066;5128;6012
P62910	P62910	9	9	9	60S ribosomal protein L32	RPL32	>sp|P62910|RL32_HUMAN 60S ribosomal protein L32 OS=Homo sapiens GN=RPL32 PE=1 SV=2	1	9	9	9	54.8	54.8	54.8	15.86	135	135	4.61e-72	0.76633	0.9463	13.044	13	1818900000	1031000000	787950000				498	38;51;1165;1445;1446;1481;1964;5065;5265	True;True;True;True;True;True;True;True;True	38;39;53;1178;1464;1465;1501;1989;5142;5347	45;46;47;66;1463;1810;1811;1812;1851;2507;6459;6460;6707	65;66;67;68;69;98;2075;2554;2555;2556;2557;2603;2604;3576;3577;9097;9098;9099;9100;9451;9452	66;98;2075;2554;2557;2603;3577;9100;9451	607;608;609	55;69;90
Q16629;Q16629-2;Q16629-3	Q16629;Q16629-2;Q16629-3	11;11;11	10;10;10	10;10;10	Serine/arginine-rich splicing factor 7	SRSF7	>sp|Q16629|SRSF7_HUMAN Serine/arginine-rich splicing factor 7 OS=Homo sapiens GN=SRSF7 PE=1 SV=1;>sp|Q16629-2|SRSF7_HUMAN Isoform 2 of Serine/arginine-rich splicing factor 7 OS=Homo sapiens GN=SRSF7;>sp|Q16629-3|SRSF7_HUMAN Isoform 3 of Serine/arginine-ric	3	11	10	10	38.2	38.2	38.2	27.366	238	238;135;132	1.86e-103	0.76689	0.96588	28.46	14	6414000000	3509400000	2904500000				681	166;1358;1799;4099;4101;4576;4960;5562;5907;6048;6049	True;True;True;False;True;True;True;True;True;True;True	169;1374;1824;4163;4165;4645;5036;5648;5649;6001;6002;6146;6147	198;1702;2296;2297;5242;5243;5248;5856;6326;6327;7087;7088;7503;7504;7505;7689;7690	283;284;2398;3265;3266;3267;7401;7402;7403;7404;7405;7414;7415;8246;8247;8905;8906;8907;8908;9988;9989;10562;10563;10564;10565;10566;10823;10824;10825;10826	284;2398;3265;7402;7415;8246;8906;9989;10562;10824;10826	864	85
P31040	P31040	4	4	4	Succinate dehydrogenase [ubiquinone] flavoprotein subunit, mitochondrial	SDHA	>sp|P31040|DHSA_HUMAN Succinate dehydrogenase [ubiquinone] flavoprotein subunit, mitochondrial OS=Homo sapiens GN=SDHA PE=1 SV=2	1	4	4	4	7.4	7.4	7.4	72.691	664	664	3.08e-13	0.76694	0.96598	21.973	4	98934000	57127000	41807000				307	2812;3152;4896;5188	True;True;True;True	2848;3191;4971;5268	3582;4047;6250;6606	5091;5712;5713;8802;9304	5091;5712;8802;9304
Q8WYA6;Q8WYA6-2;Q8WYA6-3	Q8WYA6;Q8WYA6-2;Q8WYA6-3	2;2;2	2;2;2	2;2;2	Beta-catenin-like protein 1	CTNNBL1	>sp|Q8WYA6|CTBL1_HUMAN Beta-catenin-like protein 1 OS=Homo sapiens GN=CTNNBL1 PE=1 SV=1;>sp|Q8WYA6-2|CTBL1_HUMAN Isoform 2 of Beta-catenin-like protein 1 OS=Homo sapiens GN=CTNNBL1;>sp|Q8WYA6-3|CTBL1_HUMAN Isoform 3 of Beta-catenin-like protein 1 OS=Homo s	3	2	2	2	2.8	2.8	2.8	65.173	563	563;376;311	6.13e-05	0.76743	0.98643	7.2962	2	37960000	20642000	17318000				812	1565;5236	True;True	1585;5318	1950;6669	2738;2739;9396	2739;9396	932	387
P50914	P50914	5	5	5	60S ribosomal protein L14	RPL14	>sp|P50914|RL14_HUMAN 60S ribosomal protein L14 OS=Homo sapiens GN=RPL14 PE=1 SV=4	1	5	5	5	22.8	22.8	22.8	23.432	215	215	6.35e-22	0.76769	0.95999	26.352	5	565400000	305090000	260310000				400	353;640;1509;3879;5519	True;True;True;True;True	357;648;1529;3940;5604	429;786;787;1886;4953;7033	607;608;1095;1096;2652;6992;9914;9915	608;1096;2652;6992;9915	457;458	55;104
Q7Z2W4;Q7Z2W4-2;Q7Z2W4-3;Q7Z2W4-4;Q7Z2W4-5;Q9H0J9	Q7Z2W4;Q7Z2W4-2;Q7Z2W4-3	24;20;13;8;4;1	24;20;13;8;4;1	24;20;13;8;4;1	Zinc finger CCCH-type antiviral protein 1	ZC3HAV1	>sp|Q7Z2W4|ZCCHV_HUMAN Zinc finger CCCH-type antiviral protein 1 OS=Homo sapiens GN=ZC3HAV1 PE=1 SV=3;>sp|Q7Z2W4-2|ZCCHV_HUMAN Isoform 2 of Zinc finger CCCH-type antiviral protein 1 OS=Homo sapiens GN=ZC3HAV1;>sp|Q7Z2W4-3|ZCCHV_HUMAN Isoform 3 of Zinc fing	6	24	24	24	31	31	31	101.43	902	902;699;624;363;160;701	2.52e-261	0.76773	0.96516	15.32	27	2424100000	1400600000	1023500000				743	99;467;1588;2014;2065;2328;2780;2803;2954;3203;3344;3562;3593;4137;4759;4907;4985;4986;5499;5527;5640;5812;6109;6271	True;True;True;True;True;True;True;True;True;True;True;True;True;True;True;True;True;True;True;True;True;True;True;True	101;473;1608;2039;2090;2356;2816;2839;2990;3243;3386;3608;3639;4202;4831;4983;5061;5062;5584;5612;5729;5906;6208;6372	120;581;1979;2570;2625;2965;3540;3572;3573;3785;4107;4108;4291;4546;4547;4580;5293;6075;6263;6359;6360;6361;6996;7042;7178;7396;7763;7969;7970	174;175;821;2778;2779;3658;3729;3730;4199;5039;5080;5081;5363;5790;5791;5792;6057;6406;6407;6408;6457;6458;7477;8559;8818;8819;8953;8954;8955;9865;9866;9928;9929;10116;10117;10423;10424;10937;11232;11233;11234;11235	175;821;2779;3658;3729;4199;5039;5080;5363;5790;6057;6408;6458;7477;8559;8818;8954;8955;9866;9929;10117;10424;10937;11233	909	579
P16401	P16401	5	4	4	Histone H1.5	HIST1H1B	>sp|P16401|H15_HUMAN Histone H1.5 OS=Homo sapiens GN=HIST1H1B PE=1 SV=3	1	5	4	4	18.1	15	15	22.58	226	226	6.33e-11	0.7683	0.93843	32.492	5	423100000	307690000	115410000				238	282;495;2018;2744;3972	True;True;False;True;True	286;501;2043;2779;4035	342;613;2574;3489;3490;5071	492;860;3663;4965;4966;7168;7169	492;860;3663;4966;7169
Q6P2Q9	Q6P2Q9	37	37	37	Pre-mRNA-processing-splicing factor 8	PRPF8	>sp|Q6P2Q9|PRP8_HUMAN Pre-mRNA-processing-splicing factor 8 OS=Homo sapiens GN=PRPF8 PE=1 SV=2	1	37	37	37	18.2	18.2	18.2	273.6	2335	2335	1.42e-150	0.76867	0.97775	17.546	38	1786400000	998250000	788190000				720	70;209;254;290;385;541;907;994;1030;1171;1237;1395;1413;1512;1538;1553;2026;2096;2137;2239;2629;3129;3260;3355;4305;4444;4750;4871;5396;5674;5844;6031;6039;6069;6078;6191;6230	True;True;True;True;True;True;True;True;True;True;True;True;True;True;True;True;True;True;True;True;True;True;True;True;True;True;True;True;True;True;True;True;True;True;True;True;True	72;212;258;294;390;547;916;1005;1041;1184;1250;1412;1430;1532;1558;1573;2051;2121;2163;2267;2662;3167;3301;3397;4371;4510;4822;4946;5479;5763;5938;6129;6137;6168;6177;6291;6331	88;246;247;309;310;311;351;474;666;1131;1244;1296;1469;1550;1551;1745;1766;1890;1920;1938;2582;2663;2664;2719;2861;3348;4005;4180;4181;4307;5499;5667;6066;6221;6862;7226;7433;7667;7676;7716;7725;7875;7921	131;351;352;353;447;448;449;502;503;668;939;1601;1758;1759;1838;2081;2188;2189;2461;2462;2493;2659;2703;2722;3675;3676;3791;3792;3793;3868;4061;4751;4752;5650;5893;5894;6077;7755;7991;8544;8761;9664;9665;10183;10471;10793;10805;10806;10869;10870;10885;11102;11167	131;351;448;503;668;939;1601;1759;1838;2081;2189;2461;2493;2659;2703;2722;3676;3791;3868;4061;4751;5650;5894;6077;7755;7991;8544;8761;9665;10183;10471;10793;10806;10870;10885;11102;11167	881;882;883;884;885;886;887;888;889;890;891;892	95;234;235;503;641;690;696;697;738;1009;1327;1330
P40429;Q6NVV1	P40429;Q6NVV1	5;3	5;3	5;3	60S ribosomal protein L13a;Putative 60S ribosomal protein L13a-like MGC87657	RPL13A	>sp|P40429|RL13A_HUMAN 60S ribosomal protein L13a OS=Homo sapiens GN=RPL13A PE=1 SV=2;>sp|Q6NVV1|R13AX_HUMAN Putative 60S ribosomal protein L13a-like MGC87657 OS=Homo sapiens PE=5 SV=1	2	5	5	5	26.1	26.1	26.1	23.577	203	203;102	2.7e-30	0.76914	0.93594	4.8098	6	1019500000	556190000	463350000				346	614;2814;3899;5578;6250	True;True;True;True;True	621;2850;3962;5666;6351	752;3585;3586;4979;7108;7946	1052;1053;5095;5096;5097;7027;7028;10019;11199	1052;5095;7028;10019;11199	388	118
Q53GQ0	Q53GQ0	5	5	5	Estradiol 17-beta-dehydrogenase 12	HSD17B12	>sp|Q53GQ0|DHB12_HUMAN Estradiol 17-beta-dehydrogenase 12 OS=Homo sapiens GN=HSD17B12 PE=1 SV=2	1	5	5	5	19.6	19.6	19.6	34.324	312	312	1.76e-26	0.77011	0.97757	17.679	5	141080000	78786000	62296000				695	2040;3813;3886;5064;5175	True;True;True;True;True	2065;3870;3948;5141;5255	2599;4860;4962;6458;6593	3697;6854;7001;9096;9286;9287	3697;6854;7001;9096;9286	872;873;874	157;168;176
P61353	P61353	7	7	7	60S ribosomal protein L27	RPL27	>sp|P61353|RL27_HUMAN 60S ribosomal protein L27 OS=Homo sapiens GN=RPL27 PE=1 SV=2	1	7	7	7	45.6	45.6	45.6	15.798	136	136	1.57e-59	0.77059	0.94927	17.647	9	1460400000	800110000	660260000				455	919;920;3984;3985;6008;6043;6280	True;True;True;True;True;True;True	929;930;4047;4048;6106;6141;6381	1149;1150;5084;5085;5086;7640;7681;7682;7979	1626;1627;7182;7183;7184;7185;7186;10759;10760;10813;10814;11247	1626;1627;7184;7186;10759;10814;11247	565	81
P53985	P53985	3	3	3	Monocarboxylate transporter 1	SLC16A1	>sp|P53985|MOT1_HUMAN Monocarboxylate transporter 1 OS=Homo sapiens GN=SLC16A1 PE=1 SV=3	1	3	3	3	7.8	7.8	7.8	53.944	500	500	9.83e-33	0.77083	0.93949	19.057	4	147620000	91923000	55695000				422	810;1254;4806	True;True;True	819;1268;4881	1009;1010;1573;6143	1423;1424;2221;2222;8655;8656	1423;2221;8656
P06493;P06493-2;Q00526;P24941-2;Q14004;Q9NYV4;Q9NYV4-2;Q14004-2;Q9NYV4-3;Q00537;Q00537-2;Q07002-3;Q00536;P50750-2;Q07002-2;Q07002;O94921;O94921-2;Q96Q40;O94921-3;Q96Q40-3;Q96Q40-4;P50750;Q96Q40-2;Q00534;P11802;Q00535-2	P06493;P06493-2	9;6;2;2;1;1;1;1;1;1;1;1;1;1;1;1;1;1;1;1;1;1;1;1;1;1;1	9;6;2;2;1;1;1;1;1;1;1;1;1;1;1;1;1;1;1;1;1;1;1;1;1;1;1	7;5;0;0;0;0;0;0;0;0;0;0;0;0;0;0;0;0;0;0;0;0;0;0;0;0;0	Cyclin-dependent kinase 1	CDK1	>sp|P06493|CDK1_HUMAN Cyclin-dependent kinase 1 OS=Homo sapiens GN=CDK1 PE=1 SV=3;>sp|P06493-2|CDK1_HUMAN Isoform 2 of Cyclin-dependent kinase 1 OS=Homo sapiens GN=CDK1	27	9	9	7	35.7	35.7	29.3	34.095	297	297;240;305;264;1512;1490;1481;1452;1273;523;523;504;496;489;474;472;469;451;435;423;400;384;372;358;326;303;260	4.75e-49	0.77095	0.94953	15.33	10	1006200000	560220000	445980000				163	143;816;2379;2609;2889;2978;4018;4915;6066	True;True;True;True;True;True;True;True;True	146;825;2409;2642;2925;3014;4081;4991;6165	173;1016;3034;3323;3696;3697;3815;5141;6273;6274;7711	250;1433;1434;4297;4709;5245;5246;5247;5401;7257;7258;8833;8834;10862;10863	250;1434;4297;4709;5246;5401;7258;8833;10863
Q9NW13	Q9NW13	2	2	2	RNA-binding protein 28	RBM28	>sp|Q9NW13|RBM28_HUMAN RNA-binding protein 28 OS=Homo sapiens GN=RBM28 PE=1 SV=3	1	2	2	2	2.2	2.2	2.2	85.737	759	759	4.75e-08	0.77133	0.97866	3.4409	2	52073000	29149000	22924000				980	191;1715	True;True	194;1737	224;225;2176	323;324;3078;3079	323;3078
Q9BUF5	Q9BUF5	12	3	3	Tubulin beta-6 chain	TUBB6	>sp|Q9BUF5|TBB6_HUMAN Tubulin beta-6 chain OS=Homo sapiens GN=TUBB6 PE=1 SV=1	1	12	3	3	29.1	7.4	7.4	49.857	446	446	1.09e-121	0.77133	0.97175	19.105	4	446000000	261700000	184300000				898	42;1281;1508;1801;2837;3038;3200;3741;3742;4072;4140;6223	True;False;False;False;False;False;False;True;True;False;False;False	43;1295;1528;1826;2873;3074;3239;3240;3789;3790;4135;4205;6323	52;1601;1883;1884;1885;2299;3616;3617;3885;3886;3887;4101;4102;4103;4757;4758;4759;5208;5296;5297;7913	76;77;2259;2645;2646;2647;2648;2649;2650;2651;3270;5134;5135;5489;5490;5491;5492;5781;5782;5783;5784;5785;6703;6704;6705;6706;7352;7480;7481;11155;11156	76;2259;2650;3270;5135;5490;5784;6703;6705;7352;7480;11155	122;123;127;128;761;992;993	73;257;267;299;300;330;363
Q13310-3;Q13310;Q13310-2	Q13310-3;Q13310;Q13310-2	17;17;17	10;10;10	9;9;9	Polyadenylate-binding protein 4	PABPC4	>sp|Q13310-3|PABP4_HUMAN Isoform 3 of Polyadenylate-binding protein 4 OS=Homo sapiens GN=PABPC4;>sp|Q13310|PABP4_HUMAN Polyadenylate-binding protein 4 OS=Homo sapiens GN=PABPC4 PE=1 SV=1;>sp|Q13310-2|PABP4_HUMAN Isoform 2 of Polyadenylate-binding protein 4	3	17	10	9	32.9	18.8	17.4	72.39	660	660;644;631	6.4e-146	0.77182	0.97166	26	9	490900000	271590000	219310000				597	271;292;362;1056;1058;1536;1710;2653;2689;2739;2770;3952;4017;4764;4821;4841;6252	False;False;False;True;False;True;False;False;True;True;True;True;True;True;True;False;True	275;296;366;1067;1069;1556;1732;2686;2723;2774;2806;4015;4080;4836;4896;4916;6353	329;330;354;443;444;1330;1332;1918;2157;3376;3420;3482;3528;5047;5140;6080;6162;6184;7948	475;476;477;508;624;625;626;1892;1893;1895;1896;2698;2699;3048;4793;4794;4864;4865;4955;4956;5019;5020;7130;7256;8565;8684;8685;8714;8715;11201;11202	477;508;625;1893;1895;2699;3048;4794;4865;4956;5019;7130;7256;8565;8685;8714;11201	209;210;211;752	72;383;609;621
O95347;O95347-2	O95347;O95347-2	17;16	17;16	17;16	Structural maintenance of chromosomes protein 2	SMC2	>sp|O95347|SMC2_HUMAN Structural maintenance of chromosomes protein 2 OS=Homo sapiens GN=SMC2 PE=1 SV=2;>sp|O95347-2|SMC2_HUMAN Isoform 2 of Structural maintenance of chromosomes protein 2 OS=Homo sapiens GN=SMC2	2	17	17	17	17.7	17.7	17.7	135.65	1197	1197;1099	2.97e-55	0.77193	0.9734	26.784	14	370440000	209840000	160600000				135	297;474;909;1563;1901;2172;2458;2730;3277;4410;4412;4415;4793;5154;5242;5463;6213	True;True;True;True;True;True;True;True;True;True;True;True;True;True;True;True;True	301;480;918;1583;1926;2200;2488;2765;3318;4476;4478;4481;4868;5234;5324;5548;6313	360;588;1133;1948;2428;2766;3134;3469;4206;5628;5630;5634;6126;6572;6677;6953;7902	515;830;1604;2736;3463;3928;4440;4934;5929;7937;7940;7945;8629;9254;9255;9408;9801;11140	515;830;1604;2736;3463;3928;4440;4934;5929;7937;7940;7945;8629;9254;9408;9801;11140
Q13148-2;Q13148	Q13148-2;Q13148	4;4	4;4	4;4	TAR DNA-binding protein 43	TARDBP	>sp|Q13148-2|TADBP_HUMAN Isoform 2 of TAR DNA-binding protein 43 OS=Homo sapiens GN=TARDBP;>sp|Q13148|TADBP_HUMAN TAR DNA-binding protein 43 OS=Homo sapiens GN=TARDBP PE=1 SV=1	2	4	4	4	11.3	11.3	11.3	44.991	416	416;414	1.65e-38	0.77219	0.97194	8.6679	4	143360000	84739000	58619000				587	1406;1551;4436;5380	True;True;True;True	1423;1571;4502;5463	1758;1759;1936;5658;5659;6844	2482;2483;2720;7980;7981;9640;9641	2482;2720;7981;9641
Q14444;Q14444-2	Q14444;Q14444-2	18;18	18;18	18;18	Caprin-1	CAPRIN1	>sp|Q14444|CAPR1_HUMAN Caprin-1 OS=Homo sapiens GN=CAPRIN1 PE=1 SV=2;>sp|Q14444-2|CAPR1_HUMAN Isoform 2 of Caprin-1 OS=Homo sapiens GN=CAPRIN1	2	18	18	18	32.6	32.6	32.6	78.365	709	709;694	2.94e-207	0.77302	0.9607	13.797	21	4837700000	2602800000	2234900000				628	756;1143;1235;1785;1848;3018;3157;3449;3463;3649;4224;4285;4323;4324;4717;5445;5446;6251	True;True;True;True;True;True;True;True;True;True;True;True;True;True;True;True;True;True	764;1156;1248;1810;1873;3054;3196;3494;3509;3697;4289;4351;4389;4390;4789;5529;5530;6352	939;1437;1547;2276;2365;3860;4053;4054;4419;4420;4437;4653;4654;5402;5476;5523;5524;6027;6924;6925;6926;7947	1314;1315;2038;2039;2184;3237;3367;5460;5461;5722;5723;6227;6228;6229;6254;6554;6555;6556;6557;7627;7726;7727;7793;7794;8488;9758;9759;9760;9761;9762;11200	1315;2038;2184;3237;3367;5461;5723;6229;6254;6554;7627;7726;7793;7794;8488;9758;9760;11200	793;794;795;796	117;137;199;300
P62888	P62888	3	3	3	60S ribosomal protein L30	RPL30	>sp|P62888|RL30_HUMAN 60S ribosomal protein L30 OS=Homo sapiens GN=RPL30 PE=1 SV=2	1	3	3	3	40.9	40.9	40.9	12.784	115	115	1.12e-30	0.77319	0.98269	5.3406	3	300280000	160710000	139560000				494	3661;5206;5525	True;True;True	3709;5288;5610	4667;6631;7040	6575;9340;9925;9926	6575;9340;9925
Q92973;Q92973-2;O14787;O14787-2;Q92973-3	Q92973;Q92973-2;O14787;O14787-2;Q92973-3	5;5;3;3;3	5;5;3;3;3	5;5;3;3;3	Transportin-1;Transportin-2	TNPO1;TNPO2	>sp|Q92973|TNPO1_HUMAN Transportin-1 OS=Homo sapiens GN=TNPO1 PE=1 SV=2;>sp|Q92973-2|TNPO1_HUMAN Isoform 2 of Transportin-1 OS=Homo sapiens GN=TNPO1;>sp|O14787|TNPO2_HUMAN Transportin-2 OS=Homo sapiens GN=TNPO2 PE=1 SV=3;>sp|O14787-2|TNPO2_HUMAN Isoform 2	5	5	5	5	5.9	5.9	5.9	102.35	898	898;890;897;887;848	7.64e-15	0.77342	0.98822	34.712	6	159900000	97854000	62047000				830	358;513;3998;4874;6265	True;True;True;True;True	362;519;4061;4949;6366	436;437;632;5102;6225;7963	615;616;887;7203;8766;8767;11223	616;887;7203;8766;11223	954	249
Q14008-3;Q14008;Q14008-2	Q14008-3;Q14008;Q14008-2	8;8;8	8;8;8	8;8;8	Cytoskeleton-associated protein 5	CKAP5	>sp|Q14008-3|CKAP5_HUMAN Isoform 3 of Cytoskeleton-associated protein 5 OS=Homo sapiens GN=CKAP5;>sp|Q14008|CKAP5_HUMAN Cytoskeleton-associated protein 5 OS=Homo sapiens GN=CKAP5 PE=1 SV=3;>sp|Q14008-2|CKAP5_HUMAN Isoform 2 of Cytoskeleton-associated prote	3	8	8	8	4.8	4.8	4.8	226.25	2039	2039;2032;1972	4.11e-25	0.77369	0.96492	16.919	8	205210000	107250000	97966000				616	670;1045;1439;1864;2161;2436;4031;5816	True;True;True;True;True;True;True;True	678;1056;1458;1889;2188;2466;4094;5910	828;1314;1801;2385;2749;3106;3107;5155;7400	1154;1155;1867;1868;2543;3399;3905;4398;4399;7278;10428	1154;1868;2543;3399;3905;4398;7278;10428
P57740	P57740	3	3	3	Nuclear pore complex protein Nup107	NUP107	>sp|P57740|NU107_HUMAN Nuclear pore complex protein Nup107 OS=Homo sapiens GN=NUP107 PE=1 SV=1	1	3	3	3	3	3	3	106.37	925	925	9.51e-08	0.77401	1.0039	15.238	3	90311000	53896000	36415000				442	4736;5466;6209	True;True;True	4808;5551;6309	6050;6957;7898	8525;9807;11135	8525;9807;11135
P48047	P48047	4	4	4	ATP synthase subunit O, mitochondrial	ATP5O	>sp|P48047|ATPO_HUMAN ATP synthase subunit O, mitochondrial OS=Homo sapiens GN=ATP5O PE=1 SV=1	1	4	4	4	28.6	28.6	28.6	23.277	213	213	1.44e-29	0.77449	0.98965	16.117	5	161110000	96331000	64776000				378	1539;3583;3689;5485	True;True;True;True	1559;3629;3737;5570	1921;1922;4569;4698;6979;6980	2704;2705;6441;6614;9843;9844	2704;6441;6614;9844	437;438	131;132
Q5JVF3-4;Q5JVF3;Q5JVF3-2;Q5JVF3-3	Q5JVF3-4;Q5JVF3;Q5JVF3-2;Q5JVF3-3	4;4;4;4	4;4;4;4	4;4;4;4	PCI domain-containing protein 2	PCID2	>sp|Q5JVF3-4|PCID2_HUMAN Isoform 4 of PCI domain-containing protein 2 OS=Homo sapiens GN=PCID2;>sp|Q5JVF3|PCID2_HUMAN PCI domain-containing protein 2 OS=Homo sapiens GN=PCID2 PE=1 SV=2;>sp|Q5JVF3-2|PCID2_HUMAN Isoform 2 of PCI domain-containing protein 2 O	4	4	4	4	10.4	10.4	10.4	52.099	453	453;399;397;376	1.87e-13	0.77507	0.98774	12.028	3	76486000	42628000	33858000				701	570;620;734;3812	True;True;True;True	577;628;742;3869	698;762;910;4859	979;980;1069;1274;6853	980;1069;1274;6853	876	304
Q9UBU9;Q9UBU9-2	Q9UBU9;Q9UBU9-2	17;10	17;10	17;10	Nuclear RNA export factor 1	NXF1	>sp|Q9UBU9|NXF1_HUMAN Nuclear RNA export factor 1 OS=Homo sapiens GN=NXF1 PE=1 SV=1;>sp|Q9UBU9-2|NXF1_HUMAN Isoform 2 of Nuclear RNA export factor 1 OS=Homo sapiens GN=NXF1	2	17	17	17	34.2	34.2	34.2	70.182	619	619;356	1.68e-101	0.77518	0.97963	25.98	18	866650000	527540000	339110000				999	275;428;637;656;868;2001;2424;2510;3055;3472;4296;4627;4673;4674;4982;5079;6241	True;True;True;True;True;True;True;True;True;True;True;True;True;True;True;True;True	279;433;645;664;877;2026;2454;2542;3091;3518;4362;4696;4745;4746;5058;5158;6342	335;529;783;811;1086;2555;3090;3091;3092;3200;3906;4447;5488;5917;5974;5975;6356;6482;7933;7934	482;746;747;1092;1130;1131;1534;1535;3637;4376;4377;4378;4538;4539;5518;6267;7742;8333;8416;8417;8418;8949;8950;9129;11181;11182	482;746;1092;1131;1535;3637;4378;4539;5518;6267;7742;8333;8416;8418;8950;9129;11181	1047;1048	283;618
Q9UN86-2	Q9UN86-2	18	15	1			>sp|Q9UN86-2|G3BP2_HUMAN Isoform B of Ras GTPase-activating protein-binding protein 2 OS=Homo sapiens GN=G3BP2	1	18	15	1	43.9	39.4	4.5	50.817	449	449	8.11e-252	0.77545	0.969	49.272	26	5747300000	2946100000	2801300000				1018	393;1247;1491;1601;1839;2490;2777;3471;3491;3893;4022;4142;4483;5029;5140;5549;5778;5805	True;True;True;True;True;True;True;False;True;False;True;True;True;True;True;True;True;False	398;1260;1511;1621;1622;1864;2521;2813;3517;3537;3956;4085;4207;4549;5106;5220;5634;5870;5898;5899	483;1563;1564;1864;1996;1997;1998;1999;2353;3174;3175;3537;4446;4469;4470;4971;5146;5300;5301;5302;5716;6413;6556;6557;7070;7071;7354;7355;7387;7388;7389	678;679;2207;2208;2619;2620;2802;2803;2804;2805;2806;2807;3351;4499;4500;5033;5034;5035;5036;6266;6300;6301;6302;6303;6304;7015;7016;7267;7268;7486;7487;7488;7489;7490;7491;8057;8058;9030;9228;9229;9230;9231;9964;9965;10362;10363;10364;10410;10411;10412;10413;10414	678;2207;2620;2804;3351;4499;5035;6266;6301;7016;7268;7487;8057;9030;9228;9964;10364;10410	748;749;1058;1059;1060;1061;1062	1;3;109;130;362;412;413
Q14683	Q14683	4	4	4	Structural maintenance of chromosomes protein 1A	SMC1A	>sp|Q14683|SMC1A_HUMAN Structural maintenance of chromosomes protein 1A OS=Homo sapiens GN=SMC1A PE=1 SV=2	1	4	4	4	3.4	3.4	3.4	143.23	1233	1233	1.24e-07	0.77606	0.98141	9.0725	3	94552000	54753000	39799000				635	60;445;4904;5099	True;True;True;True	62;450;4979;5178	75;553;6259;6506	111;782;8814;9157	111;782;8814;9157	803	42
P78346	P78346	4	4	4	Ribonuclease P protein subunit p30	RPP30	>sp|P78346|RPP30_HUMAN Ribonuclease P protein subunit p30 OS=Homo sapiens GN=RPP30 PE=1 SV=1	1	4	4	4	21.3	21.3	21.3	29.321	268	268	6e-16	0.77629	0.9868	11.174	4	148140000	81889000	66249000				521	536;2898;4170;4588	True;True;True;True	542;2934;4235;4657	658;3708;5339;5872	927;5260;7545;7546;8271	927;5260;7546;8271
O43148-2;O43148	O43148-2;O43148	4;4	4;4	4;4	mRNA cap guanine-N7 methyltransferase	RNMT	>sp|O43148-2|MCES_HUMAN Isoform 2 of mRNA cap guanine-N7 methyltransferase OS=Homo sapiens GN=RNMT;>sp|O43148|MCES_HUMAN mRNA cap guanine-N7 methyltransferase OS=Homo sapiens GN=RNMT PE=1 SV=1	2	4	4	4	10.9	10.9	10.9	57.724	504	504;476	1.89e-28	0.77637	0.9914	19.25	4	141050000	80611000	60441000				66	3585;3647;3690;5045	True;True;True;True	3631;3695;3738;5122	4571;4651;4699;6435	6444;6445;6446;6552;6615;9060;9061	6446;6552;6615;9060
P31689	P31689	3	3	3	DnaJ homolog subfamily A member 1	DNAJA1	>sp|P31689|DNJA1_HUMAN DnaJ homolog subfamily A member 1 OS=Homo sapiens GN=DNAJA1 PE=1 SV=2	1	3	3	3	9.3	9.3	9.3	44.868	397	397	1.37e-12	0.77656	0.97286	19.528	4	251080000	146120000	104960000				311	663;4333;5256	True;True;True	671;4399;5338	819;5534;6694;6695	1140;7807;9430;9431;9432;9433	1140;7807;9431	340	308
Q12769;Q12769-3	Q12769	6;1	6;1	6;1	Nuclear pore complex protein Nup160	NUP160	>sp|Q12769|NU160_HUMAN Nuclear pore complex protein Nup160 OS=Homo sapiens GN=NUP160 PE=1 SV=3	2	6	6	6	5.1	5.1	5.1	162.12	1436	1436;485	3.66e-15	0.77777	0.98671	22.173	6	93262000	56078000	37184000				570	921;1733;3396;3489;5103;5884	True;True;True;True;True;True	931;1758;3438;3535;5182;5978	1151;2210;4350;4466;6510;7475	1628;3142;6138;6295;6296;9162;9163;10524	1628;3142;6138;6296;9163;10524
Q9Y6V7	Q9Y6V7	3	3	3	Probable ATP-dependent RNA helicase DDX49	DDX49	>sp|Q9Y6V7|DDX49_HUMAN Probable ATP-dependent RNA helicase DDX49 OS=Homo sapiens GN=DDX49 PE=1 SV=1	1	3	3	3	6.6	6.6	6.6	54.226	483	483	5.7e-08	0.77777	0.97551	19.137	3	73773000	42369000	31404000				1077	2492;2888;5088	True;True;True	2523;2924;5167	3178;3695;6493	4504;5243;5244;9141	4504;5243;9141
P60866-2;P60866	P60866-2;P60866	5;5	5;5	5;5	40S ribosomal protein S20	RPS20	>sp|P60866-2|RS20_HUMAN Isoform 2 of 40S ribosomal protein S20 OS=Homo sapiens GN=RPS20;>sp|P60866|RS20_HUMAN 40S ribosomal protein S20 OS=Homo sapiens GN=RPS20 PE=1 SV=1	2	5	5	5	24.6	24.6	24.6	16.005	142	142;119	2.12e-44	0.77847	0.96453	12.24	8	3026200000	1643100000	1383200000				448	900;3229;4554;5362;5520	True;True;True;True;True	909;3270;4621;5445;5605	1122;1123;4145;4146;5825;6822;6823;7034	1590;1591;5844;5845;8205;9614;9615;9616;9916;9917	1590;5845;8205;9615;9917
P31483-2	P31483-2	10	5	0			>sp|P31483-2|TIA1_HUMAN Isoform Short of Nucleolysin TIA-1 isoform p40 OS=Homo sapiens GN=TIA1	1	10	5	0	32.8	17.6	0	41.8	375	375	6.67e-66	0.77934	0.96918	24.18	6	708260000	412110000	296150000				310	20;910;1502;2088;2103;4446;5323;5599;5833;5834	True;False;True;True;True;False;False;True;False;False	20;919;1522;2113;2128;4512;5406;5687;5927;5928	23;1134;1135;1876;1877;2654;2672;2673;5669;5670;6775;7132;7133;7421;7422	33;34;1605;1606;1607;1608;2636;2637;3775;3776;3804;3805;7993;7994;7995;7996;9546;9547;10054;10055;10457;10458;10459	34;1607;2636;3776;3804;7994;9546;10055;10457;10459	338;339	66;230
P07814	P07814	29	29	29	Bifunctional glutamate/proline--tRNA ligase;Glutamate--tRNA ligase;Proline--tRNA ligase	EPRS	>sp|P07814|SYEP_HUMAN Bifunctional glutamate/proline--tRNA ligase OS=Homo sapiens GN=EPRS PE=1 SV=5	1	29	29	29	26.4	26.4	26.4	170.59	1512	1512	1.14e-255	0.77949	0.91848	17.976	32	1777400000	1004300000	773070000				176	35;253;985;1291;1328;1354;2547;2698;2742;2786;2896;3197;3406;3457;3459;3590;3640;4283;4656;4890;5147;5194;5222;5270;5518;5653;6058;6285;6305	True;True;True;True;True;True;True;True;True;True;True;True;True;True;True;True;True;True;True;True;True;True;True;True;True;True;True;True;True	35;257;996;1306;1343;1370;2580;2733;2777;2822;2932;3236;3448;3502;3504;3636;3688;4349;4726;4965;5227;5274;5304;5352;5603;5742;6156;6386;6406	41;42;307;308;1233;1613;1662;1696;1697;3244;3433;3486;3547;3548;3706;4098;4361;4430;4432;4577;4643;4644;5474;5950;6244;6564;6612;6652;6713;7032;7196;7700;7985;8007	61;62;443;444;445;446;1744;2275;2338;2339;2390;2391;2392;4597;4884;4961;5047;5048;5258;5778;6155;6243;6245;6246;6453;6454;6542;6543;7723;8382;8795;8796;9241;9242;9312;9367;9368;9459;9460;9913;10139;10140;10838;10839;10840;11254;11286;11287	62;446;1744;2275;2338;2391;4597;4884;4961;5048;5258;5778;6155;6243;6246;6454;6543;7723;8382;8795;9242;9312;9368;9459;9913;10139;10839;11254;11287	160;161;162	527;1080;1126
P20700;Q03252	P20700	8;1	8;1	8;1	Lamin-B1	LMNB1	>sp|P20700|LMNB1_HUMAN Lamin-B1 OS=Homo sapiens GN=LMNB1 PE=1 SV=2	2	8	8	8	16	16	16	66.408	586	586;600	1.89e-33	0.77952	0.98059	25.96	9	332800000	199250000	133550000				257	673;2584;3013;3515;3551;3866;4317;4340	True;True;True;True;True;True;True;True	681;2617;3049;3561;3597;3925;4383;4406	831;3288;3853;3854;4494;4533;4931;5515;5542	1159;1160;4659;5451;5452;6337;6390;6961;7778;7817	1160;4659;5451;6337;6390;6961;7778;7817	271	249
O00154;O00154-5;O00154-4;O00154-6;O00154-3;O00154-2	O00154;O00154-5;O00154-4;O00154-6;O00154-3;O00154-2	2;2;2;2;2;2	2;2;2;2;2;2	2;2;2;2;2;2	Cytosolic acyl coenzyme A thioester hydrolase	ACOT7	>sp|O00154|BACH_HUMAN Cytosolic acyl coenzyme A thioester hydrolase OS=Homo sapiens GN=ACOT7 PE=1 SV=3;>sp|O00154-5|BACH_HUMAN Isoform 5 of Cytosolic acyl coenzyme A thioester hydrolase OS=Homo sapiens GN=ACOT7;>sp|O00154-4|BACH_HUMAN Isoform 4 of Cytosoli	6	2	2	2	6.1	6.1	6.1	41.796	380	380;350;338;329;283;246	0.00028348	0.78064	0.99362	4.1266	2	55309000	29898000	25411000				26	504;3427	True;True	510;3469	622;4388	873;6192	873;6192	28	254
Q9Y613	Q9Y613	3	3	3	FH1/FH2 domain-containing protein 1	FHOD1	>sp|Q9Y613|FHOD1_HUMAN FH1/FH2 domain-containing protein 1 OS=Homo sapiens GN=FHOD1 PE=1 SV=3	1	3	3	3	3.2	3.2	3.2	126.55	1164	1164	2.12e-06	0.78185	0.98776	7.8804	3	22028000	13715000	8313100				1071	3527;4748;4859	True;True;True	3573;4820;4934	4508;4509;6064;6207	6354;6355;8542;8744	6355;8542;8744
Q15629	Q15629	2	2	2	Translocating chain-associated membrane protein 1	TRAM1	>sp|Q15629|TRAM1_HUMAN Translocating chain-associated membrane protein 1 OS=Homo sapiens GN=TRAM1 PE=1 SV=3	1	2	2	2	4.8	4.8	4.8	43.071	374	374	9.02e-05	0.78217	0.99268	14.521	2	82077000	49302000	32775000				669	1097;1436	True;True	1108;1455	1379;1797	1961;2538	1961;2538
Q16891;Q16891-2;Q16891-3	Q16891;Q16891-2;Q16891-3	3;3;3	3;3;3	3;3;3	Mitochondrial inner membrane protein	IMMT	>sp|Q16891|IMMT_HUMAN Mitochondrial inner membrane protein OS=Homo sapiens GN=IMMT PE=1 SV=1;>sp|Q16891-2|IMMT_HUMAN Isoform 2 of Mitochondrial inner membrane protein OS=Homo sapiens GN=IMMT;>sp|Q16891-3|IMMT_HUMAN Isoform 3 of Mitochondrial inner membrane	3	3	3	3	4.1	4.1	4.1	83.677	758	758;747;726	1.08e-10	0.78237	0.98878	40.565	3	120790000	70977000	49817000				684	529;4828;6019	True;True;True	535;4903;6117	649;6170;7652	913;914;8695;10775	914;8695;10775
Q9Y224	Q9Y224	6	6	6	UPF0568 protein C14orf166	C14orf166	>sp|Q9Y224|CN166_HUMAN UPF0568 protein C14orf166 OS=Homo sapiens GN=C14orf166 PE=1 SV=1	1	6	6	6	29.9	29.9	29.9	28.068	244	244	4.06e-81	0.7827	0.9996	11.783	9	339660000	218330000	121330000				1031	212;2111;2546;3627;3907;3957	True;True;True;True;True;True	215;2136;2579;3675;3970;4020	251;252;253;2682;2683;3242;3243;4626;4988;5053	358;359;360;361;362;3816;3817;4594;4595;4596;6517;7039;7040;7140;7141	362;3817;4595;6517;7040;7141	1071;1072	135;152
P39748;CON__ENSEMBL:ENSBTAP00000007350;CON__P01030	P39748	8;2;2	8;2;2	8;2;2	Flap endonuclease 1	FEN1	>sp|P39748|FEN1_HUMAN Flap endonuclease 1 OS=Homo sapiens GN=FEN1 PE=1 SV=1	3	8	8	8	17.6	17.6	17.6	42.592	380	380;1742;1741	4.6e-60	0.78422	0.97509	12.25	8	801160000	446950000	354210000				344	532;2866;3217;3218;3485;4376;4491;4546	True;True;True;True;True;True;True;True	538;2902;3258;3259;3531;4442;4558;4613	653;3667;4129;4130;4462;5590;5730;5815	921;5206;5821;5822;5823;6289;7879;7880;8079;8191	921;5206;5821;5823;6289;7880;8079;8191
P15880	P15880	14	14	14	40S ribosomal protein S2	RPS2	>sp|P15880|RS2_HUMAN 40S ribosomal protein S2 OS=Homo sapiens GN=RPS2 PE=1 SV=2	1	14	14	14	46.1	46.1	46.1	31.324	293	293	9.49e-111	0.78436	0.96523	9.3143	18	4002700000	2191400000	1811200000				237	107;168;489;621;1643;2013;2391;2858;3374;3571;3572;4830;4936;5480	True;True;True;True;True;True;True;True;True;True;True;True;True;True	109;171;495;629;1664;2038;2421;2894;3416;3617;3618;4905;5012;5565	128;129;200;201;606;763;2054;2569;3047;3048;3658;3659;4326;4557;4558;6172;6296;6973;6974	184;185;186;286;287;288;289;852;853;1070;2886;2887;3656;3657;4316;4317;4318;5195;5196;6105;6106;6421;6422;6423;6424;8697;8698;8862;9834;9835	186;289;853;1070;2887;3657;4318;5196;6105;6422;6424;8698;8862;9835	240;241;242	61;215;216
P62424	P62424	14	14	14	60S ribosomal protein L7a	RPL7A	>sp|P62424|RL7A_HUMAN 60S ribosomal protein L7a OS=Homo sapiens GN=RPL7A PE=1 SV=2	1	14	14	14	44.7	44.7	44.7	29.995	266	266	2.92e-160	0.78547	0.96729	9.2987	18	2227200000	1233600000	993670000				479	213;2251;2919;2948;3293;3803;3953;4443;5117;5340;5341;5504;5855;6012	True;True;True;True;True;True;True;True;True;True;True;True;True;True	216;2279;2955;2984;3335;3859;4016;4509;5196;5423;5424;5589;5949;6110	254;255;2873;3738;3778;3779;4230;4847;5048;5666;6529;6797;6798;6799;7001;7445;7446;7644	363;364;365;366;4078;5300;5354;5355;5356;5964;5965;6839;7131;7989;7990;9189;9190;9580;9581;9582;9583;9874;10487;10488;10765	366;4078;5300;5355;5965;6839;7131;7990;9190;9580;9583;9874;10488;10765	586	177
O15042;O15042-2;O15042-3	O15042;O15042-2;O15042-3	2;2;2	2;2;2	2;2;2	U2 snRNP-associated SURP motif-containing protein	U2SURP	>sp|O15042|SR140_HUMAN U2 snRNP-associated SURP motif-containing protein OS=Homo sapiens GN=U2SURP PE=1 SV=2;>sp|O15042-2|SR140_HUMAN Isoform 2 of U2 snRNP-associated SURP motif-containing protein OS=Homo sapiens GN=U2SURP;>sp|O15042-3|SR140_HUMAN Isoform	3	2	2	2	2.5	2.5	2.5	118.29	1029	1029;1028;620	9.19e-10	0.78552	0.99743	15.382	2	65496000	39781000	25715000				55	1459;3724	True;True	1478;3772	1826;4735	2573;6671	2573;6671
Q15758	Q15758	5	5	5	Neutral amino acid transporter B(0)	SLC1A5	>sp|Q15758|AAAT_HUMAN Neutral amino acid transporter B(0) OS=Homo sapiens GN=SLC1A5 PE=1 SV=2	1	5	5	5	12.4	12.4	12.4	56.598	541	541	7.55e-26	0.78553	0.99455	13.593	5	62389000	34674000	27715000				675	1293;3557;3991;4691;5008	True;True;True;True;True	1308;3603;4054;4763;5084	1615;1616;4541;5093;5996;6386	2277;2278;6400;6401;7194;8444;8445;8996	2278;6401;7194;8445;8996
Q92499	Q92499	16	16	16	ATP-dependent RNA helicase DDX1	DDX1	>sp|Q92499|DDX1_HUMAN ATP-dependent RNA helicase DDX1 OS=Homo sapiens GN=DDX1 PE=1 SV=2	1	16	16	16	28.1	28.1	28.1	82.431	740	740	1.2e-86	0.7864	0.99201	58.458	15	1041400000	441160000	600260000				814	322;323;738;864;988;1465;1475;1796;1978;2259;2500;3757;3792;3805;4109;5179	True;True;True;True;True;True;True;True;True;True;True;True;True;True;True;True	326;327;746;873;999;1484;1495;1821;2003;2287;2531;3807;3848;3861;4173;5259	391;392;914;915;1080;1236;1833;1845;2293;2529;2881;3187;4779;4835;4849;5256;6597	552;553;554;1279;1280;1525;1748;1749;2582;2583;2597;3260;3261;3607;4087;4088;4519;6735;6821;6841;7429;7430;9292;9293	552;553;1280;1525;1749;2583;2597;3260;3607;4088;4519;6735;6821;6841;7430;9293	933;934;935	387;506;612
Q9BQG0-2;Q9BQG0	Q9BQG0-2;Q9BQG0	7;7	7;7	7;7	Myb-binding protein 1A	MYBBP1A	>sp|Q9BQG0-2|MBB1A_HUMAN Isoform 2 of Myb-binding protein 1A OS=Homo sapiens GN=MYBBP1A;>sp|Q9BQG0|MBB1A_HUMAN Myb-binding protein 1A OS=Homo sapiens GN=MYBBP1A PE=1 SV=2	2	7	7	7	5.3	5.3	5.3	149.37	1332	1332;1328	4.11e-19	0.78698	0.98793	25.892	6	59821000	33298000	26524000				893	429;502;2354;2862;3345;3474;5716	True;True;True;True;True;True;True	434;508;2384;2898;3387;3520;5806	530;620;2997;3663;4292;4449;7278	748;870;4243;5201;6058;6059;6270;10255	748;870;4243;5201;6059;6270;10255
Q9NYF8;Q9NYF8-2;Q9NYF8-3;Q9NYF8-4	Q9NYF8;Q9NYF8-2;Q9NYF8-3;Q9NYF8-4	15;15;15;12	15;15;15;12	15;15;15;12	Bcl-2-associated transcription factor 1	BCLAF1	>sp|Q9NYF8|BCLF1_HUMAN Bcl-2-associated transcription factor 1 OS=Homo sapiens GN=BCLAF1 PE=1 SV=2;>sp|Q9NYF8-2|BCLF1_HUMAN Isoform 2 of Bcl-2-associated transcription factor 1 OS=Homo sapiens GN=BCLAF1;>sp|Q9NYF8-3|BCLF1_HUMAN Isoform 3 of Bcl-2-associate	4	15	15	15	16.1	16.1	16.1	106.12	920	920;918;869;747	6.56e-76	0.78719	0.99874	15.51	19	1391800000	755400000	636360000				987	876;877;3266;3276;3303;3304;3738;3808;4145;4974;5009;5026;5230;6275;6276	True;True;True;True;True;True;True;True;True;True;True;True;True;True;True	885;886;3307;3317;3345;3346;3786;3865;4210;5050;5085;5103;5312;6376;6377	1094;1095;4187;4204;4205;4241;4242;4243;4753;4754;4853;5306;5307;6343;6387;6409;6410;6661;7974;7975	1546;1547;1548;5901;5926;5927;5928;5980;5981;5982;5983;5984;6698;6699;6700;6846;7495;7496;8929;8930;8997;8998;9025;9026;9027;9382;11241;11242	1546;1548;5901;5927;5981;5984;6700;6846;7496;8929;8997;9026;9382;11241;11242	1036;1037	537;551
Q15046;Q15046-2	Q15046;Q15046-2	24;22	24;22	24;22	Lysine--tRNA ligase	KARS	>sp|Q15046|SYK_HUMAN Lysine--tRNA ligase OS=Homo sapiens GN=KARS PE=1 SV=3;>sp|Q15046-2|SYK_HUMAN Isoform Mitochondrial of Lysine--tRNA ligase OS=Homo sapiens GN=KARS	2	24	24	24	37.9	37.9	37.9	68.047	597	597;625	8.89e-189	0.78754	0.97314	20.261	25	2311600000	1291200000	1020400000				652	72;73;1103;1294;1295;1370;1371;2472;2557;3235;3236;3479;3847;4197;4210;4351;4509;4536;4683;4938;5500;5976;6204;6272	True;True;True;True;True;True;True;True;True;True;True;True;True;True;True;True;True;True;True;True;True;True;True;True	74;75;1114;1309;1310;1387;1388;2503;2590;3276;3277;3525;3905;4262;4275;4417;4576;4603;4755;5014;5585;6073;6304;6373	90;91;1388;1617;1618;1718;1719;3155;3257;4152;4153;4455;4456;4903;5369;5385;5557;5755;5802;5803;5985;5986;6298;6997;7600;7892;7971	133;134;135;1973;1974;2279;2280;2281;2421;2422;2423;4473;4474;4614;5852;5853;5854;6277;6278;6279;6280;6919;7582;7604;7837;8106;8107;8176;8177;8431;8432;8433;8434;8865;9867;9868;10703;11129;11236;11237	133;135;1973;2279;2281;2421;2423;4474;4614;5852;5854;6280;6919;7582;7604;7837;8107;8176;8434;8865;9868;10703;11129;11236	818;819;820;821;822;823;824;825	292;296;306;396;491;506;556;573
Q15125	Q15125	3	3	3	3-beta-hydroxysteroid-Delta(8),Delta(7)-isomerase	EBP	>sp|Q15125|EBP_HUMAN 3-beta-hydroxysteroid-Delta(8),Delta(7)-isomerase OS=Homo sapiens GN=EBP PE=1 SV=3	1	3	3	3	16.5	16.5	16.5	26.352	230	230	1.49e-10	0.78783	1.0003	8.5723	4	91511000	51112000	40400000				656	76;2188;5406	True;True;True	78;2216;5490	94;2789;2790;6876	139;3958;3959;3960;9688	139;3959;9688
Q06787;Q06787-3;Q06787-7;Q06787-5;Q06787-4;Q06787-2;Q06787-6;Q06787-8	Q06787;Q06787-3;Q06787-7;Q06787-5;Q06787-4;Q06787-2;Q06787-6;Q06787-8	5;5;5;5;5;5;5;5	4;4;4;4;4;4;4;4	4;4;4;4;4;4;4;4	Fragile X mental retardation protein 1	FMR1	>sp|Q06787|FMR1_HUMAN Fragile X mental retardation protein 1 OS=Homo sapiens GN=FMR1 PE=1 SV=1;>sp|Q06787-3|FMR1_HUMAN Isoform 2 of Fragile X mental retardation protein 1 OS=Homo sapiens GN=FMR1;>sp|Q06787-7|FMR1_HUMAN Isoform 7 of Fragile X mental retarda	8	5	4	4	7.9	6.6	6.6	71.174	632	632;620;615;607;603;594;590;586	1.14e-20	0.78795	0.9869	12.007	5	173890000	96110000	77775000				559	1283;1917;3249;3520;4714	True;True;True;False;True	1298;1942;3290;3566;4786	1604;2454;4167;4500;6022;6023;6024	2263;3500;3501;5873;6344;6345;8481;8482;8483	2263;3500;5873;6345;8481	695	398
O43660;O43660-2	O43660;O43660-2	2;2	2;2	2;2	Pleiotropic regulator 1	PLRG1	>sp|O43660|PLRG1_HUMAN Pleiotropic regulator 1 OS=Homo sapiens GN=PLRG1 PE=1 SV=1;>sp|O43660-2|PLRG1_HUMAN Isoform 2 of Pleiotropic regulator 1 OS=Homo sapiens GN=PLRG1	2	2	2	2	5.1	5.1	5.1	57.193	514	514;505	9.27e-28	0.78824	1.0039	21.906	4	159600000	88343000	71258000				77	479;2236	True;True	485;2264	593;594;2856;2857	836;837;4055;4056	836;4055
P20042	P20042	2	2	2	Eukaryotic translation initiation factor 2 subunit 2	EIF2S2	>sp|P20042|IF2B_HUMAN Eukaryotic translation initiation factor 2 subunit 2 OS=Homo sapiens GN=EIF2S2 PE=1 SV=2	1	2	2	2	6	6	6	38.388	333	333	1.43e-07	0.7884	0.98874	22.017	3	61664000	36888000	24776000				255	951;1580	True;True	962;1600	1190;1968;1969	1687;2763;2764	1687;2763	270	204
Q9HD45	Q9HD45	2	2	2	Transmembrane 9 superfamily member 3	TM9SF3	>sp|Q9HD45|TM9S3_HUMAN Transmembrane 9 superfamily member 3 OS=Homo sapiens GN=TM9SF3 PE=1 SV=2	1	2	2	2	3.6	3.6	3.6	67.887	589	589	5.99e-07	0.78857	1.0035	14.922	2	59012000	29453000	29559000				952	6137;6205	True;True	6236;6305	7799;7893	10987;11130	10987;11130
O75533	O75533	20	20	20	Splicing factor 3B subunit 1	SF3B1	>sp|O75533|SF3B1_HUMAN Splicing factor 3B subunit 1 OS=Homo sapiens GN=SF3B1 PE=1 SV=3	1	20	20	20	19.6	19.6	19.6	145.83	1304	1304	2.7e-139	0.78877	0.98555	14.74	23	1640800000	881500000	759250000				115	238;241;516;1296;1851;2676;2714;2715;3054;3884;4257;4380;4880;5048;5145;5212;5607;5766;5839;5877	True;True;True;True;True;True;True;True;True;True;True;True;True;True;True;True;True;True;True;True	241;244;522;1311;1876;2709;2749;2750;3090;3946;4322;4446;4955;5125;5225;5294;5695;5858;5933;5971	287;288;291;292;635;1619;2368;3403;3450;3451;3905;4960;5443;5594;6233;6234;6438;6439;6562;6637;7141;7340;7428;7468	412;413;418;419;420;890;891;2282;2283;3372;3373;4834;4835;4909;4910;4911;4912;5517;6999;7678;7884;7885;8778;8779;8780;9064;9065;9237;9238;9348;10066;10067;10341;10342;10465;10515	413;418;891;2283;3373;4835;4910;4911;5517;6999;7678;7885;8779;9065;9237;9348;10067;10341;10465;10515	101;102;103	757;770;1009
Q8N5P1	Q8N5P1	3	3	3	Zinc finger CCCH domain-containing protein 8	ZC3H8	>sp|Q8N5P1|ZC3H8_HUMAN Zinc finger CCCH domain-containing protein 8 OS=Homo sapiens GN=ZC3H8 PE=1 SV=2	1	3	3	3	12	12	12	33.575	291	291	4.79e-15	0.78981	1.0135	22.048	3	134780000	82928000	51849000				783	1198;1603;3752	True;True;True	1211;1624;3801	1505;2001;4773	2129;2809;6727	2129;2809;6727	921	1
Q8NC51;Q8NC51-3;Q8NC51-2;Q8NC51-4	Q8NC51;Q8NC51-3;Q8NC51-2;Q8NC51-4	2;2;1;1	2;2;1;1	2;2;1;1	Plasminogen activator inhibitor 1 RNA-binding protein	SERBP1	>sp|Q8NC51|PAIRB_HUMAN Plasminogen activator inhibitor 1 RNA-binding protein OS=Homo sapiens GN=SERBP1 PE=1 SV=2;>sp|Q8NC51-3|PAIRB_HUMAN Isoform 3 of Plasminogen activator inhibitor 1 RNA-binding protein OS=Homo sapiens GN=SERBP1;>sp|Q8NC51-2|PAIRB_HUMAN	4	2	2	2	6.4	6.4	6.4	44.965	408	408;393;402;387	3.51e-08	0.79004	1.0092	21.977	2	53334000	26643000	26692000				787	4682;4972	True;True	4754;5048	5984;6341	8430;8926	8430;8926	924	340
P62269	P62269	12	12	12	40S ribosomal protein S18	RPS18	>sp|P62269|RS18_HUMAN 40S ribosomal protein S18 OS=Homo sapiens GN=RPS18 PE=1 SV=3	1	12	12	12	57.9	57.9	57.9	17.718	152	152	3.99e-70	0.79206	0.97508	12.362	14	1023200000	560230000	462930000				470	175;2265;2727;2728;2813;3550;4486;4884;5689;5759;6095;6279	True;True;True;True;True;True;True;True;True;True;True;True	178;2293;2762;2763;2849;3596;4553;4959;5778;5779;5851;6194;6380	208;2887;3465;3466;3583;3584;4532;5721;5722;6238;7243;7244;7333;7745;7978	300;301;4096;4097;4929;4930;4931;5092;5093;5094;6388;6389;8066;8067;8068;8069;8785;8786;10205;10206;10330;10331;10912;10913;11245;11246	300;4097;4930;4931;5094;6389;8066;8786;10205;10330;10912;11246	581	71
P42766	P42766	7	7	7	60S ribosomal protein L35	RPL35	>sp|P42766|RL35_HUMAN 60S ribosomal protein L35 OS=Homo sapiens GN=RPL35 PE=1 SV=2	1	7	7	7	43.9	43.9	43.9	14.551	123	123	2.07e-72	0.79212	0.95183	16.218	12	3619000000	1992900000	1626000000				359	1245;3455;4344;5788;5789;5790;6201	True;True;True;True;True;True;True	1258;3500;4410;5881;5882;5883;6301	1561;4427;4428;5547;5548;7367;7368;7369;7370;7371;7888;7889	2205;6238;6239;6240;7824;7825;7826;7827;10380;10381;10382;10383;10384;10385;10386;11123;11124;11125;11126	2205;6238;7825;10380;10383;10385;11125
Q86V81	Q86V81	6	6	6	THO complex subunit 4	ALYREF	>sp|Q86V81|THOC4_HUMAN THO complex subunit 4 OS=Homo sapiens GN=ALYREF PE=1 SV=3	1	6	6	6	40.1	40.1	40.1	26.888	257	257	1.07e-156	0.79256	0.96414	16.455	8	1434500000	784520000	649940000				757	92;4129;4371;4417;4480;4840	True;True;True;True;True;True	94;4193;4437;4483;4546;4915	112;5281;5582;5583;5636;5637;5713;6183	164;165;7464;7465;7866;7867;7868;7869;7947;7948;7949;7950;8052;8053;8712;8713	165;7465;7867;7948;8053;8713	913;914;915	5;7;176
Q12789;Q12789-3	Q12789;Q12789-3	3;3	3;3	3;3	General transcription factor 3C polypeptide 1	GTF3C1	>sp|Q12789|TF3C1_HUMAN General transcription factor 3C polypeptide 1 OS=Homo sapiens GN=GTF3C1 PE=1 SV=4;>sp|Q12789-3|TF3C1_HUMAN Isoform 2 of General transcription factor 3C polypeptide 1 OS=Homo sapiens GN=GTF3C1	2	3	3	3	1.8	1.8	1.8	238.87	2109	2109;2084	2.15e-08	0.79328	1.0026	29.405	2	45244000	20081000	25163000				572	1217;4033;4136	True;True;True	1230;4096;4201	1527;5157;5292	2157;7280;7476	2157;7280;7476
REV__C9J069	REV__C9J069	1	1	1			>sp|C9J069|CI172_HUMAN Uncharacterized protein C9orf172 OS=Homo sapiens GN=C9orf172 PE=3 SV=1	1	1	1	1	0.9	0.9	0.9	106.65	976	976	0.0051038	0.79328	0.97196	56.48	3	1094200000	495810000	598400000		+		1081	6246	TRUE	6347	7939;7940;7941;7942	11190;11191;11192;11193;11194	11191
P11940;P11940-2;Q9H361;Q4VXU2;Q96DU9	P11940;P11940-2	18;18;8;4;1	18;18;8;4;1	10;10;5;2;1	Polyadenylate-binding protein 1	PABPC1	>sp|P11940|PABP1_HUMAN Polyadenylate-binding protein 1 OS=Homo sapiens GN=PABPC1 PE=1 SV=2;>sp|P11940-2|PABP1_HUMAN Isoform 2 of Polyadenylate-binding protein 1 OS=Homo sapiens GN=PABPC1	5	18	18	10	33.3	33.3	17	70.67	636	636;547;631;614;382	5.08e-180	0.7936	0.98627	19.781	20	2250300000	1181100000	1069200000				215	271;292;362;1057;1058;1417;1535;1710;1716;2087;2653;2674;2765;3128;4763;4822;4841;6253	True;True;True;True;True;True;True;True;True;True;True;True;True;True;True;True;True;True	275;296;366;1068;1069;1434;1555;1732;1738;2112;2686;2707;2801;3166;4835;4897;4916;6354	329;330;354;443;444;1331;1332;1770;1917;2157;2177;2653;3376;3400;3401;3521;3522;4004;6079;6163;6184;7949	475;476;477;508;624;625;626;1894;1895;1896;2498;2499;2697;3048;3080;3081;3774;4793;4794;4829;4830;4831;4832;5010;5011;5649;8563;8564;8686;8687;8714;8715;11203;11204	477;508;625;1894;1895;2499;2697;3048;3080;3774;4794;4829;5010;5649;8564;8687;8714;11203	209;210;211;212	72;573;584;596
O60884	O60884	3	3	3	DnaJ homolog subfamily A member 2	DNAJA2	>sp|O60884|DNJA2_HUMAN DnaJ homolog subfamily A member 2 OS=Homo sapiens GN=DNAJA2 PE=1 SV=1	1	3	3	3	6.3	6.3	6.3	45.745	412	412	5.57e-08	0.7939	1.0066	18.387	2	54155000	29035000	25120000				104	2480;5660;5920	True;True;True	2511;5749;6015	3164;7205;7521	4484;10151;10588;10589	4484;10151;10589
P62701;Q8TD47;P22090	P62701;Q8TD47	22;11;10	22;11;10	22;11;10	40S ribosomal protein S4, X isoform;40S ribosomal protein S4, Y isoform 2	RPS4X;RPS4Y2	>sp|P62701|RS4X_HUMAN 40S ribosomal protein S4, X isoform OS=Homo sapiens GN=RPS4X PE=1 SV=2;>sp|Q8TD47|RS4Y2_HUMAN 40S ribosomal protein S4, Y isoform 2 OS=Homo sapiens GN=RPS4Y2 PE=1 SV=3	3	22	22	22	64.6	64.6	64.6	29.597	263	263;263;263	1.14e-177	0.79437	0.97286	9.4899	32	11343000000	6188100000	5154600000				481	696;996;1243;1361;1826;1926;2201;2252;2402;2660;2818;3549;3581;3610;3611;3613;5124;5251;5904;6098;6099;6243	True;True;True;True;True;True;True;True;True;True;True;True;True;True;True;True;True;True;True;True;True;True	704;1007;1256;1377;1378;1851;1951;2229;2280;2432;2693;2854;3595;3627;3658;3659;3661;5203;5204;5333;5998;6197;6198;6344	861;1247;1557;1558;1559;1706;1707;1708;2334;2335;2465;2466;2807;2808;2874;3062;3384;3593;4531;4567;4603;4604;4605;4606;4608;6538;6539;6688;6689;7498;7749;7750;7751;7936	1207;1764;1765;2197;2198;2199;2200;2201;2202;2402;2403;2404;2405;2406;2407;3323;3324;3325;3519;3520;3521;3522;3985;3986;3987;4079;4337;4338;4805;5107;5108;6386;6387;6438;6439;6488;6489;6490;6491;6492;6495;6496;9201;9202;9203;9204;9421;9422;9423;9424;10554;10918;10919;10920;10921;10922;11185;11186	1207;1764;2199;2402;3324;3522;3986;4079;4338;4805;5108;6387;6439;6488;6492;6496;9202;9422;10554;10918;10921;11185	587;588;589	19;87;182
P55786	P55786	5	5	5	Puromycin-sensitive aminopeptidase	NPEPPS	>sp|P55786|PSA_HUMAN Puromycin-sensitive aminopeptidase OS=Homo sapiens GN=NPEPPS PE=1 SV=2	1	5	5	5	6	6	6	103.28	919	919	1.76e-08	0.79452	1.0133	7.5039	5	85461000	47380000	38080000				432	186;3182;3458;4934;5731	True;True;True;True;True	189;3221;3503;5010;5821	219;4082;4431;6294;7299	315;316;5756;6244;8859;10286	315;5756;6244;8859;10286
O00442-2;O00442	O00442-2;O00442	3;3	3;3	3;3	RNA 3-terminal phosphate cyclase	RTCD1	>sp|O00442-2|RTCA_HUMAN Isoform 2 of RNA 3-terminal phosphate cyclase OS=Homo sapiens GN=RTCA;>sp|O00442|RTCA_HUMAN RNA 3-terminal phosphate cyclase OS=Homo sapiens GN=RTCA PE=1 SV=1	2	3	3	3	10.6	10.6	10.6	40.709	379	379;366	3.6e-08	0.79489	0.99929	41.399	3	104640000	57911000	46728000				37	167;1402;5193	True;True;True	170;1419;5273	199;1754;6611	285;2476;9311	285;2476;9311
Q969V3;Q969V3-2	Q969V3;Q969V3-2	3;3	3;3	3;3	Nicalin	NCLN	>sp|Q969V3|NCLN_HUMAN Nicalin OS=Homo sapiens GN=NCLN PE=1 SV=2;>sp|Q969V3-2|NCLN_HUMAN Isoform 2 of Nicalin OS=Homo sapiens GN=NCLN	2	3	3	3	7.1	7.1	7.1	62.974	563	563;562	1.63e-09	0.7956	1.0271	25.777	3	38708000	23919000	14789000				837	568;1164;1997	True;True;True	575;1177;2022	696;1462;2551	977;2074;3632	977;2074;3632
P61313	P61313	6	6	6	60S ribosomal protein L15	RPL15	>sp|P61313|RL15_HUMAN 60S ribosomal protein L15 OS=Homo sapiens GN=RPL15 PE=1 SV=2	1	6	6	6	31.9	31.9	31.9	24.146	204	204	3.43e-30	0.79564	0.9842	28.691	8	573010000	325630000	247380000				454	1624;4306;4377;4569;5758;6190	True;True;True;True;True;True	1645;4372;4443;4637;5850;6290	2028;2029;5500;5591;5845;7331;7332;7874	2849;2850;2851;7756;7881;8230;10328;10329;11101	2850;7756;7881;8230;10329;11101
P62854;Q5JNZ5	P62854;Q5JNZ5	3;2	3;2	3;2	40S ribosomal protein S26;Putative 40S ribosomal protein S26-like 1	RPS26;RPS26P11	>sp|P62854|RS26_HUMAN 40S ribosomal protein S26 OS=Homo sapiens GN=RPS26 PE=1 SV=3;>sp|Q5JNZ5|RS26L_HUMAN Putative 40S ribosomal protein S26-like 1 OS=Homo sapiens GN=RPS26P11 PE=5 SV=1	2	3	3	3	31.3	31.3	31.3	13.015	115	115;115	3.53e-27	0.79572	0.97282	9.6089	7	1522000000	821880000	700080000				491	777;3216;4001	True;True;True	785;3257;4064	961;962;4125;4126;4127;4128;5105	1346;1347;1348;1349;5817;5818;5819;5820;7207;7208	1347;5817;7208
O43592	O43592	11	11	11	Exportin-T	XPOT	>sp|O43592|XPOT_HUMAN Exportin-T OS=Homo sapiens GN=XPOT PE=1 SV=2	1	11	11	11	14.1	14.1	14.1	109.96	962	962	1.7e-56	0.79646	1.0156	12.277	8	194140000	105870000	88269000				76	287;746;829;1381;2162;3020;3916;4253;4388;5115;6266	True;True;True;True;True;True;True;True;True;True;True	291;754;838;1398;2189;3056;3979;4318;4454;5194;6367	348;926;1034;1730;2750;3862;3863;4999;5438;5604;6527;7964	499;1297;1298;1457;2438;3906;5463;5464;7053;7672;7900;9187;11224	499;1298;1457;2438;3906;5463;7053;7672;7900;9187;11224	78	559
Q13907-2;Q13907	Q13907-2;Q13907	2;2	2;2	2;2	Isopentenyl-diphosphate Delta-isomerase 1	IDI1	>sp|Q13907-2|IDI1_HUMAN Isoform 2 of Isopentenyl-diphosphate Delta-isomerase 1 OS=Homo sapiens GN=IDI1;>sp|Q13907|IDI1_HUMAN Isopentenyl-diphosphate Delta-isomerase 1 OS=Homo sapiens GN=IDI1 PE=1 SV=2	2	2	2	2	7.4	7.4	7.4	32.485	284	284;227	4.41e-08	0.79653	1.0141	20.704	2	34969000	19685000	15285000				615	164;2416	True;True	167;2446	196;3081	280;4365	280;4365
Q08J23;Q08J23-2	Q08J23;Q08J23-2	21;19	21;19	21;19	tRNA (cytosine(34)-C(5))-methyltransferase	NSUN2	>sp|Q08J23|NSUN2_HUMAN tRNA (cytosine(34)-C(5))-methyltransferase OS=Homo sapiens GN=NSUN2 PE=1 SV=2;>sp|Q08J23-2|NSUN2_HUMAN Isoform 2 of tRNA (cytosine(34)-C(5))-methyltransferase OS=Homo sapiens GN=NSUN2	2	21	21	21	33.2	33.2	33.2	86.47	767	767;732	1.33e-133	0.79689	0.9972	13.636	21	1753400000	992920000	760440000				568	666;748;1008;1116;1118;1160;1428;1595;2453;2506;2867;3014;3106;3521;3902;4088;4175;4266;5677;6073;6087	True;True;True;True;True;True;True;True;True;True;True;True;True;True;True;True;True;True;True;True;True	674;756;1019;1127;1129;1173;1447;1615;2483;2537;2903;3050;3144;3567;3965;4152;4240;4331;5766;6172;6186	822;929;1261;1402;1403;1405;1457;1788;1789;1987;3128;3195;3668;3855;3856;3967;3968;4501;4982;4983;5230;5344;5453;7230;7720;7736	1144;1301;1786;1787;1990;1991;1993;2066;2527;2528;2791;4430;4431;4531;4532;5207;5208;5453;5454;5455;5598;5599;6346;7031;7032;7380;7552;7553;7693;7694;10188;10876;10899	1144;1301;1786;1991;1993;2066;2528;2791;4430;4532;5208;5453;5599;6346;7032;7380;7553;7693;10188;10876;10899	715;716;717;718	166;316;358;624
A6NKT7;Q7Z3J3;P49792;O14715;Q99666;P0DJD1;P0DJD0;Q99666-2	A6NKT7;Q7Z3J3;P49792;O14715;Q99666;P0DJD1;P0DJD0;Q99666-2	4;4;3;2;2;2;2;2	4;4;3;2;2;2;2;2	4;4;3;2;2;2;2;2	RanBP2-like and GRIP domain-containing protein 3;RanBP2-like and GRIP domain-containing protein 4;E3 SUMO-protein ligase RanBP2;Putative peptidyl-prolyl cis-trans isomerase;RANBP2-like and GRIP domain-containing protein 8;RANBP2-like and GRIP domain-containing protein 5/6;RANBP2-like and GRIP domain-containing protein 2;RANBP2-like and GRIP domain-containing protein 1	RGPD3;RGPD4;RANBP2;RGPD8;RGPD5;RGPD2;RGPD1	>sp|A6NKT7|RGPD3_HUMAN RanBP2-like and GRIP domain-containing protein 3 OS=Homo sapiens GN=RGPD3 PE=2 SV=2;>sp|Q7Z3J3|RGPD4_HUMAN RanBP2-like and GRIP domain-containing protein 4 OS=Homo sapiens GN=RGPD4 PE=2 SV=3;>sp|P49792|RBP2_HUMAN E3 SUMO-protein liga	8	4	4	4	3.1	3.1	3.1	197.48	1758	1758;1758;3224;1765;1765;1756;1748;904	1.21e-07	0.79724	1.0096	13.885	3	72023000	43477000	28546000				4	2473;4132;4756;5063	True;True;True;True	2504;4196;4828;5140	3156;5284;6072;6457	4475;7468;8554;9095	4475;7468;8554;9095
P84103	P84103	12	12	11	Serine/arginine-rich splicing factor 3	SRSF3	>sp|P84103|SRSF3_HUMAN Serine/arginine-rich splicing factor 3 OS=Homo sapiens GN=SRSF3 PE=1 SV=1	1	12	12	11	46.3	46.3	46.3	19.329	164	164	2.55e-158	0.79731	0.9954	10.564	19	12698000000	6809900000	5887800000				535	145;669;885;1950;4099;4100;4128;5561;5905;5906;6046;6047	True;True;True;True;True;True;True;True;True;True;True;True	148;677;894;1975;4163;4164;4192;5647;5999;6000;6144;6145	176;827;1104;2491;5242;5243;5244;5245;5246;5247;5279;5280;7086;7499;7500;7501;7502;7686;7687;7688	253;254;1152;1153;1561;3554;3555;7401;7402;7403;7404;7405;7406;7407;7408;7409;7410;7411;7412;7413;7462;7463;9987;10555;10556;10557;10558;10559;10560;10561;10818;10819;10820;10821;10822	253;1153;1561;3554;7402;7411;7462;9987;10557;10558;10819;10821
Q92621	Q92621	6	6	6	Nuclear pore complex protein Nup205	NUP205	>sp|Q92621|NU205_HUMAN Nuclear pore complex protein Nup205 OS=Homo sapiens GN=NUP205 PE=1 SV=3	1	6	6	6	2.7	2.7	2.7	227.92	2012	2012	6.71e-18	0.79753	1.034	32.021	5	4179800000	2422600000	1757200000				820	1215;2595;3040;3385;4600;6267	True;True;True;True;True;True	1228;2628;3076;3427;4669;6368	1525;3300;3889;4339;5887;7965	2155;4676;4677;5494;6120;8292;11225	2155;4677;5494;6120;8292;11225	938	864
Q13155	Q13155	5	5	5	Aminoacyl tRNA synthase complex-interacting multifunctional protein 2	AIMP2	>sp|Q13155|AIMP2_HUMAN Aminoacyl tRNA synthase complex-interacting multifunctional protein 2 OS=Homo sapiens GN=AIMP2 PE=1 SV=2	1	5	5	5	21.9	21.9	21.9	35.348	320	320	1.13e-65	0.79804	1.0147	14.382	5	211770000	115620000	96142000				589	1460;1533;3305;5072;5782	True;True;True;True;True	1479;1553;3347;5150;5875	1827;1914;4244;6472;7361	2574;2575;2694;5985;9117;10372	2575;2694;5985;9117;10372	739	204
O75718	O75718	4	4	4	Cartilage-associated protein	CRTAP	>sp|O75718|CRTAP_HUMAN Cartilage-associated protein OS=Homo sapiens GN=CRTAP PE=1 SV=1	1	4	4	4	8.5	8.5	8.5	46.561	401	401	1.35e-08	0.79825	1.019	20.642	4	69330000	37673000	31658000				121	221;1477;3111;5068	True;True;True;True	224;1497;3149;5145	266;1847;3973;6464	380;2599;5605;9105	380;2599;5605;9105
Q8WUK0;Q8WUK0-2	Q8WUK0;Q8WUK0-2	2;2	2;2	2;2	Protein-tyrosine phosphatase mitochondrial 1	PTPMT1	>sp|Q8WUK0|PTPM1_HUMAN Phosphatidylglycerophosphatase and protein-tyrosine phosphatase 1 OS=Homo sapiens GN=PTPMT1 PE=1 SV=1;>sp|Q8WUK0-2|PTPM1_HUMAN Isoform 2 of Phosphatidylglycerophosphatase and protein-tyrosine phosphatase 1 OS=Homo sapiens GN=PTPMT1	2	2	2	2	12.4	12.4	12.4	22.843	201	201;137	3.08e-13	0.79828	0.99655	7.633	2	7963600	4670900	3292700				804	58;2311	True;True	60;2339	73;2942	108;4168	108;4168
P23246;P23246-2	P23246;P23246-2	30;27	28;25	28;25	Splicing factor, proline- and glutamine-rich	SFPQ	>sp|P23246|SFPQ_HUMAN Splicing factor, proline- and glutamine-rich OS=Homo sapiens GN=SFPQ PE=1 SV=2;>sp|P23246-2|SFPQ_HUMAN Isoform Short of Splicing factor, proline- and glutamine-rich OS=Homo sapiens GN=SFPQ	2	30	28	28	42.3	40.9	40.9	76.149	707	707;669	0	0.79952	0.97567	16.932	48	19824000000	10643000000	9181100000				266	115;285;383;584;585;654;691;789;1025;1337;1345;1421;1835;1836;1911;1976;2619;3143;3144;3804;3859;4211;4230;4231;4308;4428;4563;4684;4925;6146	True;True;True;False;False;True;True;True;True;True;True;True;True;True;True;True;True;True;True;True;True;True;True;True;True;True;True;True;True;True	117;118;289;388;591;592;662;699;797;798;1036;1352;1361;1439;1860;1861;1936;2001;2652;3181;3182;3860;3917;4276;4295;4296;4374;4494;4630;4756;5001;6246	139;140;346;472;716;717;718;719;806;807;808;809;854;855;856;976;977;978;1290;1673;1674;1685;1777;2347;2348;2349;2446;2526;2527;3336;4032;4033;4034;4848;4916;4917;4918;4919;5386;5387;5409;5410;5411;5503;5504;5505;5649;5650;5836;5987;5988;5989;6284;6285;7814	197;198;199;496;665;666;1003;1004;1005;1006;1007;1008;1009;1124;1125;1126;1127;1128;1196;1197;1198;1199;1368;1369;1370;1371;1372;1830;2354;2355;2356;2357;2375;2376;2508;2509;3341;3342;3343;3344;3488;3604;3605;4729;4730;5690;5691;5692;5693;5694;6840;6935;6936;6937;6938;6939;6940;6941;6942;6943;6944;6945;7605;7606;7607;7635;7636;7637;7638;7639;7760;7761;7762;7763;7764;7765;7766;7767;7967;7968;7969;…	199;496;666;1004;1009;1125;1196;1368;1830;2357;2375;2509;3341;3344;3488;3605;4729;5690;5693;6840;6937;7607;7638;7639;7762;7968;8219;8435;8848;11012	284;285;286;287;288;289;290;291;292;293	38;212;357;523;557;578;579;600;603;683
Q8TCJ2	Q8TCJ2	3	3	3	Dolichyl-diphosphooligosaccharide--protein glycosyltransferase subunit STT3B	STT3B	>sp|Q8TCJ2|STT3B_HUMAN Dolichyl-diphosphooligosaccharide--protein glycosyltransferase subunit STT3B OS=Homo sapiens GN=STT3B PE=1 SV=1	1	3	3	3	4.7	4.7	4.7	93.673	826	826	2.12e-10	0.80079	0.97941	25.376	3	95557000	52978000	42579000				797	200;1396;2109	True;True;True	203;1413;2134	235;1746;2680	338;2463;3814	338;2463;3814	927;928	717;728
P52272;P52272-2	P52272;P52272-2	43;43	43;43	43;43	Heterogeneous nuclear ribonucleoprotein M	HNRNPM	>sp|P52272|HNRPM_HUMAN Heterogeneous nuclear ribonucleoprotein M OS=Homo sapiens GN=HNRNPM PE=1 SV=3;>sp|P52272-2|HNRPM_HUMAN Isoform 2 of Heterogeneous nuclear ribonucleoprotein M OS=Homo sapiens GN=HNRNPM	2	43	43	43	61.6	61.6	61.6	77.515	730	730;691	0	0.80146	0.99145	15.498	59	11358000000	6167800000	5189800000				413	19;90;148;785;1287;1375;1376;1378;1423;1636;1637;1647;1669;1773;1774;1816;1922;2224;2548;2549;2724;3194;3278;3745;3785;3786;3791;3793;3794;3795;3796;3797;3798;3799;3801;3896;4046;4293;5613;5635;5637;5695;6081	True;True;True;True;True;True;True;True;True;True;True;True;True;True;True;True;True;True;True;True;True;True;True;True;True;True;True;True;True;True;True;True;True;True;True;True;True;True;True;True;True;True;True	19;92;151;793;1302;1392;1393;1395;1441;1657;1658;1668;1690;1798;1799;1841;1947;2252;2581;2582;2759;3233;3319;3320;3793;3840;3841;3847;3849;3850;3851;3852;3853;3854;3855;3857;3959;4109;4359;5701;5702;5724;5726;5785;6180	22;109;110;179;971;972;1609;1724;1725;1727;1779;2045;2046;2047;2059;2060;2092;2258;2259;2260;2261;2262;2322;2323;2460;2461;2837;3245;3246;3462;4095;4207;4208;4209;4763;4824;4825;4833;4834;4836;4837;4838;4839;4840;4841;4842;4843;4845;4975;5173;5485;7148;7149;7150;7173;7175;7251;7252;7728;7729	32;160;161;162;258;259;1360;1361;1362;2269;2270;2430;2431;2433;2434;2511;2512;2874;2875;2876;2877;2878;2895;2896;2897;2898;2940;3214;3215;3216;3217;3218;3219;3306;3307;3308;3512;3513;3514;4028;4598;4599;4924;4925;5773;5774;5930;5931;5932;5933;5934;6712;6713;6804;6805;6806;6807;6819;6820;6822;6823;6824;6825;6826;6827;6828;6829;6830;6831;6832;6833;6834;6836;6837;7021;7300;7301;7738;10075;10076;1007…	32;160;258;1362;2270;2430;2431;2434;2512;2875;2877;2896;2940;3215;3218;3306;3513;4028;4598;4599;4925;5774;5931;6712;6804;6807;6820;6822;6823;6824;6825;6828;6829;6834;6837;7021;7301;7738;10075;10109;10113;10216;10891	475;476;477;478;479;480;481;482;483;484;485;486;487;488;489;490;491;492;493;494;495;496;497;498;499;500;501;502;503;504;505;506;507;508	105;121;125;226;306;326;334;336;346;349;357;360;367;369;404;419;427;437;441;457;465;486;490;511;518;525;529;532;537;551;592;596;607;611
Q92841;Q92841-3;Q92841-2;Q92841-1	Q92841;Q92841-3;Q92841-2;Q92841-1	27;27;27;27	18;18;18;18	18;18;18;18	Probable ATP-dependent RNA helicase DDX17	DDX17	>sp|Q92841|DDX17_HUMAN Probable ATP-dependent RNA helicase DDX17 OS=Homo sapiens GN=DDX17 PE=1 SV=2;>sp|Q92841-3|DDX17_HUMAN Isoform 4 of Probable ATP-dependent RNA helicase DDX17 OS=Homo sapiens GN=DDX17;>sp|Q92841-2|DDX17_HUMAN Isoform 3 of Probable ATP-	4	27	18	18	37.2	25.4	25.4	80.272	729	729;652;652;650	4.13e-184	0.80421	0.99493	11.458	21	2567000000	1372700000	1194300000				826	406;936;1157;1576;1648;1863;2006;2038;2677;2828;2834;2953;3228;3251;3439;3626;3831;3966;4341;4448;4952;4995;5006;5240;5274;5721;6053	False;True;True;True;False;False;True;False;False;False;True;True;True;True;True;True;False;True;True;False;True;True;False;True;True;True;True	411;946;1170;1596;1669;1888;2031;2063;2710;2864;2870;2989;3269;3292;3484;3674;3888;4029;4407;4514;5028;5071;5082;5322;5356;5811;6151	499;500;1166;1453;1963;2061;2384;2561;2597;3404;3405;3605;3612;3784;4144;4169;4408;4624;4625;4883;5063;5064;5543;5672;6316;6370;6384;6675;6717;6718;7283;7694	699;700;701;702;1649;1650;2061;2757;2899;3397;3398;3645;3646;3695;4836;4837;4838;4839;5122;5129;5362;5843;5875;5876;6216;6514;6515;6516;6890;6891;7157;7158;7159;7160;7818;7998;7999;8891;8892;8968;8992;8993;9406;9465;9466;9467;9468;10262;10263;10830	700;1650;2061;2757;2899;3398;3645;3695;4839;5122;5129;5362;5843;5875;6216;6514;6891;7158;7818;7999;8892;8968;8993;9406;9468;10262;10830	257;940;941;942;943;944	330;333;354;410;414;549
P52597	P52597	10	9	9	Heterogeneous nuclear ribonucleoprotein F;Heterogeneous nuclear ribonucleoprotein F, N-terminally processed	HNRNPF	>sp|P52597|HNRPF_HUMAN Heterogeneous nuclear ribonucleoprotein F OS=Homo sapiens GN=HNRNPF PE=1 SV=3	1	10	9	9	33	30.6	30.6	45.671	415	415	2.18e-65	0.80557	1.0137	15.149	13	919990000	510300000	409700000				415	837;1492;2222;2652;3832;4431;5077;5148;5643;6145	True;True;True;True;True;True;True;True;False;True	846;1512;2250;2685;3889;4497;5156;5228;5732;6245	1043;1865;1866;2834;2835;3374;3375;4884;5653;6480;6565;7182;7183;7812;7813	1470;2621;2622;2623;2624;4025;4026;4790;4791;4792;6892;6893;7973;9127;9243;9244;10122;10123;10124;11007;11008;11009;11010	1470;2621;4026;4790;6893;7973;9127;9243;10124;11009	510;511;512;513;514	2;93;202;271;293
Q12788	Q12788	4	4	4	Transducin beta-like protein 3	TBL3	>sp|Q12788|TBL3_HUMAN Transducin beta-like protein 3 OS=Homo sapiens GN=TBL3 PE=1 SV=2	1	4	4	4	5.4	5.4	5.4	89.034	808	808	4.74e-09	0.80609	1.007	30.406	4	34200000	19296000	14904000				571	31;2256;5160;5825	True;True;True;True	31;2284;5240;5919	37;2878;6578;7410;7411	56;4084;9263;10441;10442	56;4084;9263;10441
P18621	P18621	11	11	11	60S ribosomal protein L17	RPL17	>sp|P18621|RL17_HUMAN 60S ribosomal protein L17 OS=Homo sapiens GN=RPL17 PE=1 SV=3	1	11	11	11	56	56	56	21.397	184	184	4.82e-100	0.80649	0.98144	11.415	17	1953700000	1068200000	885500000				252	1231;1232;1862;2558;2915;3908;4258;4477;4633;6214;6273	True;True;True;True;True;True;True;True;True;True;True	1244;1245;1887;2591;2951;3971;4323;4543;4702;6314;6374	1541;1542;1543;1544;2381;2382;2383;3258;3731;3732;3733;4989;5444;5709;5923;5924;7903;7904;7972	2176;2177;2178;2179;2180;3393;3394;3395;3396;4615;4616;5289;5290;5291;5292;5293;7041;7679;7680;8046;8341;8342;8343;8344;11141;11142;11143;11238;11239	2176;2180;3396;4615;5291;7041;7679;8046;8344;11141;11238	266;267;268	94;140;148
P62861	P62861	3	3	3	40S ribosomal protein S30	FAU	>sp|P62861|RS30_HUMAN 40S ribosomal protein S30 OS=Homo sapiens GN=FAU PE=1 SV=1	1	3	3	3	20.3	20.3	20.3	6.6478	59	59	1.8e-15	0.80664	0.97678	31.757	5	1070600000	578420000	492200000				493	1581;1582;4507	True;True;True	1601;1602;4574	1970;1971;1972;5751;5752	2765;2766;2767;2768;8102;8103	2766;2767;8102
P09661	P09661	3	3	3	U2 small nuclear ribonucleoprotein A	SNRPA1	>sp|P09661|RU2A_HUMAN U2 small nuclear ribonucleoprotein A OS=Homo sapiens GN=SNRPA1 PE=1 SV=2	1	3	3	3	14.5	14.5	14.5	28.415	255	255	1.27e-16	0.80672	1.0276	25.362	3	97870000	53016000	44854000				196	1882;3598;4877	True;True;True	1907;3644;4952	2407;4585;6229	3429;3430;6464;8773;8774	3430;6464;8773
Q15233	Q15233	33	33	30	Non-POU domain-containing octamer-binding protein	NONO	>sp|Q15233|NONO_HUMAN Non-POU domain-containing octamer-binding protein OS=Homo sapiens GN=NONO PE=1 SV=4	1	33	33	30	57.7	57.7	57.5	54.231	471	471	0	0.80689	1.004	14.599	62	13518000000	7556000000	5962000000				658	45;46;177;178;318;319;584;585;586;652;653;787;1140;1338;1420;1618;1837;1838;2012;2116;2902;3145;3146;3765;3800;4235;4349;4411;4418;4564;4565;4601;5558	True;True;True;True;True;True;True;True;True;True;True;True;True;True;True;True;True;True;True;True;True;True;True;True;True;True;True;True;True;True;True;True;True	47;48;180;181;322;323;591;592;593;660;661;795;1152;1153;1353;1354;1437;1438;1639;1862;1863;2037;2141;2142;2938;3183;3184;3185;3815;3856;4300;4415;4477;4484;4631;4632;4633;4670;5643;5644	57;58;59;60;210;211;384;385;386;387;716;717;718;719;720;802;803;804;805;974;1432;1433;1434;1675;1676;1677;1774;1775;1776;2019;2020;2350;2351;2352;2568;2688;2689;2690;2691;3713;3714;3715;4035;4036;4037;4038;4039;4040;4041;4789;4790;4791;4844;5417;5418;5554;5555;5629;5638;5837;5838;5839;5840;5888;7081;7082	83;84;85;86;87;88;303;304;305;544;545;546;547;1003;1004;1005;1006;1007;1008;1009;1010;1116;1117;1118;1119;1120;1121;1122;1123;1365;1366;2030;2031;2032;2033;2034;2358;2359;2360;2361;2362;2363;2503;2504;2505;2506;2507;2835;2836;2837;2838;2839;2840;3345;3346;3347;3348;3349;3350;3655;3825;3826;3827;3828;3829;3830;5266;5267;5268;5695;5696;5697;5698;5699;5700;5701;5702;5703;5704;6749;6750;6751;6835;764…	84;88;303;305;545;547;1004;1009;1010;1116;1123;1366;2034;2358;2505;2837;3346;3350;3655;3830;5266;5696;5702;6751;6835;7646;7834;7938;7951;8221;8223;8293;9978	829;830;831;832;833;834;835;836;837;838;839;840;841;842;843;844;845;846	90;132;227;269;277;298;300;310;312;326;384;387;389;393;401;419;420;441
Q8N684-3;Q8N684;Q8N684-2	Q8N684-3;Q8N684;Q8N684-2	3;3;3	3;3;3	3;3;3	Cleavage and polyadenylation specificity factor subunit 7	CPSF7	>sp|Q8N684-3|CPSF7_HUMAN Isoform 3 of Cleavage and polyadenylation specificity factor subunit 7 OS=Homo sapiens GN=CPSF7;>sp|Q8N684|CPSF7_HUMAN Cleavage and polyadenylation specificity factor subunit 7 OS=Homo sapiens GN=CPSF7 PE=1 SV=1;>sp|Q8N684-2|CPSF7_	3	3	3	3	6	6	6	56.374	514	514;471;462	2.97e-12	0.80699	1.0324	2.7959	2	65386000	30724000	34662000				784	3327;4397;5342	True;True;True	3369;4463;5425	4269;5613;6800	6022;7913;9584	6022;7913;9584
P62847;P62847-3;P62847-2	P62847;P62847-3;P62847-2	6;6;6	6;6;6	6;6;6	40S ribosomal protein S24	RPS24	>sp|P62847|RS24_HUMAN 40S ribosomal protein S24 OS=Homo sapiens GN=RPS24 PE=1 SV=1;>sp|P62847-3|RS24_HUMAN Isoform 3 of 40S ribosomal protein S24 OS=Homo sapiens GN=RPS24;>sp|P62847-2|RS24_HUMAN Isoform 2 of 40S ribosomal protein S24 OS=Homo sapiens GN=RPS	3	6	6	6	40.6	40.6	40.6	15.423	133	133;132;130	6.34e-33	0.80762	1.0299	9.4516	8	1020200000	529240000	490970000				489	2904;3852;4391;5213;5400;5408	True;True;True;True;True;True	2940;3910;4457;5295;5483;5484;5492	3717;3718;4909;5607;6638;6866;6867;6878	5271;5272;5273;6926;6927;7904;9349;9670;9671;9672;9673;9691;9692;9693;9694	5273;6926;7904;9349;9671;9694	600;601;602	1;23;74
Q5SY16	Q5SY16	2	2	2	Polynucleotide 5-hydroxyl-kinase NOL9	NOL9	>sp|Q5SY16|NOL9_HUMAN Polynucleotide 5-hydroxyl-kinase NOL9 OS=Homo sapiens GN=NOL9 PE=1 SV=1	1	2	2	2	2.6	2.6	2.6	79.322	702	702	3.81e-05	0.80786	1.0263	18.032	2	19393000	9562100	9831100				704	451;4776	True;True	456;4851	561;6103	792;8597	792;8597
P62266	P62266	5	5	5	40S ribosomal protein S23	RPS23	>sp|P62266|RS23_HUMAN 40S ribosomal protein S23 OS=Homo sapiens GN=RPS23 PE=1 SV=3	1	5	5	5	30.1	30.1	30.1	15.807	143	143	2.27e-24	0.80817	0.99568	4.2172	8	1662100000	893230000	768830000				469	386;1787;2737;2793;5503	True;True;True;True;True	391;1812;2772;2829;5588	475;476;2278;2279;3480;3557;3558;7000	669;670;3240;3241;3242;4952;4953;5061;5062;5063;9872;9873	669;3242;4953;5063;9873
P22695	P22695	5	5	5	Cytochrome b-c1 complex subunit 2, mitochondrial	UQCRC2	>sp|P22695|QCR2_HUMAN Cytochrome b-c1 complex subunit 2, mitochondrial OS=Homo sapiens GN=UQCRC2 PE=1 SV=3	1	5	5	5	17.7	17.7	17.7	48.442	453	453	1.78e-15	0.80822	1.0257	35.653	4	172320000	93070000	79246000				265	519;3492;4455;4893;6124	True;True;True;True;True	525;3538;4521;4968;6223	638;4471;5680;6247;7782	894;6305;6306;8009;8799;10962	894;6305;8009;8799;10962	282;283	240;438
Q15738	Q15738	3	3	3	Sterol-4-alpha-carboxylate 3-dehydrogenase, decarboxylating	NSDHL	>sp|Q15738|NSDHL_HUMAN Sterol-4-alpha-carboxylate 3-dehydrogenase, decarboxylating OS=Homo sapiens GN=NSDHL PE=1 SV=2	1	3	3	3	8.8	8.8	8.8	41.9	373	373	5.53e-07	0.80844	1.0075	61.611	3	76929000	35604000	41325000				674	861;1387;2531	True;True;True	870;1404;2563	1076;1736;3224	1521;2449;4571	1521;2449;4571
Q13162	Q13162	5	2	2	Peroxiredoxin-4	PRDX4	>sp|Q13162|PRDX4_HUMAN Peroxiredoxin-4 OS=Homo sapiens GN=PRDX4 PE=1 SV=1	1	5	2	2	16.2	9.2	9.2	30.54	271	271	3.17e-19	0.80907	1.0206	5.874	2	93772000	52903000	40869000				590	1867;1868;2572;5035;5925	False;False;True;False;True	1892;1893;2605;5112;6020	2388;2389;3273;3274;6421;7527	3403;3404;3405;4637;4638;9042;10596	3403;3405;4638;9042;10596
Q99459	Q99459	11	11	11	Cell division cycle 5-like protein	CDC5L	>sp|Q99459|CDC5L_HUMAN Cell division cycle 5-like protein OS=Homo sapiens GN=CDC5L PE=1 SV=2	1	11	11	11	19.1	19.1	19.1	92.25	802	802	3.3e-43	0.8094	1.0176	44.632	12	472760000	255880000	216880000				873	1249;2035;2290;2879;3181;3671;4475;4760;5089;5229;6090	True;True;True;True;True;True;True;True;True;True;True	1262;2060;2318;2915;3220;3719;4541;4832;5168;5311;6189	1566;2594;2918;3684;4081;4679;4680;5707;6076;6494;6659;6660;7739	2210;3692;4139;5229;5755;6590;6591;8044;8560;9142;9143;9379;9380;9381;10902;10903	2210;3692;4139;5229;5755;6590;8044;8560;9143;9380;10903
Q9UNX4	Q9UNX4	3	3	3	WD repeat-containing protein 3	WDR3	>sp|Q9UNX4|WDR3_HUMAN WD repeat-containing protein 3 OS=Homo sapiens GN=WDR3 PE=1 SV=1	1	3	3	3	2.7	2.7	2.7	106.1	943	943	3.66e-09	0.80972	1.0274	2.4037	3	54444000	30085000	24359000				1028	633;690;2495	True;True;True	641;698;2526	779;853;3181	1087;1088;1195;4508;4509	1087;1195;4508
O14617-5;O14617;O14617-4;O14617-2;O14617-3	O14617-5;O14617;O14617-4;O14617-2;O14617-3	4;4;4;3;3	4;4;4;3;3	4;4;4;3;3	AP-3 complex subunit delta-1	AP3D1	>sp|O14617-5|AP3D1_HUMAN Isoform 5 of AP-3 complex subunit delta-1 OS=Homo sapiens GN=AP3D1;>sp|O14617|AP3D1_HUMAN AP-3 complex subunit delta-1 OS=Homo sapiens GN=AP3D1 PE=1 SV=1;>sp|O14617-4|AP3D1_HUMAN Isoform 4 of AP-3 complex subunit delta-1 OS=Homo sa	5	4	4	4	4.8	4.8	4.8	136.65	1215	1215;1153;1021;1112;984	2.78e-16	0.81069	1.0281	35.787	2	52879000	30055000	22824000				45	928;4052;4199;5970	True;True;True;True	938;4115;4264;6067	1158;5185;5371;7591	1638;7318;7584;10693	1638;7318;7584;10693
O43747-2;O43747	O43747-2;O43747	5;5	5;5	5;5	AP-1 complex subunit gamma-1	AP1G1	>sp|O43747-2|AP1G1_HUMAN Isoform 2 of AP-1 complex subunit gamma-1 OS=Homo sapiens GN=AP1G1;>sp|O43747|AP1G1_HUMAN AP-1 complex subunit gamma-1 OS=Homo sapiens GN=AP1G1 PE=1 SV=5	2	5	5	5	6.1	6.1	6.1	91.722	825	825;822	1.05e-09	0.81094	1.0275	15.44	4	121620000	66612000	55009000				82	2871;3682;4035;5708;6286	True;True;True;True;True	2907;3730;4098;5798;6387	3672;4691;5159;7269;7986	5212;6606;7283;10241;10242;11255	5212;6606;7283;10241;11255	87	231
Q14677-3;Q14677;Q14677-2	Q14677-3;Q14677;Q14677-2	2;2;2	2;2;2	2;2;2	Clathrin interactor 1	CLINT1	>sp|Q14677-3|EPN4_HUMAN Isoform 3 of Clathrin interactor 1 OS=Homo sapiens GN=CLINT1;>sp|Q14677|EPN4_HUMAN Clathrin interactor 1 OS=Homo sapiens GN=CLINT1 PE=1 SV=1;>sp|Q14677-2|EPN4_HUMAN Isoform 2 of Clathrin interactor 1 OS=Homo sapiens GN=CLINT1	3	2	2	2	4	4	4	70.294	643	643;625;625	1.5e-23	0.81107	1.0317	30.064	2	62881000	37240000	25640000				634	2157;4259	True;True	2184;4324	2744;5445	3897;3898;7681	3898;7681
Q9NSV4;Q9NSV4-4;Q9NSV4-5;Q9NSV4-6;Q9NSV4-7;Q9NSV4-1;Q9NSV4-2	Q9NSV4;Q9NSV4-4;Q9NSV4-5;Q9NSV4-6;Q9NSV4-7;Q9NSV4-1;Q9NSV4-2	3;3;3;3;2;2;2	3;3;3;3;2;2;2	3;3;3;3;2;2;2	Protein diaphanous homolog 3	DIAPH3	>sp|Q9NSV4|DIAP3_HUMAN Protein diaphanous homolog 3 OS=Homo sapiens GN=DIAPH3 PE=1 SV=4;>sp|Q9NSV4-4|DIAP3_HUMAN Isoform 4 of Protein diaphanous homolog 3 OS=Homo sapiens GN=DIAPH3;>sp|Q9NSV4-5|DIAP3_HUMAN Isoform 5 of Protein diaphanous homolog 3 OS=Homo	7	3	3	3	2.8	2.8	2.8	136.92	1193	1193;1182;1147;1123;1112;849;691	1.2e-14	0.81272	1.0247	3.5707	3	37985000	20465000	17520000				968	1382;2550;3946	True;True;True	1399;2583;4009	1731;3247;5040	2439;4600;4601;7121	2439;4601;7121
P54136;P54136-2	P54136;P54136-2	18;16	18;16	18;16	Arginine--tRNA ligase, cytoplasmic	RARS	>sp|P54136|SYRC_HUMAN Arginine--tRNA ligase, cytoplasmic OS=Homo sapiens GN=RARS PE=1 SV=2;>sp|P54136-2|SYRC_HUMAN Isoform Monomeric of Arginine--tRNA ligase, cytoplasmic OS=Homo sapiens GN=RARS	2	18	18	18	31.2	31.2	31.2	75.378	660	660;588	2.65e-116	0.81272	1.0057	21.327	22	1566100000	811230000	754860000				424	604;1101;1699;1750;1930;2505;2683;3004;3392;3428;3516;3830;3835;4070;4662;5015;5555;5783	True;True;True;True;True;True;True;True;True;True;True;True;True;True;True;True;True;True	611;1112;1720;1775;1955;2536;2717;3040;3434;3470;3562;3887;3893;4133;4732;5091;5640;5876	742;1385;2141;2142;2230;2470;3194;3413;3414;3843;4346;4389;4495;4496;4882;4890;5206;5957;6395;7077;7078;7362	1040;1041;1970;3024;3025;3026;3172;3173;3527;3528;4530;4852;4853;4854;4855;4856;5440;5441;6131;6132;6193;6194;6338;6339;6340;6888;6889;6901;7350;8393;8394;9008;9973;9974;10373;10374	1041;1970;3025;3172;3527;4530;4854;5441;6132;6193;6339;6888;6901;7350;8393;9008;9973;10373	529;530;531;532;533;534	73;463;523;554;635;645
P49411	P49411	8	8	8	Elongation factor Tu, mitochondrial	TUFM	>sp|P49411|EFTU_HUMAN Elongation factor Tu, mitochondrial OS=Homo sapiens GN=TUFM PE=1 SV=2	1	8	8	8	23.2	23.2	23.2	49.541	452	452	1.71e-52	0.81292	1.0335	25.058	9	507860000	282090000	225760000				388	105;792;805;1096;1904;2024;3308;5467	True;True;True;True;True;True;True;True	107;801;814;1107;1929;2049;3350;5552	126;982;983;999;1378;2431;2432;2580;4247;6958	182;1378;1379;1402;1403;1959;1960;3466;3467;3468;3672;5988;5989;9808;9809	182;1379;1403;1959;3466;3672;5989;9809	449;450	308;340
P52948;P52948-5;P52948-2;P52948-6	P52948;P52948-5;P52948-2;P52948-6	2;2;2;2	2;2;2;2	2;2;2;2	Nuclear pore complex protein Nup98-Nup96;Nuclear pore complex protein Nup98;Nuclear pore complex protein Nup96	NUP98	>sp|P52948|NUP98_HUMAN Nuclear pore complex protein Nup98-Nup96 OS=Homo sapiens GN=NUP98 PE=1 SV=4;>sp|P52948-5|NUP98_HUMAN Isoform 5 of Nuclear pore complex protein Nup98-Nup96 OS=Homo sapiens GN=NUP98;>sp|P52948-2|NUP98_HUMAN Isoform 2 of Nuclear pore co	4	2	2	2	1.4	1.4	1.4	197.58	1817	1817;1800;1726;1714	0.007411	0.81401	1.0233	4.3166	2	30836000	16757000	14079000				417	4139;4881	True;True	4204;4956	5295;6235	7479;8781	7479;8781
P04406	P04406	9	9	9	Glyceraldehyde-3-phosphate dehydrogenase	GAPDH	>sp|P04406|G3P_HUMAN Glyceraldehyde-3-phosphate dehydrogenase OS=Homo sapiens GN=GAPDH PE=1 SV=3	1	9	9	9	38.2	38.2	38.2	36.053	335	335	4.92e-125	0.81431	1.0367	11.285	11	949060000	523150000	425900000				151	2448;3256;3662;3663;5666;5668;5678;5860;5985	True;True;True;True;True;True;True;True;True	2478;3297;3710;3711;5755;5757;5767;5954;6082	3123;4175;4668;4669;7212;7213;7214;7218;7231;7451;7610;7611	4419;4420;5886;5887;6576;6577;6578;6579;10161;10162;10163;10164;10171;10189;10496;10716;10717;10718	4419;5886;6577;6578;10164;10171;10189;10496;10718	130;131;132;133;134	130;133;175;328;331
Q15029;Q15029-2	Q15029;Q15029-2	18;18	17;17	17;17	116 kDa U5 small nuclear ribonucleoprotein component	EFTUD2	>sp|Q15029|U5S1_HUMAN 116 kDa U5 small nuclear ribonucleoprotein component OS=Homo sapiens GN=EFTUD2 PE=1 SV=1;>sp|Q15029-2|U5S1_HUMAN Isoform 2 of 116 kDa U5 small nuclear ribonucleoprotein component OS=Homo sapiens GN=EFTUD2	2	18	17	17	21.8	20.8	20.8	109.43	972	972;937	9.79e-90	0.81459	1.0379	35.072	17	946350000	497810000	448540000				651	147;1081;1383;1503;1766;1920;2292;2470;2658;3159;3708;4727;4809;5025;5776;5835;6026;6119	True;True;True;True;False;True;True;True;True;True;True;True;True;True;True;True;True;True	150;1092;1400;1523;1791;1945;2320;2501;2691;3198;3756;4799;4884;5102;5868;5929;6124;6218	178;1357;1732;1878;2249;2457;2458;2920;3153;3382;4056;4717;6039;6146;6408;7351;7352;7423;7660;7777	257;1930;2440;2441;2442;2638;3201;3507;3508;3509;3510;4141;4142;4470;4802;4803;5725;6643;8504;8505;8661;8662;9024;10358;10359;10460;10784;10956;10957	257;1930;2441;2638;3201;3507;4142;4470;4803;5725;6643;8504;8661;9024;10358;10460;10784;10956	815;816;817	687;822;957
P62249	P62249	9	9	9	40S ribosomal protein S16	RPS16	>sp|P62249|RS16_HUMAN 40S ribosomal protein S16 OS=Homo sapiens GN=RPS16 PE=1 SV=2	1	9	9	9	57.5	57.5	57.5	16.445	146	146	1.51e-30	0.816	0.99883	8.4972	11	3019200000	1641400000	1377900000				467	352;1115;1329;1948;3330;5108;5296;5821;6288	True;True;True;True;True;True;True;True;True	356;1126;1344;1973;3372;5187;5378;5915;6389	428;1400;1401;1663;2489;4272;6516;6741;7405;7406;7989	606;1988;1989;2340;2341;3552;6026;6027;9173;9496;9497;10434;10435;10436;11259;11260	606;1988;2341;3552;6027;9173;9496;10436;11260
P17844	P17844	46	46	37	Probable ATP-dependent RNA helicase DDX5	DDX5	>sp|P17844|DDX5_HUMAN Probable ATP-dependent RNA helicase DDX5 OS=Homo sapiens GN=DDX5 PE=1 SV=1	1	46	46	37	65	65	52.8	69.147	614	614	0	0.81606	1.0168	14.543	55	20925000000	11265000000	9659900000				244	198;406;754;875;881;935;983;1156;1414;1575;1648;1759;1794;1863;2038;2100;2101;2677;2828;2835;3227;3430;3431;3831;3965;4232;4393;4448;4470;4492;4609;4610;4768;4816;4954;5006;5104;5105;5199;5254;5255;5313;5418;5419;6074;6075	True;True;True;True;True;True;True;True;True;True;True;True;True;True;True;True;True;True;True;True;True;True;True;True;True;True;True;True;True;True;True;True;True;True;True;True;True;True;True;True;True;True;True;True;True;True	201;411;762;884;890;945;994;1169;1431;1595;1669;1784;1819;1888;2063;2125;2126;2710;2864;2871;3268;3472;3473;3474;3888;4028;4297;4459;4514;4536;4559;4678;4679;4840;4891;5030;5082;5183;5184;5281;5336;5337;5395;5502;5503;6173;6174	233;499;500;936;937;1093;1100;1165;1231;1451;1452;1767;1961;1962;2061;2242;2290;2291;2384;2597;2668;2669;2670;3404;3405;3605;3613;4143;4391;4392;4393;4394;4395;4883;5061;5062;5412;5609;5672;5699;5731;5896;5897;6084;6154;6318;6319;6384;6511;6512;6513;6620;6692;6693;6760;6761;6890;6891;7721;7722	334;335;699;700;701;702;1310;1311;1312;1545;1556;1647;1648;1742;2057;2058;2059;2060;2494;2752;2753;2754;2755;2756;2899;3189;3190;3256;3257;3258;3397;3398;3695;3799;3800;3801;3802;4836;4837;4838;4839;5122;5130;5841;5842;6196;6197;6198;6199;6200;6890;6891;7153;7154;7155;7156;7640;7906;7907;7908;7909;7998;7999;8033;8034;8080;8303;8304;8305;8569;8671;8894;8895;8896;8897;8898;8992;8993;9164;9165;9166;…	334;700;1312;1545;1556;1647;1742;2058;2494;2755;2899;3189;3257;3398;3695;3799;3802;4839;5122;5130;5841;6196;6199;6891;7155;7640;7908;7999;8034;8080;8303;8305;8569;8671;8897;8993;9164;9169;9326;9428;9429;9524;9710;9711;10877;10879	250;251;252;253;254;255;256;257	106;134;253;256;277;333;337;369
Q969Q0	Q969Q0	8	8	1	60S ribosomal protein L36a-like	RPL36AL	>sp|Q969Q0|RL36L_HUMAN 60S ribosomal protein L36a-like OS=Homo sapiens GN=RPL36AL PE=1 SV=3	1	8	8	1	40.6	40.6	9.4	12.469	106	106	5.39e-62	0.81696	1.0119	10.378	9	1660300000	876970000	783350000				836	628;1845;2122;2123;2124;2801;2906;4432	True;True;True;True;True;True;True;True	636;1870;2148;2149;2150;2837;2942;4498	770;2361;2362;2699;2700;2701;2702;3569;3720;5654	1078;3362;3363;3364;3840;3841;3842;3843;3844;3845;5076;5275;7974;7975	1078;3364;3840;3842;3844;5076;5275;7975
P22626;P22626-2	P22626;P22626-2	33;32	33;32	32;31	Heterogeneous nuclear ribonucleoproteins A2/B1	HNRNPA2B1	>sp|P22626|ROA2_HUMAN Heterogeneous nuclear ribonucleoproteins A2/B1 OS=Homo sapiens GN=HNRNPA2B1 PE=1 SV=2;>sp|P22626-2|ROA2_HUMAN Isoform A2 of Heterogeneous nuclear ribonucleoproteins A2/B1 OS=Homo sapiens GN=HNRNPA2B1	2	33	33	32	73.9	73.9	73.9	37.429	353	353;341	0	0.81706	0.99765	15.648	77	55236000000	29875000000	25362000000				264	942;943;1014;1015;1036;1037;1137;1706;1718;1719;1722;1723;1761;1772;1778;2315;2849;2850;3120;3138;3139;3601;3602;3603;4069;4203;4214;4273;4521;4522;5279;6174;6175	True;True;True;True;True;True;True;True;True;True;True;True;True;True;True;True;True;True;True;True;True;True;True;True;True;True;True;True;True;True;True;True;True	952;953;1025;1026;1047;1048;1149;1727;1740;1741;1744;1745;1746;1786;1797;1803;2343;2885;2886;3158;3176;3177;3647;3648;3649;3650;3651;4132;4268;4279;4338;4339;4588;4589;5361;6274;6275	1176;1177;1178;1272;1273;1274;1275;1303;1304;1429;2149;2150;2179;2180;2181;2182;2183;2184;2187;2188;2189;2190;2191;2192;2244;2257;2269;2946;3636;3637;3638;3639;3640;3641;3642;3643;3644;3645;3646;3647;3648;3991;3992;3993;3994;4015;4016;4017;4018;4019;4020;4021;4022;4023;4024;4025;4026;4589;4590;4591;4592;4593;4594;4595;5204;5205;5376;5390;5461;5462;5779;5780;5781;5782;6723;7846;7847;7848;7849;7850	1666;1667;1668;1669;1802;1803;1804;1805;1806;1807;1808;1850;1851;2027;3033;3034;3035;3036;3084;3085;3086;3087;3088;3089;3090;3091;3092;3093;3098;3099;3100;3101;3102;3103;3104;3105;3106;3107;3108;3193;3194;3212;3213;3228;3229;4175;4176;5164;5165;5166;5167;5168;5169;5170;5171;5172;5173;5174;5175;5176;5177;5178;5179;5180;5181;5182;5183;5631;5632;5633;5634;5635;5636;5663;5664;5665;5666;5667;5668;5669…	1666;1669;1803;1806;1850;1851;2027;3036;3085;3091;3101;3102;3194;3212;3228;4176;5165;5177;5632;5669;5680;6470;6472;6478;7349;7590;7610;7706;8145;8149;9473;11060;11064	277;278;279;280;281	53;72;79;193;327
Q8TC12;Q8TC12-2	Q8TC12;Q8TC12-2	3;2	3;2	3;2	Retinol dehydrogenase 11	RDH11	>sp|Q8TC12|RDH11_HUMAN Retinol dehydrogenase 11 OS=Homo sapiens GN=RDH11 PE=1 SV=2;>sp|Q8TC12-2|RDH11_HUMAN Isoform 2 of Retinol dehydrogenase 11 OS=Homo sapiens GN=RDH11	2	3	3	3	11	11	11	35.386	318	318;305	5.17e-13	0.81779	1.0303	11.384	3	116110000	66392000	49713000				796	2409;3005;6024	True;True;True	2439;3041;6122	3072;3844;7657	4348;4349;5442;10781	4349;5442;10781
Q13435	Q13435	12	12	12	Splicing factor 3B subunit 2	SF3B2	>sp|Q13435|SF3B2_HUMAN Splicing factor 3B subunit 2 OS=Homo sapiens GN=SF3B2 PE=1 SV=2	1	12	12	12	18	18	18	100.23	895	895	3.09e-54	0.81806	0.99847	17.488	14	835740000	452560000	383180000				603	1559;1811;1812;1949;2628;2885;2982;4413;5110;5611;5858;6164	True;True;True;True;True;True;True;True;True;True;True;True	1579;1836;1837;1974;2661;2921;3018;4479;5189;5699;5952;6264	1944;2316;2317;2318;2490;3346;3347;3692;3819;5631;5632;6518;7146;7449;7835	2729;2730;3296;3297;3298;3299;3300;3553;4746;4747;4748;4749;4750;5238;5406;5407;7941;7942;7943;9176;10073;10494;11042	2730;3297;3298;3553;4749;5238;5406;7942;9176;10073;10494;11042	754;755;756;757;758;759;760	260;619;636;799;800;808;812
O94906;O94906-2	O94906;O94906-2	11;11	11;11	11;11	Pre-mRNA-processing factor 6	PRPF6	>sp|O94906|PRP6_HUMAN Pre-mRNA-processing factor 6 OS=Homo sapiens GN=PRPF6 PE=1 SV=1;>sp|O94906-2|PRP6_HUMAN Isoform 2 of Pre-mRNA-processing factor 6 OS=Homo sapiens GN=PRPF6	2	11	11	11	14.7	14.7	14.7	106.92	941	941;901	6.19e-58	0.81851	1.031	13.762	10	322400000	182140000	140260000				129	64;267;548;643;1255;1273;1372;2183;2313;2596;3095	True;True;True;True;True;True;True;True;True;True;True	66;271;554;651;1269;1287;1389;2211;2341;2629;3133	79;80;325;674;791;1574;1593;1720;2781;2944;3301;3302;3956	118;119;470;949;1100;2223;2224;2249;2424;3949;3950;4171;4172;4678;4679;5585	118;470;949;1100;2223;2249;2424;3950;4172;4678;5585
P31943	P31943	16	16	10	Heterogeneous nuclear ribonucleoprotein H;Heterogeneous nuclear ribonucleoprotein H, N-terminally processed	HNRNPH1	>sp|P31943|HNRH1_HUMAN Heterogeneous nuclear ribonucleoprotein H OS=Homo sapiens GN=HNRNPH1 PE=1 SV=4	1	16	16	10	45.2	45.2	28.1	49.229	449	449	9.19e-272	0.81882	1.0236	12.614	27	6194000000	3374700000	2819200000				315	825;1086;1887;1891;2237;2593;2859;3833;3848;4225;4906;5012;5643;5944;6143;6289	True;True;True;True;True;True;True;True;True;True;True;True;True;True;True;True	834;1097;1912;1916;2265;2626;2895;3890;3891;3906;4290;4981;4982;5088;5732;6040;6242;6243;6390	1027;1028;1364;1365;2412;2416;2858;2859;3298;3660;4885;4886;4887;4904;5403;5404;6261;6262;6391;6392;7182;7183;7553;7554;7807;7808;7809;7810;7990	1446;1447;1448;1940;1941;3436;3437;3443;3444;4057;4058;4059;4673;4674;5197;6894;6895;6896;6897;6920;6921;7628;7629;8816;8817;9002;9003;9004;9005;10122;10123;10124;10640;10641;10642;10999;11000;11001;11002;11003;11004;11261	1446;1941;3437;3444;4057;4673;5197;6894;6921;7629;8817;9003;10124;10642;10999;11261	346;347;348;349;350;351	1;2;93;271;293;345
Q8TDD1-2;Q8TDD1	Q8TDD1-2;Q8TDD1	11;11	11;11	11;11	ATP-dependent RNA helicase DDX54	DDX54	>sp|Q8TDD1-2|DDX54_HUMAN Isoform 2 of ATP-dependent RNA helicase DDX54 OS=Homo sapiens GN=DDX54;>sp|Q8TDD1|DDX54_HUMAN ATP-dependent RNA helicase DDX54 OS=Homo sapiens GN=DDX54 PE=1 SV=2	2	11	11	11	13.6	13.6	13.6	98.665	882	882;881	6.19e-41	0.81964	1.0183	18.272	11	460080000	254170000	205910000				798	190;321;655;1152;1367;3415;4275;4427;4738;4963;5381	True;True;True;True;True;True;True;True;True;True;True	193;325;663;1165;1384;3457;4341;4493;4810;5039;5464	223;389;390;810;1446;1715;4371;5464;5648;6053;6330;6845	322;550;551;1129;2050;2418;6167;6168;7709;7710;7966;8528;8911;9642;9643	322;551;1129;2050;2418;6168;7710;7966;8528;8911;9642	929	101
P09874	P09874	2	2	2	Poly [ADP-ribose] polymerase 1	PARP1	>sp|P09874|PARP1_HUMAN Poly [ADP-ribose] polymerase 1 OS=Homo sapiens GN=PARP1 PE=1 SV=4	1	2	2	2	2.7	2.7	2.7	113.08	1014	1014	1.92e-11	0.81986	1.0275	25.047	2	42175000	26791000	15384000				197	2892;5407	True;True	2928;5491	3701;6877	5252;9689;9690	5252;9690
O60832;O60832-2	O60832;O60832-2	8;7	8;7	8;7	H/ACA ribonucleoprotein complex subunit 4	DKC1	>sp|O60832|DKC1_HUMAN H/ACA ribonucleoprotein complex subunit 4 OS=Homo sapiens GN=DKC1 PE=1 SV=3;>sp|O60832-2|DKC1_HUMAN Isoform 3 of H/ACA ribonucleoprotein complex subunit 4 OS=Homo sapiens GN=DKC1	2	8	8	8	22.4	22.4	22.4	57.673	514	514;420	3.73e-53	0.82069	1.0504	9.0217	9	387970000	213160000	174810000				102	82;305;1109;3209;4278;4626;4868;5186	True;True;True;True;True;True;True;True	84;309;1120;3250;4344;4695;4943;5266	100;369;1394;4115;4116;5468;5916;6218;6604	148;149;526;527;1982;5804;5805;5806;7715;8332;8757;8758;9302	149;527;1982;5804;7715;8332;8758;9302
P62633-4;P62633;P62633-5;P62633-2;P62633-3	P62633-4;P62633;P62633-5;P62633-2;P62633-3	2;2;2;2;1	2;2;2;2;1	2;2;2;2;1	Cellular nucleic acid-binding protein	CNBP	>sp|P62633-4|CNBP_HUMAN Isoform 4 of Cellular nucleic acid-binding protein OS=Homo sapiens GN=CNBP;>sp|P62633|CNBP_HUMAN Cellular nucleic acid-binding protein OS=Homo sapiens GN=CNBP PE=1 SV=1;>sp|P62633-5|CNBP_HUMAN Isoform 5 of Cellular nucleic acid-bind	5	2	2	2	13.5	13.5	13.5	19.592	178	178;177;172;170;167	6.03e-11	0.82126	1.0405	2.7549	2	22487000	12242000	10245000				480	619;1736	True;True	627;1761	760;761;2213	1067;1068;3146;3147	1068;3146
Q13242	Q13242	10	10	9	Serine/arginine-rich splicing factor 9	SRSF9	>sp|Q13242|SRSF9_HUMAN Serine/arginine-rich splicing factor 9 OS=Homo sapiens GN=SRSF9 PE=1 SV=1	1	10	10	9	43.4	43.4	40.3	25.542	221	221	8.19e-43	0.82176	1.0255	18.479	14	1075900000	600110000	475790000				592	751;802;961;1136;1365;1993;2142;2721;3555;4770	True;True;True;True;True;True;True;True;True;True	759;811;972;1148;1382;2018;2168;2756;3601;4842	932;996;1202;1203;1427;1428;1713;2545;2546;2727;2728;3459;4539;6087;6088	1306;1398;1702;1703;2024;2025;2026;2415;3626;3627;3877;3878;3879;3880;4921;6397;6398;8572;8573	1306;1398;1703;2026;2415;3626;3880;4921;6398;8573	741	149
P55072	P55072	4	4	4	Transitional endoplasmic reticulum ATPase	VCP	>sp|P55072|TERA_HUMAN Transitional endoplasmic reticulum ATPase OS=Homo sapiens GN=VCP PE=1 SV=4	1	4	4	4	6.8	6.8	6.8	89.321	806	806	6.45e-16	0.82196	1.0392	12.538	4	59581000	30275000	29306000				428	3070;3751;3915;4236	True;True;True;True	3107;3800;3978;4301	3924;4772;4997;4998;5419	5545;5546;6726;7051;7052;7647	5545;6726;7052;7647	538	46
Q9UH17;P31941;P31941-2	Q9UH17;P31941;P31941-2	3;3;3	3;3;3	3;3;3	Probable DNA dC->dU-editing enzyme APOBEC-3B;Probable DNA dC->dU-editing enzyme APOBEC-3A	APOBEC3B;APOBEC3A	>sp|Q9UH17|ABC3B_HUMAN Probable DNA dC->dU-editing enzyme APOBEC-3B OS=Homo sapiens GN=APOBEC3B PE=1 SV=1;>sp|P31941|ABC3A_HUMAN Probable DNA dC->dU-editing enzyme APOBEC-3A OS=Homo sapiens GN=APOBEC3A PE=1 SV=3;>sp|P31941-2|ABC3A_HUMAN Isoform 2 of Probab	3	3	3	3	9.4	9.4	9.4	45.924	382	382;199;187	2.64e-10	0.82198	1.0553	7.5082	2	70663000	40227000	30435000				313	155;1452;4037	True;True;True	158;1471;4100	186;1818;5161	268;2564;7285;7286	268;2564;7286
P47914	P47914	2	2	2	60S ribosomal protein L29	RPL29	>sp|P47914|RL29_HUMAN 60S ribosomal protein L29 OS=Homo sapiens GN=RPL29 PE=1 SV=2	1	2	2	2	14.5	14.5	14.5	17.752	159	159	1.51e-13	0.82212	1.012	11.516	2	358550000	203610000	154940000				377	421;3041	True;True	426;3077	520;3890	731;732;5495;5496	732;5495
P11177;P11177-2;P11177-3	P11177;P11177-2;P11177-3	7;7;6	7;7;6	7;7;6	Pyruvate dehydrogenase E1 component subunit beta, mitochondrial	PDHB	>sp|P11177|ODPB_HUMAN Pyruvate dehydrogenase E1 component subunit beta, mitochondrial OS=Homo sapiens GN=PDHB PE=1 SV=3;>sp|P11177-2|ODPB_HUMAN Isoform 2 of Pyruvate dehydrogenase E1 component subunit beta, mitochondrial OS=Homo sapiens GN=PDHB;>sp|P11177-	3	7	7	7	23.7	23.7	23.7	39.233	359	359;341;341	1.5e-67	0.82296	1.0488	28.905	8	289970000	151450000	138520000				209	724;768;1088;2537;5482;5594;6017	True;True;True;True;True;True;True	732;776;1099;2569;5567;5682;6115	897;952;1367;1368;3230;6976;7126;7650	1254;1332;1333;1943;1944;4579;4580;9837;9838;10048;10773	1254;1332;1944;4580;9837;10048;10773	205;206;207	133;268;310
Q13509	Q13509	17	6	4	Tubulin beta-3 chain	TUBB3	>sp|Q13509|TBB3_HUMAN Tubulin beta-3 chain OS=Homo sapiens GN=TUBB3 PE=1 SV=2	1	17	6	4	40	14.4	9.8	50.432	450	450	1.68e-232	0.82348	1.0435	28.816	7	233800000	136390000	97406000				604	246;348;1281;1508;1802;1803;2542;2645;2837;3038;3199;3874;3875;4072;4140;4541;6223	False;False;True;False;False;False;False;True;False;False;True;True;True;False;False;False;True	249;250;352;1295;1528;1827;1828;2574;2575;2678;2873;3074;3238;3935;3936;4135;4205;4608;6323	299;300;422;423;1601;1883;1884;1885;2300;2301;2302;2303;2304;2305;3236;3237;3366;3616;3617;3885;3886;3887;4100;4944;4945;4946;4947;5208;5296;5297;5809;5810;7913	430;431;432;596;597;2259;2645;2646;2647;2648;2649;2650;2651;3271;3272;3273;3274;3275;3276;3277;3278;4586;4587;4588;4779;5134;5135;5489;5490;5491;5492;5780;6978;6979;6980;6981;6982;7352;7480;7481;8185;8186;11155;11156	431;596;2259;2650;3272;3278;4587;4779;5135;5490;5780;6978;6982;7352;7480;8185;11155	119;121;122;127;128;129;154;761;762;763	73;164;257;267;293;299;300;330;363;388
P62913;P62913-2	P62913;P62913-2	7;6	7;6	7;6	60S ribosomal protein L11	RPL11	>sp|P62913|RL11_HUMAN 60S ribosomal protein L11 OS=Homo sapiens GN=RPL11 PE=1 SV=2;>sp|P62913-2|RL11_HUMAN Isoform 2 of 60S ribosomal protein L11 OS=Homo sapiens GN=RPL11	2	7	7	7	32.6	32.6	32.6	20.252	178	178;177	6.64e-30	0.82409	0.99452	13.686	11	4152400000	2283700000	1868700000				499	108;426;2626;5726;5897;5898;6116	True;True;True;True;True;True;True	110;431;2659;5816;5991;5992;6215	130;527;3343;7290;7291;7292;7488;7489;7490;7772;7773	187;188;744;4740;4741;10274;10275;10276;10277;10541;10542;10543;10544;10950;10951	188;744;4741;10275;10541;10542;10951	610	163
Q86TN4;Q86TN4-2	Q86TN4;Q86TN4-2	4;3	4;3	4;3	tRNA 2-phosphotransferase 1	TRPT1	>sp|Q86TN4|TRPT1_HUMAN tRNA 2-phosphotransferase 1 OS=Homo sapiens GN=TRPT1 PE=1 SV=2;>sp|Q86TN4-2|TRPT1_HUMAN Isoform 2 of tRNA 2-phosphotransferase 1 OS=Homo sapiens GN=TRPT1	2	4	4	4	19.8	19.8	19.8	27.742	253	253;204	1.98e-33	0.82418	1.0521	7.2932	5	224010000	113120000	110890000				751	343;977;1333;4643	True;True;True;True	347;988;1348;4713	417;1223;1224;1667;5935	588;589;1728;1729;1730;2347;8360;8361	588;1729;2347;8361
O43143	O43143	21	21	20	Putative pre-mRNA-splicing factor ATP-dependent RNA helicase DHX15	DHX15	>sp|O43143|DHX15_HUMAN Putative pre-mRNA-splicing factor ATP-dependent RNA helicase DHX15 OS=Homo sapiens GN=DHX15 PE=1 SV=2	1	21	21	20	29.1	29.1	27.9	90.932	795	795	5.91e-133	0.82438	1.0332	24.974	24	1649100000	876500000	772600000				65	359;478;953;981;1330;1549;2211;2214;2343;2441;2536;2613;4864;4902;4903;5151;5273;5488;5568;5691;6232	True;True;True;True;True;True;True;True;True;True;True;True;True;True;True;True;True;True;True;True;True	363;484;964;992;1345;1569;2239;2242;2373;2471;2568;2646;4939;4977;4978;5231;5355;5573;5655;5781;6333	438;439;592;1192;1229;1664;1934;2819;2820;2823;2986;3115;3116;3229;3328;3329;6213;6256;6257;6258;6569;6716;6983;7096;7246;7247;7923	617;618;834;835;1689;1738;1739;1740;2342;2343;2718;4003;4004;4005;4008;4009;4231;4410;4411;4577;4578;4717;4718;4719;4720;8752;8810;8811;8812;8813;9249;9463;9464;9848;9849;10001;10209;10210;11169	617;835;1689;1739;2343;2718;4005;4008;4231;4411;4577;4719;8752;8810;8811;9249;9463;9848;10001;10209;11169	61;62;63;64;65;66;67;68;69;70;71;72	68;209;212;236;240;246;273;291;494;655;668;699
P46777	P46777	7	7	7	60S ribosomal protein L5	RPL5	>sp|P46777|RL5_HUMAN 60S ribosomal protein L5 OS=Homo sapiens GN=RPL5 PE=1 SV=3	1	7	7	7	27.9	27.9	27.9	34.362	297	297	1.1e-60	0.82487	1.0307	14.877	10	921990000	500060000	421940000				368	1626;2160;2325;2809;4286;5627;5964	True;True;True;True;True;True;True	1647;2187;2353;2845;4352;5716;6061	2031;2032;2033;2747;2748;2960;3579;5477;7164;7579	2853;2854;2855;3901;3902;3903;3904;4193;5087;5088;7728;7729;10098;10099;10675	2853;3901;4193;5088;7729;10099;10675	417;418;419	73;200;208
Q9UNQ2	Q9UNQ2	12	12	12	Probable dimethyladenosine transferase	DIMT1	>sp|Q9UNQ2|DIM1_HUMAN Probable dimethyladenosine transferase OS=Homo sapiens GN=DIMT1 PE=1 SV=1	1	12	12	12	46.3	46.3	46.3	35.236	313	313	2.43e-57	0.82496	1.0314	13.505	11	760150000	416820000	343330000				1025	39;608;3353;3543;3570;3644;3645;4096;4102;4638;4967;5977	True;True;True;True;True;True;True;True;True;True;True;True	40;615;3395;3589;3616;3692;3693;4160;4166;4708;5043;6074	48;49;746;4303;4304;4525;4556;4648;4649;5239;5249;5930;6334;7601	70;71;1045;6072;6073;6376;6419;6420;6547;6548;6549;7397;7398;7416;7417;8354;8915;10704	70;1045;6072;6376;6420;6547;6549;7398;7417;8354;8915;10704	1067;1068;1069	29;70;154
O43172;O43172-2	O43172;O43172-2	1;1	1;1	1;1	U4/U6 small nuclear ribonucleoprotein Prp4	PRPF4	>sp|O43172|PRP4_HUMAN U4/U6 small nuclear ribonucleoprotein Prp4 OS=Homo sapiens GN=PRPF4 PE=1 SV=2;>sp|O43172-2|PRP4_HUMAN Isoform 2 of U4/U6 small nuclear ribonucleoprotein Prp4 OS=Homo sapiens GN=PRPF4	2	1	1	1	2.5	2.5	2.5	58.449	522	522;521	0.010478	0.82565	1.0101	16.804	2	36145000	16844000	19301000				68	3996	TRUE	4059	5099;5100	7200;7201	7200
Q96EP5;Q96EP5-2	Q96EP5;Q96EP5-2	16;14	16;14	16;14	DAZ-associated protein 1	DAZAP1	>sp|Q96EP5|DAZP1_HUMAN DAZ-associated protein 1 OS=Homo sapiens GN=DAZAP1 PE=1 SV=1;>sp|Q96EP5-2|DAZP1_HUMAN Isoform 2 of DAZ-associated protein 1 OS=Homo sapiens GN=DAZAP1	2	16	16	16	41.3	41.3	41.3	43.383	407	407;378	3.06e-234	0.82603	1.0227	36.996	28	6680100000	4208300000	2471800000				849	1424;1442;1443;1708;1967;1968;2363;2364;2365;2773;3140;3854;3986;4939;5070;5071	True;True;True;True;True;True;True;True;True;True;True;True;True;True;True;True	1442;1443;1461;1462;1729;1992;1993;2393;2394;2395;2809;3178;3912;4049;5015;5147;5148;5149	1780;1781;1782;1783;1784;1804;1805;1806;1807;2152;2153;2512;2513;2514;2515;2516;2517;3010;3011;3012;3013;3014;3015;3531;4027;4911;5087;5088;6299;6466;6467;6468;6469;6470;6471	2513;2514;2515;2516;2517;2518;2519;2520;2521;2522;2546;2547;2548;2549;2550;2551;3038;3039;3040;3584;3585;3586;3587;3588;3589;3590;3591;4261;4262;4263;4264;4265;4266;4267;4268;4269;4270;4271;5024;5683;6929;7187;7188;7189;8866;8867;9107;9108;9109;9110;9111;9112;9113;9114;9115;9116	2518;2546;2548;3038;3585;3590;4264;4265;4270;5024;5683;6929;7188;8867;9109;9116	959;960;961;962;963	1;42;144;173;179
Q9Y2W1	Q9Y2W1	15	15	15	Thyroid hormone receptor-associated protein 3	THRAP3	>sp|Q9Y2W1|TR150_HUMAN Thyroid hormone receptor-associated protein 3 OS=Homo sapiens GN=THRAP3 PE=1 SV=2	1	15	15	15	17.7	17.7	17.7	108.66	955	955	2.14e-106	0.82649	1.0415	14.858	17	1460500000	770270000	690180000				1042	455;844;1095;1984;2920;3548;3758;4126;4786;4922;4929;4973;6055;6196;6197	True;True;True;True;True;True;True;True;True;True;True;True;True;True;True	460;853;1106;2009;2956;3594;3808;4190;4861;4998;5005;5049;6153;6296;6297	565;1051;1376;1377;2536;3739;4530;4780;5275;6115;6116;6281;6289;6342;7697;7880;7881;7882	797;1481;1955;1956;1957;1958;3615;5301;5302;6384;6385;6736;6737;7457;8613;8614;8615;8616;8843;8844;8853;8854;8927;8928;10835;11109;11110;11111;11112	797;1481;1958;3615;5301;6384;6737;7457;8615;8844;8853;8927;10835;11109;11111	1075;1076	573;648
P06748;P06748-2;P06748-3	P06748;P06748-2;P06748-3	9;9;8	9;9;8	9;9;8	Nucleophosmin	NPM1	>sp|P06748|NPM_HUMAN Nucleophosmin OS=Homo sapiens GN=NPM1 PE=1 SV=2;>sp|P06748-2|NPM_HUMAN Isoform 2 of Nucleophosmin OS=Homo sapiens GN=NPM1;>sp|P06748-3|NPM_HUMAN Isoform 3 of Nucleophosmin OS=Homo sapiens GN=NPM1	3	9	9	9	34.4	34.4	34.4	32.575	294	294;265;259	1.17e-121	0.82668	1.0157	16.416	11	1067500000	577930000	489550000				168	711;1954;1955;3397;3878;3880;5456;5538;5955	True;True;True;True;True;True;True;True;True	719;1979;1980;3439;3939;3941;5540;5623;6051	880;2495;2496;4351;4951;4952;4954;6940;6941;7055;7056;7057;7567	1232;3560;3561;6139;6140;6987;6988;6989;6990;6991;6993;9784;9785;9786;9787;9788;9945;9946;9947;10661;10662	1232;3560;3561;6140;6991;6993;9787;9946;10662	150;151;152	65;81;278
Q9NY12;Q9NY12-2	Q9NY12;Q9NY12-2	3;3	3;3	3;3	H/ACA ribonucleoprotein complex subunit 1	GAR1	>sp|Q9NY12|GAR1_HUMAN H/ACA ribonucleoprotein complex subunit 1 OS=Homo sapiens GN=GAR1 PE=1 SV=1;>sp|Q9NY12-2|GAR1_HUMAN Isoform 2 of H/ACA ribonucleoprotein complex subunit 1 OS=Homo sapiens GN=GAR1	2	3	3	3	15.7	15.7	15.7	22.348	217	217;199	3.16e-08	0.82715	1.0471	31.364	3	126550000	66309000	60241000				985	732;5529;6001	True;True;True	740;5614;6099	908;7044;7633	1272;9932;10749	1272;9932;10749
Q12931	Q12931	2	2	2	Heat shock protein 75 kDa, mitochondrial	TRAP1	>sp|Q12931|TRAP1_HUMAN Heat shock protein 75 kDa, mitochondrial OS=Homo sapiens GN=TRAP1 PE=1 SV=3	1	2	2	2	3.1	3.1	3.1	80.109	704	704	1.73e-16	0.82786	1.0421	12.17	2	127050000	72731000	54316000				581	150;3448	True;True	153;3493	181;4418	262;6226	262;6226
Q9H0A0	Q9H0A0	17	17	17	N-acetyltransferase 10	NAT10	>sp|Q9H0A0|NAT10_HUMAN N-acetyltransferase 10 OS=Homo sapiens GN=NAT10 PE=1 SV=2	1	17	17	17	18	18	18	115.73	1025	1025	7.41e-67	0.82797	1.0274	18.961	20	1236400000	654500000	581880000				923	180;199;457;827;902;1029;1104;1170;1435;1843;2293;2493;2754;3075;3426;4261;5306	True;True;True;True;True;True;True;True;True;True;True;True;True;True;True;True;True	183;202;462;836;911;1040;1115;1183;1454;1868;2321;2524;2790;3112;3468;4326;5388	213;234;568;1030;1125;1126;1295;1389;1468;1796;2358;2359;2921;3179;3506;3929;4386;4387;5447;5448;6752	308;309;336;337;802;1451;1593;1594;1595;1837;1975;2080;2537;3358;3359;4143;4144;4505;4992;5553;6189;6190;6191;7683;7684;7685;7686;9509;9510	309;337;802;1451;1594;1837;1975;2080;2537;3359;4144;4505;4992;5553;6189;7683;9510	1006;1007;1008;1009	43;530;638;892
P26196	P26196	9	9	9	Probable ATP-dependent RNA helicase DDX6	DDX6	>sp|P26196|DDX6_HUMAN Probable ATP-dependent RNA helicase DDX6 OS=Homo sapiens GN=DDX6 PE=1 SV=2	1	9	9	9	26.7	26.7	26.7	54.416	483	483	2.29e-43	0.82834	1.058	27.175	9	452060000	248020000	204040000				279	1957;2062;2987;3056;4062;4325;4731;4782;5803	True;True;True;True;True;True;True;True;True	1982;2087;3023;3092;4125;4391;4803;4857;5896	2498;2622;3825;3907;5195;5525;6045;6110;7385	3563;3725;5416;5519;7334;7335;7795;7796;8516;8517;8606;10407;10408	3563;3725;5416;5519;7334;7796;8516;8606;10408	303;304;305	42;197;210
P62244	P62244	11	11	11	40S ribosomal protein S15a	RPS15A	>sp|P62244|RS15A_HUMAN 40S ribosomal protein S15a OS=Homo sapiens GN=RPS15A PE=1 SV=2	1	11	11	11	74.6	74.6	74.6	14.839	130	130	2.04e-66	0.82991	1.0418	23.193	13	3560000000	1800800000	1759200000				466	1363;1480;2149;2704;3856;4281;4282;4465;4796;5900;6080	True;True;True;True;True;True;True;True;True;True;True	1380;1500;2176;2739;3914;4347;4348;4531;4871;5994;6179	1710;1711;1850;2736;3440;4913;5472;5473;5693;5694;6130;7493;7727	2409;2410;2411;2412;2602;3888;4893;4894;6932;7721;7722;8023;8024;8025;8026;8027;8634;10547;10888	2412;2602;3888;4893;6932;7721;7722;8027;8634;10547;10888	576;577;578;579	4;41;42;111
Q9HCS7	Q9HCS7	3	3	3	Pre-mRNA-splicing factor SYF1	XAB2	>sp|Q9HCS7|SYF1_HUMAN Pre-mRNA-splicing factor SYF1 OS=Homo sapiens GN=XAB2 PE=1 SV=2	1	3	3	3	4.1	4.1	4.1	100.01	855	855	1.16e-10	0.83078	1.0584	99.006	3	32171000	13519000	18652000				950	2144;4398;4584	True;True;True	2170;4464;4653	2730;5614;5868	3882;7914;8265	3882;7914;8265
Q9UHX1;Q9UHX1-2;Q9UHX1-5;Q9UHX1-3;Q9UHX1-6;Q9UHX1-4	Q9UHX1;Q9UHX1-2;Q9UHX1-5;Q9UHX1-3;Q9UHX1-6;Q9UHX1-4	3;3;3;3;3;3	3;3;3;3;3;3	3;3;3;3;3;3	Poly(U)-binding-splicing factor PUF60	PUF60	>sp|Q9UHX1|PUF60_HUMAN Poly(U)-binding-splicing factor PUF60 OS=Homo sapiens GN=PUF60 PE=1 SV=1;>sp|Q9UHX1-2|PUF60_HUMAN Isoform 2 of Poly(U)-binding-splicing factor PUF60 OS=Homo sapiens GN=PUF60;>sp|Q9UHX1-5|PUF60_HUMAN Isoform 5 of Poly(U)-binding-splic	6	3	3	3	11.3	11.3	11.3	59.875	559	559;542;530;516;513;499	5.32e-07	0.83182	1.0475	1.3023	2	112410000	53346000	59064000				1005	581;4239;5636	True;True;True	588;4304;5725	713;5422;7174	998;7650;10111	998;7650;10111	1051	307
P38159;P38159-2;Q96E39;P38159-3;O75526;Q8N7X1;Q8IZ40	P38159;P38159-2;Q96E39	26;23;15;8;5;1;1	26;23;15;8;5;1;1	26;23;15;8;5;1;1	RNA-binding motif protein, X chromosome;RNA-binding motif protein, X chromosome, N-terminally processed;RNA binding motif protein, X-linked-like-1;RNA binding motif protein, X-linked-like-1, N-terminally processed	RBMX;RBMXL1	>sp|P38159|RBMX_HUMAN RNA-binding motif protein, X chromosome OS=Homo sapiens GN=RBMX PE=1 SV=3;>sp|P38159-2|RBMX_HUMAN Isoform 2 of RNA-binding motif protein, X chromosome OS=Homo sapiens GN=RBMX;>sp|Q96E39|RMXL1_HUMAN RNA binding motif protein, X-linked-	7	26	26	26	56	56	56	42.331	391	391;378;390;196;392;1067;523	1.73e-184	0.83198	1.021	9.1943	34	10904000000	5700200000	5204300000				338	243;293;873;898;933;941;946;1683;1684;1767;1889;1947;1951;2098;2680;2681;2682;3114;4497;4498;4529;4671;5548;5566;5567;6112	True;True;True;True;True;True;True;True;True;True;True;True;True;True;True;True;True;True;True;True;True;True;True;True;True;True	246;297;882;907;943;951;956;1704;1705;1792;1914;1972;1976;2123;2713;2714;2715;2716;3152;4564;4565;4596;4743;5633;5653;5654;6211	294;295;296;355;1091;1119;1163;1174;1175;1182;1183;2117;2118;2250;2414;2488;2492;2666;3408;3409;3410;3411;3412;3976;5737;5738;5795;5972;7069;7092;7093;7094;7095;7766	422;423;424;425;426;427;509;510;1542;1585;1586;1644;1645;1662;1663;1664;1665;1675;1676;1677;1678;2983;2984;2985;2986;3202;3203;3439;3440;3550;3551;3556;3796;4843;4844;4845;4846;4847;4848;4849;4850;4851;5609;5610;8087;8088;8167;8412;8413;9963;9993;9994;9995;9996;9997;9998;9999;10000;10942;10943	424;509;1542;1586;1645;1664;1677;2984;2986;3203;3439;3550;3556;3796;4846;4848;4851;5610;8087;8088;8167;8413;9963;9996;9998;10943	375;376;377;378;379	40;129;136;140;353
Q9UNZ5	Q9UNZ5	2	2	2	Leydig cell tumor 10 kDa protein homolog	C19orf53	>sp|Q9UNZ5|L10K_HUMAN Leydig cell tumor 10 kDa protein homolog OS=Homo sapiens GN=C19orf53 PE=1 SV=1	1	2	2	2	8.1	8.1	8.1	10.576	99	99	0.0011707	0.83279	1.0524	18.19	2	72251000	38188000	34063000				1029	4025;4026	True;True	4088;4089	5149;5150	7271;7272	7271;7272
O43809	O43809	2	2	2	Cleavage and polyadenylation specificity factor subunit 5	NUDT21	>sp|O43809|CPSF5_HUMAN Cleavage and polyadenylation specificity factor subunit 5 OS=Homo sapiens GN=NUDT21 PE=1 SV=1	1	2	2	2	8.4	8.4	8.4	26.227	227	227	4.09e-05	0.83413	1.0656	10.311	2	73966000	38608000	35358000				85	306;5428	True;True	310;5512	370;6901	528;9724	528;9724
P56192	P56192	12	12	12	Methionine--tRNA ligase, cytoplasmic	MARS	>sp|P56192|SYMC_HUMAN Methionine--tRNA ligase, cytoplasmic OS=Homo sapiens GN=MARS PE=1 SV=2	1	12	12	12	15.7	15.7	15.7	101.11	900	900	9.23e-114	0.83419	1.0522	17.8	12	744610000	404690000	339930000				436	344;1748;1866;2663;2664;3086;3246;4087;4095;4343;4655;4795	True;True;True;True;True;True;True;True;True;True;True;True	348;1773;1891;2696;2697;3123;3287;4151;4159;4409;4725;4870	418;2228;2387;3387;3388;3943;4163;5229;5238;5546;5949;6129	590;3170;3401;3402;4810;4811;4812;5569;5867;7379;7395;7396;7823;8380;8381;8632;8633	590;3170;3402;4810;4812;5569;5867;7379;7396;7823;8380;8632	545	552
P39023;Q92901	P39023	18;2	18;2	18;2	60S ribosomal protein L3	RPL3	>sp|P39023|RL3_HUMAN 60S ribosomal protein L3 OS=Homo sapiens GN=RPL3 PE=1 SV=2	2	18	18	18	42.2	42.2	42.2	46.108	403	403;407	1.71e-194	0.83499	1.0378	36.943	25	4676100000	2698400000	1977700000				342	156;157;194;216;709;1244;2146;2395;2738;2928;4076;4718;4798;4861;5432;5433;5486;5651	True;True;True;True;True;True;True;True;True;True;True;True;True;True;True;True;True;True	159;160;197;219;717;1257;2172;2425;2773;2964;4140;4790;4873;4936;5516;5517;5571;5740	187;188;229;258;259;260;877;878;1560;2732;3053;3481;3752;5214;6028;6029;6133;6210;6905;6906;6907;6908;6909;6981;7193;7194	269;270;271;329;371;372;373;1227;1228;1229;1230;2203;2204;3884;4325;4326;4954;5319;5320;7360;8489;8490;8491;8641;8748;9728;9729;9730;9731;9732;9733;9734;9735;9736;9845;10135;10136	269;271;329;373;1230;2204;3884;4326;4954;5320;7360;8489;8641;8748;9729;9736;9845;10136	381;382;383;384;385	168;181;216;332;389
Q02878	Q02878	14	14	14	60S ribosomal protein L6	RPL6	>sp|Q02878|RL6_HUMAN 60S ribosomal protein L6 OS=Homo sapiens GN=RPL6 PE=1 SV=3	1	14	14	14	48.3	48.3	48.3	32.728	288	288	1.44e-137	0.83505	1.0231	9.422	18	2717200000	1495000000	1222200000				554	252;465;534;1573;2184;2185;2205;2206;2304;2884;4342;5038;5712;6302	True;True;True;True;True;True;True;True;True;True;True;True;True;True	256;471;540;1593;2212;2213;2233;2234;2332;2920;4408;5115;5802;6403	306;578;579;655;1958;2782;2783;2784;2812;2813;2933;3691;5544;5545;6426;7273;7274;8004	441;442;816;817;818;923;2749;3951;3952;3953;3993;3994;3995;4157;4158;5236;5237;7819;7820;7821;7822;9049;10247;10248;10249;10250;11282	442;818;923;2749;3951;3952;3993;3995;4157;5237;7819;9049;10248;11282
P41252	P41252	25	25	25	Isoleucine--tRNA ligase, cytoplasmic	IARS	>sp|P41252|SYIC_HUMAN Isoleucine--tRNA ligase, cytoplasmic OS=Homo sapiens GN=IARS PE=1 SV=2	1	25	25	25	21	21	21	144.5	1262	1262	2.8e-109	0.83579	1.0508	32.693	25	1511400000	727880000	783510000				352	411;564;923;1130;1131;1470;1654;3090;3124;3524;3720;3728;4078;4172;4378;4678;5058;5202;5247;5469;5563;5896;6093;6094;6263	True;True;True;True;True;True;True;True;True;True;True;True;True;True;True;True;True;True;True;True;True;True;True;True;True	416;571;933;1142;1143;1490;1675;3127;3162;3570;3768;3776;4142;4237;4444;4750;5135;5284;5329;5554;5650;5990;6192;6193;6364	508;509;692;1153;1420;1421;1839;2070;2071;3948;3998;4505;4730;4740;5216;5341;5592;5980;6452;6624;6682;6960;7089;7487;7742;7743;7744;7961	717;718;719;972;1631;1632;1633;2013;2014;2590;2591;2910;2911;5575;5641;6351;6663;6664;6678;6679;7363;7548;7882;8424;9087;9088;9331;9332;9413;9812;9990;10540;10909;10910;10911;11221	718;972;1633;2013;2014;2590;2911;5575;5641;6351;6663;6679;7363;7548;7882;8424;9088;9331;9413;9812;9990;10540;10909;10910;11221	391	422
P09012	P09012	4	4	1	U1 small nuclear ribonucleoprotein A	SNRPA	>sp|P09012|SNRPA_HUMAN U1 small nuclear ribonucleoprotein A OS=Homo sapiens GN=SNRPA PE=1 SV=3	1	4	4	1	12.8	12.8	6.7	31.279	282	282	3.02e-23	0.83708	1.0522	6.5213	4	292110000	151190000	140920000				193	561;693;1959;3865	True;True;True;True	568;701;1984;3924	688;858;2500;4930	967;968;1202;1203;3566;3567;6959;6960	967;1203;3567;6959	176	51
P46776	P46776	5	5	5	60S ribosomal protein L27a	RPL27A	>sp|P46776|RL27A_HUMAN 60S ribosomal protein L27a OS=Homo sapiens GN=RPL27A PE=1 SV=2	1	5	5	5	29.1	29.1	29.1	16.561	148	148	7.73e-34	0.83746	1.0252	5.9131	7	2498300000	1398800000	1099500000				367	1798;2551;3710;5178;6172	True;True;True;True;True	1823;2584;3758;5258;6272	2295;3248;3249;3250;4719;6596;7844	3263;3264;4602;4603;4604;4605;6646;6647;9290;9291;11055	3263;4605;6647;9290;11055
P43246	P43246	4	4	4	DNA mismatch repair protein Msh2	MSH2	>sp|P43246|MSH2_HUMAN DNA mismatch repair protein Msh2 OS=Homo sapiens GN=MSH2 PE=1 SV=1	1	4	4	4	4.5	4.5	4.5	104.74	934	934	8.61e-08	0.83956	1.0569	9.4496	4	137440000	71194000	66246000				362	893;1391;2443;3963	True;True;True;True	902;1408;2473;4026	1114;1741;3118;5059	1577;2454;2455;4413;7150;7151	1577;2454;4413;7150	416	26
Q16576-2;Q16576;Q09028;Q09028-2;Q09028-3;Q09028-4	Q16576-2;Q16576;Q09028;Q09028-2;Q09028-3;Q09028-4	4;4;3;3;3;3	4;4;3;3;3;3	4;4;3;3;3;3	Histone-binding protein RBBP7;Histone-binding protein RBBP4	RBBP7;RBBP4	>sp|Q16576-2|RBBP7_HUMAN Isoform 2 of Histone-binding protein RBBP7 OS=Homo sapiens GN=RBBP7;>sp|Q16576|RBBP7_HUMAN Histone-binding protein RBBP7 OS=Homo sapiens GN=RBBP7 PE=1 SV=1;>sp|Q09028|RBBP4_HUMAN Histone-binding protein RBBP4 OS=Homo sapiens GN=RBB	6	4	4	4	9	9	9	52.314	469	469;425;425;424;410;390	2.42e-33	0.83973	1.0568	9.5385	4	250170000	139470000	110700000				680	4558;5359;5421;6231	True;True;True;True	4625;5442;5505;6332	5830;6819;6893;7922	8212;9610;9714;9715;11168	8212;9610;9715;11168	863	176
Q96QK1	Q96QK1	8	8	8	Vacuolar protein sorting-associated protein 35	VPS35	>sp|Q96QK1|VPS35_HUMAN Vacuolar protein sorting-associated protein 35 OS=Homo sapiens GN=VPS35 PE=1 SV=2	1	8	8	8	12.1	12.1	12.1	91.706	796	796	4.07e-41	0.84053	1.0862	14.413	7	200250000	108550000	91697000				867	114;2575;3101;3456;3588;3994;4198;4337	True;True;True;True;True;True;True;True	116;2608;3139;3501;3634;4057;4263;4403	138;3277;3962;4429;4575;5097;5370;5539	196;4642;4643;5592;6241;6242;6450;7198;7583;7813	196;4643;5592;6241;6450;7198;7583;7813
O75494;O75494-2;O75494-3;O75494-4;O75494-5;Q8WXF0	O75494;O75494-2;O75494-3;O75494-4;O75494-5	14;14;14;14;14;3	14;14;14;14;14;3	14;14;14;14;14;3	Serine/arginine-rich splicing factor 10	SRSF10	>sp|O75494|SRS10_HUMAN Serine/arginine-rich splicing factor 10 OS=Homo sapiens GN=SRSF10 PE=1 SV=1;>sp|O75494-2|SRS10_HUMAN Isoform 2 of Serine/arginine-rich splicing factor 10 OS=Homo sapiens GN=SRSF10;>sp|O75494-3|SRS10_HUMAN Isoform 3 of Serine/arginine	6	14	14	14	37.8	37.8	37.8	31.3	262	262;261;183;173;165;261	2.01e-137	0.84281	1.0596	11.664	19	2565500000	1407000000	1158500000				114	678;1690;1691;1692;4155;4156;4192;4315;4316;4706;4707;6111;6162;6220	True;True;True;True;True;True;True;True;True;True;True;True;True;True	686;1711;1712;1713;4220;4221;4257;4381;4382;4778;4779;6210;6262;6320	837;838;2125;2126;2127;2128;5318;5319;5320;5321;5362;5512;5513;5514;6013;6014;6015;7765;7833;7910	1170;1171;2995;2996;2997;2998;2999;3000;3001;3002;7513;7514;7515;7516;7517;7518;7519;7574;7774;7775;7776;7777;8468;8469;8470;8471;8472;10940;10941;11038;11039;11151	1171;2996;2997;3000;7513;7515;7574;7775;7777;8468;8471;10941;11039;11151
P62081	P62081	14	14	14	40S ribosomal protein S7	RPS7	>sp|P62081|RS7_HUMAN 40S ribosomal protein S7 OS=Homo sapiens GN=RPS7 PE=1 SV=1	1	14	14	14	66	66	66	22.127	194	194	5.25e-213	0.84285	1.0183	15.045	21	5689100000	3036700000	2652400000				461	438;439;926;1106;1107;1194;2248;2512;2690;2740;4534;5315;5316;5569	True;True;True;True;True;True;True;True;True;True;True;True;True;True	443;444;936;1117;1118;1207;2276;2544;2724;2725;2775;4601;5397;5398;5656	542;543;544;545;546;1156;1391;1392;1501;2870;3202;3421;3422;3423;3424;3483;3484;5800;6763;6764;6765;7097	768;769;770;771;772;773;774;775;1636;1977;1978;1979;2124;4073;4074;4541;4542;4866;4867;4868;4869;4870;4871;4872;4957;4958;4959;8173;8174;9526;9527;9528;9529;9530;9531;9532;10002	771;774;1636;1977;1979;2124;4074;4541;4868;4959;8174;9528;9531;10002	571	32
P42704	P42704	70	70	70	Leucine-rich PPR motif-containing protein, mitochondrial	LRPPRC	>sp|P42704|LPPRC_HUMAN Leucine-rich PPR motif-containing protein, mitochondrial OS=Homo sapiens GN=LRPPRC PE=1 SV=3	1	70	70	70	55.4	55.4	55.4	157.9	1394	1394	0	0.84302	1.0499	14.003	87	11353000000	6199500000	5153400000				358	121;174;214;277;363;618;660;683;684;687;824;828;911;1001;1026;1135;1141;1236;1540;1632;1650;1653;1659;1742;1913;2407;2426;2567;2582;2624;2706;2785;2819;2826;2938;3052;3053;3104;3156;3225;3240;3298;3375;3508;3546;3652;3764;3839;3888;4038;4083;4183;4234;4361;4479;4652;4742;4911;4987;4988;5082;5260;5454;5659;5661;5679;5680;6041;6091;6092	True;True;True;True;True;True;True;True;True;True;True;True;True;True;True;True;True;True;True;True;True;True;True;True;True;True;True;True;True;True;True;True;True;True;True;True;True;True;True;True;True;True;True;True;True;True;True;True;True;True;True;True;True;True;True;True;True;True;True;True;True;True;True;True;True;True;True;True;True;True	124;177;217;281;367;626;668;691;692;695;833;837;920;1012;1037;1147;1154;1249;1560;1653;1671;1674;1680;1767;1938;2437;2456;2600;2615;2657;2741;2821;2855;2862;2974;3088;3089;3142;3195;3266;3281;3340;3417;3554;3592;3700;3814;3897;3950;4101;4147;4248;4299;4427;4545;4722;4814;4987;5063;5064;5161;5342;5538;5748;5750;5768;5769;6139;6190;6191	149;150;207;256;337;445;759;816;844;845;846;849;1026;1031;1032;1033;1136;1137;1138;1252;1291;1292;1425;1426;1435;1548;1549;1923;2041;2063;2067;2068;2069;2079;2220;2448;3070;3094;3268;3286;3341;3442;3545;3546;3594;3602;3603;3765;3766;3903;3904;3965;4051;4052;4141;4157;4236;4327;4487;4528;4657;4658;4788;4894;4965;5162;5163;5222;5223;5353;5415;5416;5570;5712;5946;6057;6058;6268;6362;6363;6485;6486;6…	213;214;215;216;217;298;299;367;368;369;485;627;1066;1136;1137;1178;1179;1180;1181;1182;1183;1184;1185;1186;1190;1445;1452;1453;1454;1455;1456;1609;1610;1611;1612;1772;1773;1831;1832;1833;2020;2021;2022;2023;2035;2185;2186;2187;2706;2866;2867;2902;2906;2907;2908;2909;2922;2923;3157;3490;3491;3492;4346;4381;4382;4630;4631;4657;4737;4738;4896;4897;5045;5046;5109;5110;5118;5119;5120;5337;5338;5514;5…	214;298;369;485;627;1066;1136;1183;1185;1190;1445;1455;1611;1773;1832;2021;2035;2187;2706;2867;2902;2907;2923;3157;3491;4346;4382;4631;4657;4738;4896;5045;5110;5118;5338;5514;5516;5595;5721;5839;5859;5974;6108;6329;6381;6563;6748;6908;7006;7288;7372;7564;7643;7853;8051;8376;8535;8826;8956;8958;9134;9440;9780;10149;10153;10190;10191;10809;10906;10908	393;394;395;396;397;398;399;400;401;402;403;404;405;406;407;408	88;188;248;258;383;465;695;709;792;1078;1087;1151;1164;1177;1203;1240
P35268;Q6P5R6	P35268	4;1	4;1	4;1	60S ribosomal protein L22	RPL22	>sp|P35268|RL22_HUMAN 60S ribosomal protein L22 OS=Homo sapiens GN=RPL22 PE=1 SV=2	2	4	4	4	27.3	27.3	27.3	14.787	128	128;122	5.25e-32	0.84334	1.057	9.6732	7	3111300000	1631000000	1480300000				328	196;2668;4082;4819	True;True;True;True	199;2701;4146;4894	231;3392;3393;5220;5221;6158;6159	331;332;4817;4818;7368;7369;8676;8677;8678	332;4818;7368;8676
P62899-2;P62899;P62899-3	P62899-2;P62899;P62899-3	7;7;7	7;7;7	7;7;7	60S ribosomal protein L31	RPL31	>sp|P62899-2|RL31_HUMAN Isoform 2 of 60S ribosomal protein L31 OS=Homo sapiens GN=RPL31;>sp|P62899|RL31_HUMAN 60S ribosomal protein L31 OS=Homo sapiens GN=RPL31 PE=1 SV=1;>sp|P62899-3|RL31_HUMAN Isoform 3 of 60S ribosomal protein L31 OS=Homo sapiens GN=RPL	3	7	7	7	47.7	47.7	47.7	14.632	128	128;125;121	6.81e-61	0.846	1.0261	14.456	8	1821000000	986450000	834580000				496	1320;1334;2411;3727;3936;4566;4640	True;True;True;True;True;True;True	1335;1349;2441;3775;3999;4634;4710	1653;1654;1668;1669;3075;4739;5027;5841;5932	2326;2327;2328;2348;2349;4357;4358;6676;6677;7098;7099;8226;8356;8357	2327;2349;4358;6677;7098;8226;8357	603;604	54;57
Q86TG7;Q86TG7-2	Q86TG7;Q86TG7-2	4;4	4;4	4;4	Retrotransposon-derived protein PEG10	PEG10	>sp|Q86TG7|PEG10_HUMAN Retrotransposon-derived protein PEG10 OS=Homo sapiens GN=PEG10 PE=1 SV=2;>sp|Q86TG7-2|PEG10_HUMAN Isoform RF1 of Retrotransposon-derived protein PEG10 OS=Homo sapiens GN=PEG10	2	4	4	4	8.3	8.3	8.3	80.172	708	708;325	1.08e-30	0.84614	1.0902	11.062	4	230510000	138370000	92139000				750	357;3604;4603;4873	True;True;True;True	361;3652;4672;4948	434;435;4596;4597;5890;6224	613;614;6480;6481;8295;8296;8765	614;6481;8296;8765
Q14331;Q9BZ01	Q14331;Q9BZ01	2;1	2;1	2;1	Protein FRG1;Protein FRG1B	FRG1;FRG1B	>sp|Q14331|FRG1_HUMAN Protein FRG1 OS=Homo sapiens GN=FRG1 PE=1 SV=1;>sp|Q9BZ01|FRG1B_HUMAN Protein FRG1B OS=Homo sapiens GN=FRG1B PE=2 SV=1	2	2	2	2	9.7	9.7	9.7	29.172	258	258;182	3.86e-14	0.84624	1.0796	9.6916	2	98388000	54493000	43896000				625	3737;6210	True;True	3785;6310	4752;7899	6697;11136;11137	6697;11137	791	147
P31942;P31942-2;P31942-3;P31942-4;P31942-5;P31942-6	P31942;P31942-2;P31942-3	9;9;8;4;3;3	8;8;8;4;3;3	8;8;8;4;3;3	Heterogeneous nuclear ribonucleoprotein H3	HNRNPH3	>sp|P31942|HNRH3_HUMAN Heterogeneous nuclear ribonucleoprotein H3 OS=Homo sapiens GN=HNRNPH3 PE=1 SV=2;>sp|P31942-2|HNRH3_HUMAN Isoform 2 of Heterogeneous nuclear ribonucleoprotein H3 OS=Homo sapiens GN=HNRNPH3;>sp|P31942-3|HNRH3_HUMAN Isoform 3 of Heterog	6	9	8	8	31.2	28.9	28.9	36.926	346	346;331;297;215;145;139	3.36e-102	0.84715	1.0424	8.3985	12	2601200000	1383900000	1217200000				314	493;742;1100;1751;1752;1887;1910;5011;5642	True;True;True;True;True;False;True;True;True	499;750;1111;1776;1777;1912;1935;5087;5731	611;920;1384;2231;2232;2412;2442;2443;2444;2445;6390;7180;7181	858;1285;1286;1968;1969;3174;3175;3436;3437;3481;3482;3483;3484;3485;3486;3487;9001;10119;10120;10121	858;1286;1968;3174;3175;3437;3482;9001;10119	342;343;344;345	176;199;251;290
P14868	P14868	18	18	18	Aspartate--tRNA ligase, cytoplasmic	DARS	>sp|P14868|SYDC_HUMAN Aspartate--tRNA ligase, cytoplasmic OS=Homo sapiens GN=DARS PE=1 SV=2	1	18	18	18	40.7	40.7	40.7	57.136	501	501	3.13e-106	0.84789	1.0717	14.349	18	1477200000	813980000	663170000				232	85;315;602;1393;1455;1523;1744;2399;2406;2446;2722;3348;3541;4077;4420;5602;5960;6156	True;True;True;True;True;True;True;True;True;True;True;True;True;True;True;True;True;True	87;319;609;1410;1474;1543;1769;2429;2436;2476;2757;3390;3587;4141;4486;5690;6056;6256	104;380;381;740;1743;1822;1903;2222;3059;3067;3068;3069;3121;3460;4296;4523;5215;5640;7136;7573;7824	153;154;538;539;540;1038;2458;2568;2678;3159;3160;4332;4343;4344;4345;4416;4417;4922;6064;6065;6372;6373;7361;7362;7953;7954;10058;10059;10669;11026	153;540;1038;2458;2568;2678;3160;4332;4344;4416;4922;6065;6373;7362;7954;10059;10669;11026	238;239	34;478
Q9Y606;Q9Y606-2	Q9Y606;Q9Y606-2	6;6	6;6	6;6	tRNA pseudouridine synthase A, mitochondrial	PUS1	>sp|Q9Y606|TRUA_HUMAN tRNA pseudouridine synthase A, mitochondrial OS=Homo sapiens GN=PUS1 PE=1 SV=3;>sp|Q9Y606-2|TRUA_HUMAN Isoform 2 of tRNA pseudouridine synthase A, mitochondrial OS=Homo sapiens GN=PUS1	2	6	6	6	15.5	15.5	15.5	47.47	427	427;399	9.18e-37	0.84911	1.0899	22.1	6	193730000	111260000	82464000				1070	401;1070;3556;5235;5473;6032	True;True;True;True;True;True	406;1081;3602;5317;5558;6130	492;1346;4540;6668;6964;7668	691;692;1916;6399;9394;9395;9817;10794	692;1916;6399;9395;9817;10794
Q9BTD8;Q9BTD8-3;Q9BTD8-2;Q9BTD8-4	Q9BTD8;Q9BTD8-3;Q9BTD8-2;Q9BTD8-4	9;9;9;9	9;9;9;9	9;9;9;9	RNA-binding protein 42	RBM42	>sp|Q9BTD8|RBM42_HUMAN RNA-binding protein 42 OS=Homo sapiens GN=RBM42 PE=1 SV=1;>sp|Q9BTD8-3|RBM42_HUMAN Isoform 3 of RNA-binding protein 42 OS=Homo sapiens GN=RBM42;>sp|Q9BTD8-2|RBM42_HUMAN Isoform 2 of RNA-binding protein 42 OS=Homo sapiens GN=RBM42;>sp	4	9	9	9	25.6	25.6	25.6	50.413	480	480;451;450;446	1.54e-88	0.84971	1.0804	8.4592	11	1112800000	618700000	494120000				896	3;172;1174;1881;2089;2090;2340;2566;6291	True;True;True;True;True;True;True;True;True	3;175;1187;1906;2114;2115;2370;2599;6392	4;205;1474;2406;2655;2656;2657;2982;3266;3267;7992	5;6;295;2087;3428;3777;3778;3779;3780;3781;4226;4227;4626;4627;4628;4629;11264	6;295;2087;3428;3777;3781;4227;4627;11264	991	113
Q01085;Q01085-2	Q01085;Q01085-2	13;12	13;12	8;7	Nucleolysin TIAR	TIAL1	>sp|Q01085|TIAR_HUMAN Nucleolysin TIAR OS=Homo sapiens GN=TIAL1 PE=1 SV=1;>sp|Q01085-2|TIAR_HUMAN Isoform 2 of Nucleolysin TIAR OS=Homo sapiens GN=TIAL1	2	13	13	8	48	48	32.8	41.59	375	375;392	1.28e-186	0.84986	1.081	7.2884	17	4435100000	2330700000	2104400000				545	668;910;1366;1545;2091;3050;3817;3924;4446;4634;5323;5833;5834	True;True;True;True;True;True;True;True;True;True;True;True;True	676;919;1383;1565;2116;3086;3874;3987;4512;4703;5406;5927;5928	826;1134;1135;1714;1929;2658;3900;3901;4865;4866;5008;5669;5670;5925;6775;7421;7422	1151;1605;1606;1607;1608;2416;2417;2712;3782;3783;5511;5512;6860;6861;6862;6863;6864;7066;7067;7993;7994;7995;7996;8345;8346;9546;9547;10457;10458;10459	1151;1607;2417;2712;3783;5512;6863;7066;7994;8346;9546;10457;10459	339;678;679;680;681	40;68;158;221;232
Q8WXF1;Q8WXF1-2	Q8WXF1;Q8WXF1-2	6;6	5;5	5;5	Paraspeckle component 1	PSPC1	>sp|Q8WXF1|PSPC1_HUMAN Paraspeckle component 1 OS=Homo sapiens GN=PSPC1 PE=1 SV=1;>sp|Q8WXF1-2|PSPC1_HUMAN Isoform 2 of Paraspeckle component 1 OS=Homo sapiens GN=PSPC1	2	6	5	5	15.9	14.5	14.5	58.743	523	523;393	2.81e-46	0.84988	1.0756	19.402	5	211920000	120960000	90957000				811	1339;1346;3147;4057;4601;6147	True;True;True;True;False;True	1355;1362;3186;4120;4670;6247	1678;1686;1687;4042;5190;5888;7815	2364;2365;2377;2378;5705;5706;7326;7327;7328;8293;11013	2364;2377;5705;7328;8293;11013
P62841	P62841	6	6	6	40S ribosomal protein S15	RPS15	>sp|P62841|RS15_HUMAN 40S ribosomal protein S15 OS=Homo sapiens GN=RPS15 PE=1 SV=2	1	6	6	6	50.3	50.3	50.3	17.04	145	145	4.62e-33	0.85129	1.031	10.297	6	169450000	86952000	82502000				488	129;848;986;2760;2901;5166	True;True;True;True;True;True	132;857;997;2796;2937;5246	159;1060;1234;3514;3712;6584	230;1497;1745;5002;5264;5265;9271;9272	230;1497;1745;5002;5265;9272	595;596;597;598;599	70;83;89;93;111
P30050;P30050-2	P30050;P30050-2	4;3	4;3	4;3	60S ribosomal protein L12	RPL12	>sp|P30050|RL12_HUMAN 60S ribosomal protein L12 OS=Homo sapiens GN=RPL12 PE=1 SV=1;>sp|P30050-2|RL12_HUMAN Isoform 2 of 60S ribosomal protein L12 OS=Homo sapiens GN=RPL12	2	4	4	4	37.6	37.6	37.6	17.818	165	165;132	1.58e-61	0.85277	1.0854	15.491	5	266810000	139000000	127810000				302	658;1117;2221;4251	True;True;True;True	666;1128;2249;4316	813;814;1404;2833;5436	1133;1134;1992;4023;4024;7669;7670	1134;1992;4024;7670
P12235	P12235	8	2	2	ADP/ATP translocase 1	SLC25A4	>sp|P12235|ADT1_HUMAN ADP/ATP translocase 1 OS=Homo sapiens GN=SLC25A4 PE=1 SV=4	1	8	2	2	27.9	6.7	6.7	33.064	298	298	1.18e-32	0.85322	1.0784	13.161	2	64230000	33652000	30578000				216	78;1046;1631;1649;1912;2783;5111;6136	False;True;False;True;False;False;False;False	80;1057;1652;1670;1937;2819;5190;6235	96;1315;2040;2062;2447;3543;6519;7797;7798	142;1869;2864;2865;2900;2901;3489;5043;9177;9178;10983;10984;10985;10986	142;1869;2864;2901;3489;5043;9177;10983	138;213	201;250
Q9NRW3;Q96AK3;Q8IUX4	Q9NRW3	3;1;1	3;1;1	3;1;1	Probable DNA dC->dU-editing enzyme APOBEC-3C	APOBEC3C	>sp|Q9NRW3|ABC3C_HUMAN Probable DNA dC->dU-editing enzyme APOBEC-3C OS=Homo sapiens GN=APOBEC3C PE=1 SV=2	3	3	3	3	20	20	20	22.826	190	190;386;373	3.66e-14	0.85339	1.0836	21.421	4	158400000	89191000	69214000				964	372;2225;3729	True;True;True	377;2253;3777	458;459;2838;2839;4741	646;647;4029;4030;4031;6680	646;4030;6680	1031	12
Q8NI27	Q8NI27	4	4	4	THO complex subunit 2	THOC2	>sp|Q8NI27|THOC2_HUMAN THO complex subunit 2 OS=Homo sapiens GN=THOC2 PE=1 SV=2	1	4	4	4	2.5	2.5	2.5	182.77	1593	1593	2.12e-13	0.85578	1.0906	7.6371	3	42149000	22763000	19386000				793	5;3180;4704;5757	True;True;True;True	5;3219;4776;5849	6;4080;6011;7330	9;5754;8465;10327	9;5754;8465;10327
P62851	P62851	4	4	4	40S ribosomal protein S25	RPS25	>sp|P62851|RS25_HUMAN 40S ribosomal protein S25 OS=Homo sapiens GN=RPS25 PE=1 SV=1	1	4	4	4	29.6	29.6	29.6	13.742	125	125	4.08e-22	0.85633	1.0391	84.194	5	1307100000	635430000	671650000				490	37;443;790;3258	True;True;True;True	37;448;799;3299	44;550;979;980;4177	64;779;1373;1374;1375;1376;5889	64;779;1374;5889
P16615;P16615-3;P16615-2;P16615-5;P16615-4;O14983;O14983-2;Q93084-5;Q93084-6;Q93084;Q93084-7;Q93084-3;Q93084-2;Q93084-4	P16615;P16615-3;P16615-2;P16615-5;P16615-4	10;10;10;10;8;3;3;2;2;2;2;2;2;2	10;10;10;10;8;3;3;2;2;2;2;2;2;2	10;10;10;10;8;3;3;2;2;2;2;2;2;2	Sarcoplasmic/endoplasmic reticulum calcium ATPase 2	ATP2A2	>sp|P16615|AT2A2_HUMAN Sarcoplasmic/endoplasmic reticulum calcium ATPase 2 OS=Homo sapiens GN=ATP2A2 PE=1 SV=1;>sp|P16615-3|AT2A2_HUMAN Isoform 3 of Sarcoplasmic/endoplasmic reticulum calcium ATPase 2 OS=Homo sapiens GN=ATP2A2;>sp|P16615-2|AT2A2_HUMAN Isof	14	10	10	10	13.7	13.7	13.7	114.76	1042	1042;999;997;997;1015;1001;994;1052;1044;1043;1033;1029;999;998	6.12e-89	0.8566	1.0898	20.785	9	284170000	155410000	128760000				240	269;368;781;2631;3855;4071;4869;5107;5610;5913	True;True;True;True;True;True;True;True;True;True	273;373;789;2664;3913;4134;4944;5186;5698;6008	327;452;966;3350;4912;5207;6219;6515;7144;7145;7513	472;637;638;1353;1354;4755;4756;6930;6931;7351;8759;9171;9172;10071;10072;10576;10577	472;637;1354;4755;6930;7351;8759;9171;10072;10577	243;244;245;246;247	207;220;452;732;979
O76094	O76094	2	2	2	Signal recognition particle 72 kDa protein	SRP72	>sp|O76094|SRP72_HUMAN Signal recognition particle 72 kDa protein OS=Homo sapiens GN=SRP72 PE=1 SV=3	1	2	2	2	4.8	4.8	4.8	74.605	671	671	5.18e-08	0.8567	1.0691	17.965	2	24219000	12758000	11461000				126	767;5710	True;True	775;5800	951;7271	1331;10245	1331;10245
O43290	O43290	4	4	4	U4/U6.U5 tri-snRNP-associated protein 1	SART1	>sp|O43290|SNUT1_HUMAN U4/U6.U5 tri-snRNP-associated protein 1 OS=Homo sapiens GN=SART1 PE=1 SV=1	1	4	4	4	7.1	7.1	7.1	90.254	800	800	3.5e-25	0.85709	1.0341	22.707	4	136060000	73678000	62382000				72	830;3179;5364;5392	True;True;True;True	839;3218;5447;5475	1035;4079;6826;6857	1458;1459;5753;9619;9659	1459;5753;9619;9659
Q9H9Z2	Q9H9Z2	16	16	15	Protein lin-28 homolog A	LIN28A	>sp|Q9H9Z2|LN28A_HUMAN Protein lin-28 homolog A OS=Homo sapiens GN=LIN28A PE=1 SV=1	1	16	16	15	74.2	74.2	68.4	22.743	209	209	1.69e-290	0.85902	1.0463	16.315	27	11678000000	5909200000	5768600000				946	10;16;207;436;437;622;667;1023;1063;1064;2746;3208;3787;4849;4850;5947	True;True;True;True;True;True;True;True;True;True;True;True;True;True;True;True	10;16;210;441;442;630;675;1034;1074;1075;2781;3248;3249;3842;3843;4924;4925;6043	11;12;19;244;537;538;539;540;541;764;823;824;825;1288;1337;1338;1339;3492;3493;4113;4114;4826;4827;4828;6194;6195;6196;6197;7558	16;17;18;19;27;28;348;349;760;761;762;763;764;765;766;767;1071;1145;1146;1147;1148;1149;1150;1827;1903;1904;1905;1906;1907;4969;4970;4971;4972;5800;5801;5802;5803;6808;6809;6810;6811;8727;8728;8729;8730;8731;8732;10649	16;28;349;762;765;1071;1146;1827;1903;1905;4971;5801;6810;8729;8731;10649	1026;1027;1028;1029	51;58;81;170
Q9BXS5-2;Q9BXS5;Q9Y6Q5-2;Q9Y6Q5	Q9BXS5-2;Q9BXS5	4;4;1;1	4;4;1;1	4;4;1;1	AP-1 complex subunit mu-1	AP1M1	>sp|Q9BXS5-2|AP1M1_HUMAN Isoform 2 of AP-1 complex subunit mu-1 OS=Homo sapiens GN=AP1M1;>sp|Q9BXS5|AP1M1_HUMAN AP-1 complex subunit mu-1 OS=Homo sapiens GN=AP1M1 PE=1 SV=3	4	4	4	4	11.5	11.5	11.5	49.84	435	435;423;425;423	1.53e-17	0.86118	1.0839	84.452	3	138100000	67003000	71096000				910	2518;4647;4767;5252	True;True;True;True	2550;4717;4839;5334	3209;5939;6083;6690	4554;8367;8368;8568;9425	4554;8367;8568;9425	1000	277
Q6DD87	Q6DD87	3	3	3	Zinc finger protein 787	ZNF787	>sp|Q6DD87|ZN787_HUMAN Zinc finger protein 787 OS=Homo sapiens GN=ZNF787 PE=1 SV=2	1	3	3	3	9.9	9.9	9.9	40.428	382	382	2.28e-11	0.86218	1.0916	14.836	4	168190000	87267000	80920000				713	1548;1730;3211	True;True;True	1568;1755;3252	1933;2206;2207;4118;4119	2717;3136;3137;5808;5809;5810	2717;3136;5808
Q9Y3U8	Q9Y3U8	4	4	4	60S ribosomal protein L36	RPL36	>sp|Q9Y3U8|RL36_HUMAN 60S ribosomal protein L36 OS=Homo sapiens GN=RPL36 PE=1 SV=3	1	4	4	4	30.5	30.5	30.5	12.254	105	105	4.74e-16	0.86498	1.0947	17.678	4	349260000	181250000	168010000				1052	1031;1280;2911;6248	True;True;True;True	1042;1294;2947;6349	1297;1600;3727;7944	1839;2257;2258;5284;5285;11197	1839;2258;5284;11197	1087;1088	7;97
P08708;P0CW22	P08708;P0CW22	10;10	10;10	10;10	40S ribosomal protein S17;40S ribosomal protein S17-like	RPS17;RPS17L	>sp|P08708|RS17_HUMAN 40S ribosomal protein S17 OS=Homo sapiens GN=RPS17 PE=1 SV=2;>sp|P0CW22|RS17L_HUMAN 40S ribosomal protein S17-like OS=Homo sapiens GN=RPS17L PE=3 SV=1	2	10	10	10	65.9	65.9	65.9	15.55	135	135;135	4.53e-108	0.86625	1.0851	20.376	13	2711700000	1304600000	1407100000				190	856;2270;3185;3186;3309;3513;4494;4616;5521;5522	True;True;True;True;True;True;True;True;True;True	865;2298;3224;3225;3351;3559;4561;4685;5606;5607	1071;2893;2894;4085;4086;4087;4248;4249;4492;5733;5905;7035;7036;7037	1512;1513;1514;4103;4104;4105;4106;5759;5760;5761;5762;5763;5990;5991;5992;5993;6335;8082;8317;9918;9919;9920;9921;9922	1514;4106;5759;5761;5993;6335;8082;8317;9919;9922	184;185;186	58;105;126
P40616	P40616	2	2	2	ADP-ribosylation factor-like protein 1	ARL1	>sp|P40616|ARL1_HUMAN ADP-ribosylation factor-like protein 1 OS=Homo sapiens GN=ARL1 PE=1 SV=1	1	2	2	2	13.8	13.8	13.8	20.417	181	181	8.05e-06	0.86794	1.0908	25.994	2	80215000	42760000	37455000				347	2494;4692	True;True	2525;4764	3180;5997	4506;4507;8446	4507;8446
Q9Y3I0	Q9Y3I0	12	12	12	tRNA-splicing ligase RtcB homolog	C22orf28	>sp|Q9Y3I0|RTCB_HUMAN tRNA-splicing ligase RtcB homolog OS=Homo sapiens GN=C22orf28 PE=1 SV=1	1	12	12	12	34.9	34.9	34.9	55.21	505	505	1.87e-112	0.87051	1.0971	12.148	15	1394500000	775330000	619150000				1049	1874;1907;3434;3553;3674;4019;4189;4321;4991;5076;5333;5597	True;True;True;True;True;True;True;True;True;True;True;True	1899;1932;3477;3478;3599;3722;4082;4254;4387;5067;5155;5416;5685	2395;2396;2435;4399;4400;4536;4683;5142;5359;5520;5521;6366;6479;6788;7129;7130	3412;3413;3414;3415;3472;3473;6205;6206;6207;6394;6595;7259;7260;7261;7570;7787;7788;7789;7790;8962;8963;9125;9126;9564;9565;10051;10052	3415;3473;6205;6394;6595;7261;7570;7789;8962;9126;9564;10051	1080;1081;1082;1083;1084;1085;1086	46;147;277;310;324;455;468
Q96P11-4;Q96P11-2;Q96P11;Q96P11-3;Q63ZY6;Q63ZY6-5;Q63ZY6-6;Q63ZY6-2;Q63ZY6-4	Q96P11-4;Q96P11-2;Q96P11	8;8;8;2;2;2;1;1;1	8;8;8;2;2;2;1;1;1	8;8;8;2;2;2;1;1;1	Putative methyltransferase NSUN5	NSUN5	>sp|Q96P11-4|NSUN5_HUMAN Isoform 4 of Putative methyltransferase NSUN5 OS=Homo sapiens GN=NSUN5;>sp|Q96P11-2|NSUN5_HUMAN Isoform 2 of Putative methyltransferase NSUN5 OS=Homo sapiens GN=NSUN5;>sp|Q96P11|NSUN5_HUMAN Putative methyltransferase NSUN5 OS=Homo	9	8	8	8	19.6	19.6	19.6	51.06	470	470;466;429;324;315;245;291;135;117	9.2e-30	0.87154	1.1213	23.289	8	209560000	112310000	97254000				863	1905;1906;2337;3024;4348;4383;5385;5799	True;True;True;True;True;True;True;True	1930;1931;2367;3060;4414;4449;5468;5892	2433;2434;2978;3868;5553;5597;6850;7380	3469;3470;3471;4220;5470;7832;7889;9648;10399;10400	3469;3471;4220;5470;7832;7889;9648;10400	967	267
P06576	P06576	6	6	6	ATP synthase subunit beta, mitochondrial	ATP5B	>sp|P06576|ATPB_HUMAN ATP synthase subunit beta, mitochondrial OS=Homo sapiens GN=ATP5B PE=1 SV=3	1	6	6	6	16.1	16.1	16.1	56.559	529	529	7.38e-52	0.87168	1.11	15.906	7	409250000	220150000	189100000				164	222;2535;3668;5227;5448;5983	True;True;True;True;True;True	225;2567;3716;5309;5532;6080	267;3228;4675;4676;6657;6929;7608	381;4576;6586;6587;9375;9376;9766;9767;10713;10714	381;4576;6587;9376;9767;10714	143;144;145	113;217;408
Q9BUJ2;Q9BUJ2-2;Q9BUJ2-4;Q9BUJ2-3	Q9BUJ2;Q9BUJ2-2;Q9BUJ2-4;Q9BUJ2-3	21;21;20;20	21;21;20;20	21;21;20;20	Heterogeneous nuclear ribonucleoprotein U-like protein 1	HNRNPUL1	>sp|Q9BUJ2|HNRL1_HUMAN Heterogeneous nuclear ribonucleoprotein U-like protein 1 OS=Homo sapiens GN=HNRNPUL1 PE=1 SV=2;>sp|Q9BUJ2-2|HNRL1_HUMAN Isoform 2 of Heterogeneous nuclear ribonucleoprotein U-like protein 1 OS=Homo sapiens GN=HNRNPUL1;>sp|Q9BUJ2-4|HN	4	21	21	21	27.1	27.1	27.1	95.737	856	856;804;756;752	7.46e-246	0.87173	1.0806	18.179	27	2242300000	1227700000	1014700000				899	124;264;971;2181;2741;2914;2962;3250;3867;3917;4196;4291;4399;4400;4582;4611;5120;5817;6054;6072;6235	True;True;True;True;True;True;True;True;True;True;True;True;True;True;True;True;True;True;True;True;True	127;268;982;2209;2776;2950;2998;3291;3926;3980;4261;4357;4465;4466;4651;4680;5199;5911;6152;6171;6336	153;322;1216;1217;2777;2778;2779;3485;3730;3794;4168;4932;4933;5000;5368;5482;5615;5616;5866;5898;5899;6533;6534;7401;7695;7696;7719;7927	220;221;222;466;1718;1719;1720;1721;3943;3944;3945;3946;4960;5288;5374;5874;6962;6963;6964;6965;7054;7580;7581;7734;7735;7915;7916;8262;8263;8306;8307;8308;8309;9195;9196;9197;10429;10831;10832;10833;10834;10875;11173;11174	222;466;1720;3943;4960;5288;5374;5874;6965;7054;7581;7735;7915;7916;8263;8307;9196;10429;10832;10875;11173	994;995;996;997;998;999	131;141;352;459;518;561
[truncated: 488 more rows]
