# Supplementary material for: Loss of 5-methylcytosine alters the biogenesis of vault-derived small RNAs to coordinate epidermal differentiation
Source: Nat Commun. 2019 Jun 11;10:2550. doi: 10.1038/s41467-019-10020-7 (PMC6560067; doi:10.1038/s41467-019-10020-7)
Supplement: Supplementary file 7 — Supplementary Data 4 [file 41467_2019_10020_MOESM7_ESM.xlsx]

## Sheet: process
Supplementary Data 4
GO term	Description	P-value	FDR q-value	FDR -log	Enrichment (N, B, n, b)
GO:0003723	RNA binding	6.85e-24	9.79e-21	20.0092	1.67 (986,535,141,128)
GO:0003676	nucleic acid binding	2.24e-19	1.6e-16	15.7959	1.53 (986,590,141,129)
GO:0003727	single-stranded RNA binding	3.8e-14	1.81e-11	10.7423	5.30 (986,29,141,22)
GO:1901363	heterocyclic compound binding	2.2e-12	7.87e-10	9.10403	1.31 (986,704,141,132)
GO:0097159	organic cyclic compound binding	3.13e-12	8.94e-10	9.04866	1.31 (986,706,141,132)
GO:0003729	mRNA binding	3.58e-11	8.52e-09	8.06956	2.98 (986,82,141,35)
GO:0003730	mRNA 3'-UTR binding	6.53e-11	1.33e-08	7.87615	4.75 (986,28,141,19)
GO:0008187	poly-pyrimidine tract binding	2.94e-07	5.24e-05	4.28067	5.13 (986,15,141,11)
GO:0036002	pre-mRNA binding	5.23e-07	8.3e-05	4.08092	5.38 (986,13,141,10)
GO:0005515	protein binding	2.99e-05	0.00427	2.36957	1.14 (986,812,141,132)
GO:0003697	single-stranded DNA binding	3.47e-05	0.00451	2.34582	3.66 (986,21,141,11)
GO:0008266	poly(U) RNA binding	4.35e-05	0.00518	2.28567	4.66 (986,12,141,8)
GO:0070717	poly-purine tract binding	9.95e-05	0.0109	1.96257	4.30 (986,13,141,8)
GO:1990837	sequence-specific double-stranded DNA binding	0.000103	0.0105	1.97881	2.53 (986,47,141,17)
GO:0140110	transcription regulator activity	0.000145	0.0138	1.86012	2.12 (986,76,141,23)
GO:0043565	sequence-specific DNA binding	0.000256	0.0228	1.64207	2.19 (986,64,141,20)
GO:0003677	DNA binding	0.000276	0.0232	1.63451	1.70 (986,148,141,36)
GO:0003690	double-stranded DNA binding	0.00039	0.0309	1.51004	2.18 (986,61,141,19)
GO:0008143	poly(A) binding	0.00045	0.0338	1.47108	4.66 (986,9,141,6)
GO:0003725	double-stranded RNA binding	0.000588	0.042	1.37675	2.85 (986,27,141,11)
GO:0000978	RNA polymerase II proximal promoter sequence-specific DNA binding	0.00081	0.0551	1.25885	3.15 (986,20,141,9)
Species used: Homo sapiens
The system has recognized 819 genes out of 872 gene terms entered by the user.
811 genes were recognized by gene symbol and 8 genes by other gene IDs .
149 duplicate genes were removed (keeping the highest ranking instance of each gene) leaving a total of 670 genes.
Only 669 of these genes are associated with a GO term.
The GOrilla database is periodically updated using the GO database and other sources.
The GOrilla database was last updated on Oct 27, 2018
This results page will be available on this site for one month from now (until Dec 2, 2018 ). You can bookmark this page and come back to it later.
'P-value' is the enrichment p-value computed according to the mHG or HG model. This p-value is not corrected for multiple testing of 1180 GO terms.
'FDR q-value' is the correction of the above p-value for multiple testing using the Benjamini and Hochberg (1995) method.
Namely, for the ith term (ranked according to p-value) the FDR q-value is (p-value * number of GO terms) / i.
Enrichment (N, B, n, b) is defined as follows:
N - is the total number of genes
B - is the total number of genes associated with a specific GO term
n - is the number of genes in the top of the user's input list or in the target set when appropriate
b - is the number of genes in the intersection
Enrichment = (b/n) / (B/N)
Genes: For each GO term you can see the list of associated genes that appear in the optimal top of the list.
Each gene name is specified by gene symbol followed by a short description of the gene
