# Supplementary material for: Loss of 5-methylcytosine alters the biogenesis of vault-derived small RNAs to coordinate epidermal differentiation
Source: Nat Commun. 2019 Jun 11;10:2550. doi: 10.1038/s41467-019-10020-7 (PMC6560067; doi:10.1038/s41467-019-10020-7)
Supplement: Supplementary file 8 — Supplementary Data 5 [file 41467_2019_10020_MOESM8_ESM.xlsx]

## Sheet: Sheet1
Supplementary Data 5
ID	HK undiff m5C [%]	HK diff m5C [%]		Nsun2-/- empty vector m5C [%]	Nsun2-/- K190M m5C [%]	Nsun2-/- NSUN2wt m5C [%]		HK undiff coverage	HK diff coverage		Nsun2-/- empty vector coverage	Nsun2-/- K190M coverage	Nsun2-/- NSUN2wt coverage
chr3:57971841:57971842:-	99.62	100		27.27	36.23	100		524	122		44	138	29
chr6:27505852:27505853:-	98.92	100		5.56	1.54	100		369	179		18	65	11
chr16:14285962:14285963:+	98.89	100		94.12	95.05	90.54		814	312		255	505	74
chr8:1897660:1897661:+	98.79	100		18.75	24.14	98.92		165	221		16	29	93
chr1:222465075:222465076:+	98.76	100		100	97.8	92.31		322	120		111	227	26
chr6:26313148:26313149:-	97.66	100		12.12	7.03	97.7		128	123		99	128	87
chr18:77413754:77413755:+	97.14	100		100	100	100		140	102		9	22	3
chr17:82494745:82494746:-	97.83	99.7		5.8	10.68	98.75		184	660		207	206	80
chr16:14285938:14285939:+	99.14	99.68		2.57	4.62	97.5		816	309		272	520	80
chr13:44917950:44917951:-	91.09	99.44		8.51	10.84	95.58		101	179		47	83	181
chr11:59551011:59551012:-	98.1	99.38		5.61	4.02	94.39		105	161		107	224	107
chr15:26082256:26082257:-	95.37	99.16		25.46	29.58	99.4		432	1674		216	142	7543
chr6:27902517:27902518:-	99.43	99.14		4.77	5.01	97.1		1218	2326		2305	559	2483
chr6:28589425:28589426:+	94.74	99.14		3.75	7.27	82.05		266	116		80	165	39
chr1:248874295:248874296:+	96.75	98.86		15.85	2.74	98.72		277	440		82	73	312
chr15:26082257:26082258:-	96.06	98.75		19.44	18.31	98.91		432	1675		216	142	7529
chr1:161480601:161480602:+	98.78	98.66		99.18	99.2	98.71		10914	40432		319304	218980	52529
chr6:27583481:27583482:-	90.91	98.6		31.25	25.64	99.08		121	215		32	39	109
chr16:14042742:14042743:+	98.52	98.57		100	96.88	100		742	490		46	64	10
chr6:27333009:27333010:-	95.15	98.54		17.81	17.31	96		165	137		73	104	150
chr12:98503549:98503550:+	96.17	98.14		40.62	38.37	99.36		4359	3816		389	529	3723
chr6:35182280:35182281:-	97.28	98.08		100	97.92	87.5		294	156		34	48	8
chr1:161523870:161523871:-	87.72	98.04		18.95	20.71	93.56		114	460		1351	1207	357
chr9:75263906:75263907:-	98.84	97.96		2.45	2.42	81.94		41420	14138		83528	188795	5444
chr10:5853734:5853735:-	97.65	97.85		4.23	4.76	86.83		27054	13517		9442	20555	4032
chr2:234953464:234953465:+	98.46	97.83		95.74	92.5	100		5844	1062		94	667	15
chr17:56991590:56991591:+	98.02	97.81		100	100	100		404	183		18	18	5
chr13:44917949:44917950:-	93.07	97.77		10.64	10.84	97.79		101	179		47	83	181
chr1:153671295:153671296:+	92.52	97.48		4.93	7.61	98.22		535	357		203	184	338
chr2:27050844:27050845:+	96.22	97.45		1.79	3.99	92.63		291	353		391	476	285
chr10:5853735:5853736:-	97.12	97.38		2.27	1.89	90.4		27056	13526		9441	20553	4054
chr14:24895842:24895843:-	97.82	97.29		97.62	98	100		367	332		126	150	9
chr6:27583480:27583481:-	89.26	97.21		12.5	10.26	96.3		121	215		32	39	108
chr1:161523869:161523870:-	73.68	96.78		22.16	18.71	89.5		114	466		1349	1208	362
chr3:127443248:127443249:+	93.31	96.75		97.87	92.45	91.67		359	277		47	53	12
chr14:102078428:102078429:-	96.12	96.31		98.78	94.67	100		438	325		82	75	28
chr12:99984854:99984855:+	96.73	96.21		96.4	97.12	96.91		245	818		584	486	421
chr2:241383197:241383198:-	94.97	96.08		100	100	100		179	102		12	30	4
chr17:8222261:8222262:-	81.95	96.08		11.9	20	93.1		493	255		42	65	29
chr6:27547775:27547776:-	91.33	96.07		5.48	5.47	89.79		1154	560		347	548	333
chr6:27280293:27280294:-	84.58	96		12.82	7.69	97.26		389	450		156	234	73
chr6:26568922:26568923:+	87.63	95.95		5.45	3.51	96.3		186	173		110	171	54
chr19:4724116:4724117:+	98.52	95.92		9.23	9.48	94.65		271	147		379	601	243
chr19:4724117:4724118:+	97.42	95.89		5.85	9.21	92.59		271	146		376	597	243
chr6:27280294:27280295:-	94.07	95.54		5.16	1.75	94.44		388	448		155	229	72
chr1:222465051:222465052:+	94.57	95.49		0	0.68	57.78		350	133		359	591	90
chr10:919363:919364:+	95.06	95.41		90.91	88.1	89.91		324	676		550	269	446
chr11:59551010:59551011:-	91.35	95.39		3.19	4.93	73.85		104	152		94	203	65
chr6:136335184:136335185:+	79.37	95.38		100	94.44	80		383	130		14	36	5
chr16:87384046:87384047:-	96.55	95.28		2.43	3.79	97.69		261	106		370	607	173
chr12:99984851:99984852:+	92.65	94.62		92.29	95.68	95.25		245	818		584	486	421
chr1:161523871:161523872:-	70.94	93.99		4.89	7.25	88.68		117	466		1369	1214	433
chr2:182716529:182716530:+	80.39	92.13		7.86	7.25	91.38		102	178		140	138	58
chr6:27290673:27290674:+	77.04	91.98		1.04	0.92	45.45		135	187		96	109	33
chr12:96036067:96036068:+	89.67	91.08		6.82	5.93	99.31		184	381		44	118	145
chr6:27650951:27650952:-	81.88	91.08		3.2	4	82.48		977	471		219	300	137
chr19:8683403:8683404:-	87.76	90.94		80.4	76.08	85.02		245	651		546	255	554
chr6:28982246:28982247:+	65.69	90		17.14	8.41	84.75		749	400		105	321	177
chr3:184648330:184648331:-	87.26	89.95		33.33	39.24	87.86		1327	1164		84	79	206
chr6:26577166:26577167:+	75.4	89.31		5.22	2.93	75.47		1431	767		230	410	53
chr6:27290672:27290673:+	77.78	89.3		1.04	2.75	63.64		135	187		96	109	33
chr12:124921778:124921779:-	86.67	88.73		6.67	6.16	85.08		180	346		120	146	181
chr1:248874294:248874295:+	80.51	87.3		14.63	27.4	94.57		277	441		82	73	313
chr6:28982245:28982246:+	75.3	86.75		16.19	16.51	88.7		749	400		105	321	177
chr17:31550119:31550120:+	73.68	86.43		4.69	5.11	85.56		2090	700		747	2190	471
chr5:86372888:86372889:-	93.66	85.79		87.09	84.29	83.98		205	387		1441	764	1280
chr17:8222262:8222263:-	81.1	83.53		16.67	1.54	89.66		492	255		42	65	29
chr17:8125781:8125782:+	85.61	82.76		84.15	80.85	76.33		1564	3748		11240	7885	9708
chr16:70789542:70789543:+	59.51	81.73		75.67	69.24	63.45		247	323		1451	803	1193
chr5:86372887:86372888:-	78.64	80.53		78.51	78.5	75.06		206	375		1387	749	1251
chr8:1897659:1897660:+	70.3	80.09		37.5	31.03	78.49		165	221		16	29	93
chr5:167538692:167538693:-	87.54	79.94		74.78	77.42	71.05		714	354		115	403	38
chr17:8125741:8125742:+	76.92	79.61		70.39	74.3	74.25		715	1702		6153	3066	4306
chr2:130337152:130337153:-	54.15	79.48		17.98	7.97	87.36		349	229		89	276	1163
chr21:8217073:8217074:+	80.37	78.84		69.98	75.55	72.86		214	893		1056	822	770
chr2:130337150:130337151:-	51.73	78.83		9.76	11.61	96.74		346	222		82	267	1165
chr19:4724115:4724116:+	57.2	77.03		3.67	3.81	87.65		271	148		381	603	243
chr12:96036066:96036067:+	78.26	76.9		31.82	11.02	99.32		184	381		44	118	147
chr19:4724658:4724659:-	62.29	76.53		2.53	2.94	54.8		350	294		10570	8796	980
chr21:8217055:8217056:+	70.32	75.62		71.25	70.01	73.28		374	1136		1381	1087	1033
chr5:86372849:86372850:-	71.24	75.47		85.54	79.62	81.37		1356	2858		6161	4333	5581
chr17:8125742:8125743:+	70.97	74.33		71.68	72.8	67.79		868	1944		6978	3677	5361
chr12:98503539:98503540:+	56.98	73.99		98.15	97.38	95.54		4867	14229		20856	6800	60842
chr10:67764558:67764559:+	70.66	70.87		2.52	2.63	86.21		1312	508		1149	3158	841
chr4:2373720:2373721:+	26.82	70		76.47	47.62	92.59		466	190		51	63	54
chr1:161523880:161523881:-	71.47	68.91		75.73	67.03	83.86		694	2528		12443	5111	26849
chr6:28941086:28941087:+	55.08	68.9		2.37	1.96	83.28		187	447		6156	2548	11747
chr16:70788739:70788740:+	74.77	68.29		1.88	1.51	48.23		107	328		1809	1527	931
chr16:70788738:70788739:+	73.87	67.87		2.66	2.64	44.15		111	333		1618	1212	1008
chr6:28941131:28941132:+	12.22	62.19		2.28	2.13	49.41		409	402		835	1078	676
chr11:59550982:59550983:-	52	62.16		37.35	19.58	37.74		100	148		83	189	53
chr12:96036057:96036058:+	49.71	61.9		97.06	99.3	93.41		173	378		102	143	258
chr19:13118339:13118340:+	76.74	61.44		69.51	68.29	65.83		645	485		843	1028	559
chr17:31550143:31550144:+	42.99	60.44		64.46	46.5	36.06		1870	541		681	2043	416
chr19:13118330:13118331:+	74.22	60.17		68.02	68.64	64.03		640	585		1282	1164	1012
chr2:130337151:130337152:-	26.3	60.09		8.64	11.61	90.37		346	223		81	267	1153
chr14:20343233:20343234:-	41.13	59.71		5.24	5.48	83.87		12183	24048		36550	19379	36568
chr1:230508113:230508114:+	68.29	58.2		50	65.08	37.5		328	189		54	189	8
chr21:8435196:8435197:+	66.37	57.05		59.72	45.8	59.35		113	156		216	131	278
chr13:101013331:101013332:-	73.29	56.02		71.73	75.26	79.76		4612	3629		888	1265	168
chr22:43363368:43363369:-	77.21	55.98		67.08	80.95	57.89		136	527		161	126	19
chr21:8400462:8400463:+	54.28	54.35		53.99	45.86	85.92		1927	1838		5562	6014	2251
chr19:4724659:4724660:-	49.86	54.08		2.23	2.44	47.4		351	294		10568	8798	981
chr4:85522746:85522747:+	75.17	52.55		49.18	42.72	75		145	196		122	103	12
chr15:76382487:76382488:-	33.78	52.32		42	37.44	46.69		598	1185		5193	4233	13691
chr10:17386776:17386777:-	71.77	52.15		55.26	72	100		2402	558		38	200	4
chr14:79487044:79487045:-	67.71	52.13		73.58	64.77	71.43		2084	470		53	88	7
chr17:8125744:8125745:+	49.04	51.75		61.61	51.45	50.66		1509	3604		10770	7520	9276
chr17:8222271:8222272:-	44.59	51.71		94.44	88.52	65.71		453	234		36	61	35
chr21:8442405:8442406:-	70.19	51.26		68.42	82.35	50		104	119		19	17	6
chr21:8438771:8438772:+	60.85	50.74		59.14	60.21	61.93		516	812		1275	1166	859
chr21:8400429:8400430:+	58.44	50.29		53.18	59.84	53.11		231203	140168		124457	215284	39517
chr12:65642199:65642200:-	61.07	50		63.39	71.28	66.67		149	174		224	195	45
chr6:27583490:27583491:-	27.03	49.3		81.08	91.43	42.91		111	213		37	35	254
chr13:85400978:85400979:+	38.55	49.12		15.38	41.1	25		166	114		13	73	4
chr12:99984857:99984858:+	50.61	49.02		56.51	49.59	49.88		245	818		584	486	421
chr5:160641949:160641950:+	55.82	48.73		45.69	48.76	37.21		1195	987		116	201	43
chr21:8217071:8217072:+	59.09	47.72		52.35	55.74	56.36		220	901		1064	827	818
chr12:65642200:65642201:-	61.07	47.7		57.14	68.72	53.33		149	174		224	195	45
chr21:8442395:8442396:+	50.8	46.43		49.74	50.2	50.14		6151	5884		10526	11163	11244
chr21:8442358:8442359:+	47.56	43.59		46.85	49.24	43.59		86778	51199		61608	85221	47926
chr21:8442393:8442394:+	48.45	43.37		47.3	46.66	48.21		7246	7092		12688	12978	13758
chr1:35192274:35192275:-	49.49	42.48		37.8	53.11	37.88		196	113		373	305	198
chr1:226186589:226186590:-	58.33	42.05		50.12	53.2	46.63		276	195		415	438	193
chr21:8442406:8442407:-	65.69	41.74		77.78	81.25	16.67		102	115		18	16	6
chr3:16472924:16472925:-	54.55	41.14		33.33	59.09	50		297	158		21	22	8
chrY:10198773:10198774:-	23.89	40.45		33.33	46.67	75		113	178		3	15	4
chr21:8442394:8442395:+	44.21	40.31		43.65	44.12	45.45		6772	6557		11747	12199	12566
chr21:8442404:8442405:-	72.38	40		84.21	76.47	50		105	135		19	17	6
chr1:109100507:109100508:+	25.12	39.18		1.75	2.21	59.09		211	171		229	181	198
chr1:226186580:226186581:-	46.06	38.76		43.54	45.57	48.72		317	178		333	406	156
chr2:182716528:182716529:+	43.14	38.76		53.57	51.45	41.38		102	178		140	138	58
chr21:8442336:8442337:+	41.53	38.42		39.21	41.06	34.93		55922	32514		39591	57139	26777
chr21:8442403:8442404:-	68.14	37.5		63.16	82.35	33.33		113	152		19	17	6
chr21:8438774:8438775:+	40.27	37.42		45.58	43.52	43.02		514	807		1277	1165	853
chr21:8438785:8438786:+	39.15	37.41		46.39	43.81	46.15		516	810		1276	1164	858
chr21:8438783:8438784:+	41.76	36.88		49.61	46.79	44.38		510	808		1272	1154	854
chr21:8438782:8438783:+	38.1	36.33		44.39	39.19	42.61		517	812		1275	1166	859
chr21:8442335:8442336:+	38.92	36.02		36.06	39.14	33.34		55852	32645		39622	57209	26773
chr12:98503548:98503549:+	28.25	34.72		31.81	27.86	80.07		4361	3822		437	560	3748
chr21:8442337:8442338:+	38.24	34.47		35.1	36.97	32.68		56238	32981		39955	57677	26997
chr21:8442396:8442397:+	36.07	34.28		39.83	37.03	40.8		4447	4419		8582	8202	8633
chr21:8442402:8442403:-	60.33	33.76		52.38	63.16	33.33		121	157		21	19	6
chr17:79628452:79628453:+	51.44	33.7		57.41	75	50		243	273		54	56	18
chr21:8442392:8442393:+	36.63	33.39		38.04	36.66	39.76		7614	7544		13487	13653	14638
chr1:226186579:226186580:-	42.06	32.42		42.99	44.08	36.54		340	182		321	422	156
chr1:226186577:226186578:-	36.14	32		38.25	41.61	36.42		368	200		332	447	162
chr21:8438786:8438787:+	37.7	31.85		44.3	39.12	39.88		512	807		1273	1163	850
chr17:32822464:32822465:-	43.2	31.58		50	73.33	71.43		125	114		6	15	7
chr21:8401704:8401705:+	36.19	31.36		35.84	37.24	38.61		585080	521089		452493	848866	182310
chr2:240435896:240435897:+	44.6	30.87		41	39.92	37.21		278	366		439	526	438
chr13:86309366:86309367:-	36.48	30.86		35.34	40.91	31.82		159	175		116	154	22
chr1:226186578:226186579:-	40.34	30.77		41.28	41.65	36.25		357	195		327	437	160
chr17:38852918:38852919:-	47.9	30.54		47.96	51.03	42.87		119	596		736	390	1031
chr5:144140961:144140962:+	46.03	30.18		37.97	46.81	28.33		491	792		374	235	120
chr21:8442341:8442342:+	32.06	29.75		31.27	32.84	29.59		56534	33247		40301	58010	27354
chr3:55649085:55649086:-	33.96	29.58		30.77	50	40		159	142		52	46	10
chr18:32770863:32770864:-	35.26	29.47		49.4	40.21	50		363	285		166	383	32
chr21:8442359:8442360:+	34.05	29.36		32.77	34.61	30.34		87729	52042		63022	86569	49011
chr13:86309364:86309365:-	35.85	29.31		33.62	40.26	18.18		159	174		116	154	22
chr21:8401828:8401829:-	34.07	29.19		37.82	37.27	37.7		6028	13201		891	1041	695
chr19:24002713:24002714:-	24.91	29.17		26.1	18.45	26.56		582	336		456	656	241
chr4:2373697:2373698:+	8.87	28.95		40.82	14.29	42.59		462	190		49	63	54
chr21:8217070:8217071:+	35.43	28.81		33.4	35.59	34.91		223	906		1069	829	822
chr7:99027986:99027987:-	39.34	28.79		28	42.48	32.08		183	132		75	113	53
chrX:89073044:89073045:+	19.41	28.77		8.33	16.67	71.13		237	219		12	18	97
chr10:37266584:37266585:-	22.82	28.69		54.55	41.82	63.23		1516	955		1144	1590	650
chr21:8254386:8254387:+	20	28.57		40.28	34.59	37.14		160	119		144	159	35
chr1:248874293:248874294:+	31.41	28.34		29.27	32.88	54.31		277	441		82	73	313
chr15:26082258:26082259:-	15.31	28.29		34.26	18.57	45.85		431	1672		216	140	7524
chr21:8442334:8442335:+	29.27	28.16		29.62	30.22	26.9		55355	32192		39147	56539	26404
chr21:8401751:8401752:+	36.16	27.82		39.09	37.75	45.4		921	532		486	906	163
chr1:35192272:35192273:-	35.89	27.43		33.6	42.63	28		209	113		375	312	200
chr6:27547791:27547792:-	37.66	27.42		28.77	22.32	43.26		308	124		219	327	141
chr21:8442360:8442361:+	30.55	27.35		29.55	30.92	27.94		87765	52093		63092	86606	49114
chr6:12903092:12903093:-	42.62	27.21		41.42	48.14	36.67		25906	3492		169	617	60
chr1:35192273:35192274:-	37.2	26.79		37.5	44.66	31.66		207	112		376	309	199
chr14:23660705:23660706:+	23.62	26.68		18.6	22.03	17.82		127	371		758	622	1762
chr21:8401825:8401826:-	28.42	26.6		30.87	29.9	30.28		6238	13571		962	1087	743
chr6:27902941:27902942:-	26.5	26.4		43.68	41.56	40.23		683	822		1321	989	2282
chr21:8217041:8217042:+	17.37	26.17		31.95	25.51	35.05		990	1330		1543	1431	1107
chr7:2355132:2355133:+	24.11	26		43.81	33.68	32.89		141	100		210	190	149
chr2:156401180:156401181:-	34.16	25.54		27.42	29.42	26.13		5325	12545		44935	19655	79236
chr3:50155360:50155361:+	15.42	24.83		0	100	25		214	294		7	4	8
chr3:50155361:50155362:+	14.49	24.83		14.29	50	50		214	294		7	4	8
chr19:13118360:13118361:+	25.19	24.69		31.33	24.36	28.1		389	162		233	427	153
chr6:28982244:28982245:+	11.36	24.56		23.08	15.89	46.89		748	399		104	321	177
chr21:8401824:8401825:-	26.87	24.27		30.67	31.24	27.81		6479	13904		988	1114	773
chr12:120216940:120216941:-	19.88	24.27		10.64	8.75	35.71		171	103		47	80	28
chr11:118925539:118925540:-	28.6	24.26		27.54	38.28	35.33		437	338		207	290	184
chr12:65642191:65642192:-	33.56	24.14		43.95	47.18	37.78		149	174		223	195	45
chr19:3979361:3979362:-	28.36	24.06		43.28	40.56	32.2		134	133		134	143	59
chr19:13118354:13118355:+	27.06	24.05		26.16	24.24	24.84		388	158		237	425	157
chr6:42438938:42438939:-	28.74	23.97		34.97	38.46	36.54		929	484		143	442	52
chr5:9546195:9546196:+	27.73	23.49		28.51	32.83	37.8		1547	1805		663	1517	209
chr21:8401700:8401701:+	28.05	23.32		28.96	30.19	29.42		584145	520431		452028	847948	182065
chr12:52233352:52233353:+	28.71	23.18		39.58	40.74	46.67		714	289		48	54	45
chr20:29743160:29743161:-	11.48	23.08		15.91	16.75	23.15		610	468		528	573	216
chr15:94895874:94895875:-	33.77	23.02		38.1	25	33.33		231	126		21	40	9
chr22:38740594:38740595:+	45.06	22.81		38.71	47.5	60		162	114		31	40	5
chr1:201982819:201982820:+	22.28	22.8		26.64	28.09	30.68		193	307		732	324	1004
chr3:184648316:184648317:-	32.55	22.77		13.1	16.46	39.32		1327	1164		84	79	206
chr21:8217025:8217026:+	33.48	22.62		21.92	31.55	15.22		890	526		552	821	335
chr21:8435195:8435196:+	35.88	22.51		36.33	26.59	42.23		170	231		278	173	341
chr21:8217046:8217047:+	32.65	22.16		25.85	30.63	26.73		928	1304		1524	1394	1096
chr8:143918228:143918229:-	28.39	22.14		21.95	17.57	23.07		155	429		565	222	763
chr15:45201220:45201221:+	8.65	22.06		1.42	1.65	45.26		104	136		494	667	1593
chr19:3979391:3979392:-	17.42	22.01		34.23	23.18	43.4		178	159		260	233	159
chr2:240435907:240435908:+	28.47	21.88		17.49	21.89	16.73		137	192		223	265	275
chr5:72515573:72515574:-	31.43	21.72		29.89	28.17	27.47		105	580		184	284	91
chr21:8434920:8434921:+	24	21.51		21.79	23.33	28.71		225	186		459	330	317
chr21:8400421:8400422:+	27.52	21.35		23.23	27.04	21.24		231215	140172		124454	215259	39526
chr12:65642196:65642197:-	22.82	21.26		25	30.26	26.67		149	174		224	195	45
chr21:8400449:8400450:+	23.29	21.2		27.6	28.23	28.88		215716	130398		117289	203037	36902
chr12:2801264:2801265:+	25.59	21.17		29.37	24.29	26.12		254	137		143	177	134
chr19:1223107:1223108:+	26.92	21.14		43.38	30.96	27.08		260	175		219	239	96
chr19:10395071:10395072:-	21.48	20.93		24.06	26.73	20.71		610	387		748	838	589
chr11:9574167:9574168:+	11.43	20.9		23.24	19.01	23.03		105	177		142	142	152
chr4:40912821:40912822:+	29.91	20.79		34.55	35.49	0		5717	457		55	1409	8
chr5:178204733:178204734:+	20	20.71		25.47	20.68	22.72		265	338		691	382	691
chr21:8434896:8434897:+	22.86	20.66		26.04	23.57	22.33		1028	789		1229	1621	1012
chr17:64146377:64146378:+	20.79	20.45		29.64	32.63	22.61		101	440		506	236	1309
chr3:154122418:154122419:-	31.52	20.23		41.84	40.75	68.75		514	430		141	454	32
chr11:115981853:115981854:+	37.98	20.1		24.24	35.14	66.67		911	194		33	37	9
chr1:6593341:6593342:-	21.15	20		15.89	25.77	22.22		104	105		107	97	117
chr4:99415788:99415789:-	52.21	15.84		37.04	40.51	73.33		1019	587		27	79	15
chr22:49607834:49607835:+	44.22	19.86		30.77	30.39	0		147	146		39	102	7
chr2:167765186:167765187:+	35.27	14.08		14.58	24.61	1.61		207	284		96	191	62
chr7:5593414:5593415:+	34.93	11.11		17.07	25.21	7.57		521	279		627	361	1571
chr14:68890265:68890266:-	34.77	13.51		17.61	39.09	13.86		555	259		568	527	808
chr1:107570931:107570932:-	34.15	15.7		45.31	40.14	35.71		123	121		64	142	28
chr6:136335161:136335162:+	33.92	16.15		11.11	17.65	28.57		451	161		18	51	7
chr1:32772409:32772410:+	33.69	12.99		28.57	27.78	25		187	177		14	18	8
chr2:215386826:215386827:-	32.54	12.44		21.04	27	13.17		126	225		5642	3059	8051
chr8:143918227:143918228:-	31.61	18.56		22.36	23.98	20.68		155	431		568	221	764
chr21:8434887:8434888:+	30.94	19.18		25.54	27.47	25.13		1018	782		1198	1598	971
chr11:562614:562615:+	30.86	15.86		19.05	29.17	27.27		162	145		21	24	11
chr14:105862250:105862251:+	30.8	17.31		36.5	31.59	32.35		685	543		474	459	476
chr8:143930259:143930260:-	30.6	17.31		23.36	39.37	39.73		232	104		107	127	73
chr1:153671308:153671309:+	29.96	18.28		15.2	17.65	16.13		544	361		204	187	341
chr16:56152159:56152160:-	29.31	19.64		17.5	25.71	20		116	112		40	70	20
chr4:8345751:8345752:+	28.3	18.32		30	21.01	16.67		106	202		40	119	6
chr14:20343217:20343218:-	28.27	17.8		26	29.57	23.45		14249	23853		34194	19906	32156
chr2:218280072:218280073:-	28.21	18.65		11.11	23.08	16.67		117	193		9	26	12
chr2:240435895:240435896:+	27.9	19.95		34.02	29.96	28.64		276	366		438	524	440
chr2:240436046:240436047:+	27.73	8.13		15.06	16.71	14.02		119	332		624	347	799
chr1:109100489:109100490:+	27.68	13.7		30.39	22.1	30.92		271	219		464	353	304
chr7:100052008:100052009:-	27.47	16.82		50	31.13	60		233	422		38	106	10
chr8:143728023:143728024:-	27.47	11.4		42.86	0	20		182	307		7	4	10
chr8:143923940:143923941:-	27.36	7.38		18.18	23.46	8.86		888	149		66	162	79
chr2:43224811:43224812:-	27.11	19.15		27.81	26.32	23.56		653	1358		766	456	798
chr19:36102676:36102677:+	26.99	12.61		0	11.76	80		163	119		8	17	5
chr22:23894929:23894930:+	26.9	19.58		26.83	22.18	26.5		145	429		1200	559	1204
chr17:82086516:82086517:-	26.76	11.97		21.82	26.92	16.98		142	117		55	52	53
chr19:55685580:55685581:+	26.58	12.24		23.05	28.81	20.97		365	294		551	597	558
chr15:96808190:96808191:+	26.49	14.94		21.3	23.21	23.08		687	803		169	168	65
chr6:5004109:5004110:+	26.31	13.88		30.41	24.85	30.45		764	454		342	684	243
chr14:104949273:104949274:-	26.09	16.07		19.05	28	20		115	336		21	25	30
chr17:41909580:41909581:-	26	14.53		26.74	29.03	22.58		100	117		86	93	31
chr5:52658815:52658816:-	25.89	16.17		37.04	20	25		1259	643		27	15	12
chr6:75602310:75602311:+	25.81	9.52		24.73	23.28	21.59		124	126		465	378	403
chr9:134523341:134523342:+	25.73	5.99		3.69	10.29	3.79		241	167		217	243	132
chr12:52243033:52243034:+	25.54	12.88		9.52	26.32	11.76		231	163		21	19	34
chr6:139380379:139380380:+	25.47	12.99		21.13	24	22.86		161	231		194	175	35
chr2:240435908:240435909:+	25.37	9.6		12.32	17.47	14.5		134	177		203	229	262
chr16:14285961:14285962:+	25.21	18.55		10.85	12.19	14.1		817	318		258	517	78
chr11:64242439:64242440:+	25.1	12.57		18.82	27.35	19.58		251	167		255	362	143
chr5:178204817:178204818:+	25	18.18		22.69	23.12	20.41		324	385		974	545	1034
chr8:143918224:143918225:-	25	14.92		16.99	22.62	17.19		152	429		571	221	768
chr7:2355129:2355130:+	24.82	8		32.08	23.28	35.17		141	100		212	189	145
chr21:8397623:8397624:+	24.69	12.3		28.41	26.37	32.14		798	187		88	273	56
chrX:39821741:39821742:-	24.52	14.11		25.69	26.46	27.38		1297	652		288	756	84
chr7:2355136:2355137:+	24.48	7.84		27.23	18.85	25.49		143	102		213	191	153
chr8:144789881:144789882:-	24.35	9.01		15.83	28.97	13.98		115	111		139	107	93
chr11:62533431:62533432:-	24.27	8.9		17.4	21.4	20.22		103	472		431	299	361
chr8:22127663:22127664:-	24.25	17.95		3.03	16.9	12.5		268	156		33	71	8
chr19:1863389:1863390:-	24.07	14.78		14.29	20.32	12.93		349	115		112	187	116
chr21:8442408:8442409:+	24.03	18.29		21.34	26.25	21.53		853	820		1406	1299	1138
chr21:8217029:8217030:+	24.03	12.84		15.62	15.72	11.65		1290	1308		1376	1679	884
chr21:8401697:8401698:+	23.99	19		24.59	25.99	27.4		581613	519201		451309	845489	181711
chr1:156751532:156751533:-	23.98	15.97		22.62	31.52	21.26		221	263		610	387	602
chr7:2355135:2355136:+	23.94	10.89		39.44	30.89	31.79		142	101		213	191	151
chr8:143729268:143729269:-	23.77	9.39		50	33.33	0		366	181		6	3	3
chr3:184328930:184328931:+	23.76	9.07		16.53	16.67	12.46		303	408		708	672	602
chr5:73909818:73909819:+	23.74	14.54		17.65	28.57	20		139	227		17	21	15
chr1:156115002:156115003:+	23.53	16.4		30.22	32.79	15.62		4323	1817		3200	5974	1504
chr8:22127666:22127667:-	23.52	15.75		19.51	20	20		421	254		41	90	5
chr19:24002588:24002589:-	23.27	12.72		22.49	24.27	21.36		10847	101673		3953	1636	4991
chr6:26577183:26577184:+	23.16	14.3		23.62	27.15	19.48		1520	839		271	453	77
chr3:190504552:190504553:-	23.13	8.97		18.18	11.94	4.17		307	223		55	67	24
chr2:239768294:239768295:-	22.63	8.85		9.8	11.92	30		137	113		51	193	20
chr6:33313803:33313804:-	22.63	7.1		15.22	14.29	8.82		137	183		276	189	238
chr8:143922057:143922058:-	22.45	5.13		9.79	12.82	7.22		539	234		143	156	194
chr19:4361507:4361508:-	22.41	13.68		23.84	27.88	27.03		116	190		323	269	185
chr2:43224823:43224824:-	22.33	15.73		26.46	29.66	22.97		645	1475		839	472	862
chrX:154507270:154507271:-	22.32	4.69		8.12	10.84	9.73		112	213		394	249	524
chr6:27650962:27650963:-	22.28	12.3		24.6	24.68	12.73		992	496		248	312	165
chr1:156136377:156136378:+	22.22	19.79		23.61	28.57	25.45		360	192		504	945	499
chr1:1049320:1049321:+	22.22	17.33		36.96	27.03	35.71		108	150		46	37	42
chr19:58544899:58544900:+	22.09	14.56		14.82	20.94	16.07		163	103		398	339	280
chr8:143923929:143923930:-	22.07	14.29		17.86	19.85	16.44		793	133		56	136	73
chr11:88337561:88337562:-	22.02	13.39		23.21	34.94	15.79		377	112		56	83	19
chr14:28038440:28038441:+	22	18.18		20.86	18.43	14.71		300	121		163	293	68
chr17:77402352:77402353:+	21.93	11.48		19.37	24.19	19.71		114	122		413	215	411
chr14:20343318:20343319:-	21.89	17.34		27.64	24.26	33.08		265	1868		3875	1257	7594
chr12:52233360:52233361:+	21.84	14.29		27.78	23.44	34.04		870	336		54	64	47
chr16:84479898:84479899:-	21.68	8.48		17.93	16.18	16.08		452	389		368	445	255
chr21:8438768:8438769:+	21.66	17.61		20.28	20.34	19.09		517	812		1277	1165	859
chr6:28977592:28977593:+	21.66	14.59		25.86	21.36	25		217	185		58	103	80
chr5:2751521:2751522:-	21.62	10.19		19.53	21.18	24.07		148	412		256	170	216
chr2:182716538:182716539:+	21.57	15.17		29.5	23.91	29.31		102	178		139	138	58
chr11:65920649:65920650:+	21.54	9.47		18.24	18.23	20.69		130	285		669	521	290
chr3:8472676:8472677:-	21.51	17.63		0	40	31.25		1111	346		10	15	16
chr6:167965820:167965821:+	21.5	9.49		8.56	12.33	8.56		107	316		222	146	187
chr21:8401754:8401755:+	21.49	14.76		25.47	25.81	22.22		684	359		322	651	108
chr8:143935989:143935990:-	21.43	4.55		13.4	17.65	6.58		112	110		97	68	152
chr8:144791893:144791894:-	21.41	18.21		20.67	25.13	34.12		523	390		629	585	422
chr13:86309356:86309357:-	21.38	16.57		25	28.57	38.1		159	175		116	154	21
chr21:8443291:8443292:+	21.36	11.48		20.99	22.78	21.43		412	122		243	540	42
chr21:34792037:34792038:-	21.3	9.95		18.3	20.69	18.34		629	201		683	783	589
chr9:34637245:34637246:-	21.3	7.84		17.25	15.77	19.41		108	153		371	241	376
chrX:154367995:154367996:-	21.26	19.61		22.83	24.11	6.91		127	102		276	224	593
chr14:104978340:104978341:-	21.24	7.94		8.33	16.67	3.03		113	315		24	30	33
chr20:57525448:57525449:-	21.22	13.53		24.43	23.88	20.07		688	902		794	934	608
chr11:3856143:3856144:+	21.17	8.2		10.98	13.49	6.71		137	244		164	126	164
chr15:70719413:70719414:+	21.12	16.58		23.81	21.51	0		535	199		42	172	5
chr15:39582343:39582344:+	21.11	10.4		9.2	16.95	6.02		270	327		5120	1906	7157
chr3:194138201:194138202:+	21.1	7.07		20.73	18.52	9.68		109	198		82	27	31
chr21:8217032:8217033:+	21.08	14.21		18.46	19.22	17.51		1319	1436		1528	1748	1022
chr2:96619698:96619699:-	21	3.64		6.91	8.33	10.83		100	110		275	264	157
chr11:64315197:64315198:+	20.9	12.77		14.05	13.73	20		488	188		185	233	155
chr8:143933039:143933040:-	20.78	8.11		10.42	15.49	10.02		154	222		355	213	429
chr5:89637988:89637989:+	20.76	17.84		22.58	24.24	37.5		236	213		62	66	24
chr1:205679588:205679589:+	20.71	13.1		31.21	23.61	0		874	481		141	415	10
chr1:39105550:39105551:+	20.67	7.85		15	12.9	13.89		179	191		60	62	36
chr12:124777754:124777755:-	20.59	5.61		30.23	18.18	10.34		102	107		43	22	29
chr5:136029073:136029074:+	20.56	11.11		17.29	21.52	14.63		214	144		3666	2495	2986
chr21:41168208:41168209:+	20.48	12.73		6.88	11.18	6.96		166	110		160	170	158
chr2:43224822:43224823:-	20.45	15.55		25.6	24.05	23.46		665	1473		832	474	861
chr11:10808726:10808727:-	20.44	19.81		25.21	27.05	23.9		274	530		1210	976	1134
chr9:130172477:130172478:+	20.38	8.51		15.02	12.89	19.09		157	188		233	194	241
chr17:82084337:82084338:-	20.36	7.71		15.67	16.5	15.18		442	480		217	200	303
chr15:94895875:94895876:-	20.34	16.8		16	8.51	33.33		236	125		25	47	9
chr6:28589409:28589410:+	20.3	15.45		18.52	12.12	32.61		266	123		81	165	46
chr21:8217048:8217049:+	20.18	6.57		8.46	10.81	8.63		669	1248		1501	1286	1089
chr10:75044054:75044055:+	20.14	7.23		17.44	18.83	12.82		278	166		172	393	39
chr17:82051537:82051538:-	20.14	5.92		12.28	11.26	7.56		144	169		342	373	344
chr16:47505203:47505204:+	20	16.74		20.42	20.69	45		130	478		142	261	20
chr18:79950940:79950941:-	20	5.79		16.97	7.41	7.74		110	121		165	135	155
