# Supplementary material for: Loss of 5-methylcytosine alters the biogenesis of vault-derived small RNAs to coordinate epidermal differentiation
Source: Nat Commun. 2019 Jun 11;10:2550. doi: 10.1038/s41467-019-10020-7 (PMC6560067; doi:10.1038/s41467-019-10020-7)
Supplement: Supplementary file 9 — Supplementary Data 6 [file 41467_2019_10020_MOESM9_ESM.xlsx]

## Sheet: Sheet1
Supplementary Data 6
ID	HK undiff m5C [%]	HK diff m5C [%]	FC diff v undiff		Nsun2-/- empty vector m5C [%]	Nsun2-/- K190M m5C [%]	Nsun2-/- NSUN2wt m5C [%]	FC NSUN/K190M	FC NSUN / empty vector		HK undiff coverage	HK diff coverage	log undiff	log diff			Nsun2-/- empty vector coverage	Nsun2-/- K190M coverage	Nsun2-/- NSUN2wt coverage
chr6:28941131:28941132:+	12.22	62.19	5.0892		2.28	2.13	49.41	23.1972	21.6711		409	402	8.67596	8.65105			835	1078	676
chr15:45201220:45201221:+	8.65	22.06	2.55029		1.42	1.65	45.26	27.4303	31.8732		104	136	6.70044	7.08746			494	667	1593
chr2:130337151:130337152:-	26.3	60.09	2.28479		8.64	11.61	90.37	7.78381	10.4595		346	223	8.43463	7.8009			81	267	1153
chr6:28982244:28982245:+	11.36	24.56	2.16197		23.08	15.89	46.89	2.95091	2.03163		748	399	9.54689	8.64024			104	321	177
chr15:26082258:26082259:-	15.31	28.29	1.84781		34.26	18.57	45.85	2.46904	1.3383		431	1672	8.75154	10.7074			216	140	7524
chr1:109100507:109100508:+	25.12	39.18	1.55971		1.75	2.21	59.09	26.7376	33.7657		211	171	7.7211	7.41785			229	181	198
chr2:130337150:130337151:-	51.73	78.83	1.52387		9.76	11.61	96.74	8.33247	9.91189		346	222	8.43463	7.79442			82	267	1165
chrX:89073044:89073045:+	19.41	28.77	1.48223		8.33	16.67	71.13	4.26695	8.53902		237	219	7.88874	7.77479			12	18	97
chr2:130337152:130337153:-	54.15	79.48	1.46777		17.98	7.97	87.36	10.9611	4.85873		349	229	8.44708	7.8392			89	276	1163
chr14:20343233:20343234:-	41.13	59.71	1.45174		5.24	5.48	83.87	15.3047	16.0057		12183	24048	13.5726	14.5536			36550	19379	36568
chr5:140711343:140711344:+	22.22	31.28	1.40774		6.78	7.27	46.04	6.33287	6.79056		27	179	4.75489	7.48382			236	110	417
chr6:28982246:28982247:+	65.69	90	1.37007		17.14	8.41	84.75	10.0773	4.94457		749	400	9.54882	8.64386			105	321	177
chr19:4724115:4724116:+	57.2	77.03	1.34668		3.67	3.81	87.65	23.0052	23.8828		271	148	8.08215	7.20945			381	603	243
chr1:161523871:161523872:-	70.94	93.99	1.32492		4.89	7.25	88.68	12.2317	18.135		117	466	6.87036	8.86419			1369	1214	433
chr1:161523869:161523870:-	73.68	96.78	1.31352		22.16	18.71	89.5	4.78354	4.03881		114	466	6.83289	8.86419			1349	1208	362
chr6:28941086:28941087:+	55.08	68.9	1.25091		2.37	1.96	83.28	42.4898	35.1392		187	447	7.54689	8.80413			6156	2548	11747
chr12:98503548:98503549:+	28.25	34.72	1.22903		31.81	27.86	80.07	2.87401	2.51713		4361	3822	12.0904	11.9001			437	560	3748
chr19:4724658:4724659:-	62.29	76.53	1.22861		2.53	2.94	54.8	18.6395	21.6601		350	294	8.45121	8.19967			10570	8796	980
chr12:120216940:120216941:-	19.88	24.27	1.22082		10.64	8.75	35.71	4.08114	3.3562		171	103	7.41785	6.6865			47	80	28
chr6:27290673:27290674:+	77.04	91.98	1.19393		1.04	0.92	45.45	49.4022	43.7019		135	187	7.07682	7.54689			96	109	33
chr6:26577166:26577167:+	75.4	89.31	1.18448		5.22	2.93	75.47	25.7577	14.4579		1431	767	10.4828	9.58308			230	410	53
chr17:31550119:31550120:+	73.68	86.43	1.17305		4.69	5.11	85.56	16.7436	18.2431		2090	700	11.0293	9.45121			747	2190	471
chr17:8222261:8222262:-	81.95	96.08	1.17242		11.9	20	93.1	4.655	7.82353		493	255	8.94544	7.99435			42	65	29
chr6:28982245:28982246:+	75.3	86.75	1.15206		16.19	16.51	88.7	5.3725	5.47869		749	400	9.54882	8.64386			105	321	177
chr6:27290672:27290673:+	77.78	89.3	1.14811		1.04	2.75	63.64	23.1418	61.1923		135	187	7.07682	7.54689			96	109	33
chr2:182716529:182716530:+	80.39	92.13	1.14604		7.86	7.25	91.38	12.6041	11.626		102	178	6.67243	7.47573			140	138	58
chr8:1897659:1897660:+	70.3	80.09	1.13926		37.5	31.03	78.49	2.52949	2.09307		165	221	7.36632	7.7879			16	29	93
chr6:27280293:27280294:-	84.58	96	1.13502		12.82	7.69	97.26	12.6476	7.58658		389	450	8.60363	8.81378			156	234	73
chr1:161523870:161523871:-	87.72	98.04	1.11765		18.95	20.71	93.56	4.51762	4.9372		114	460	6.83289	8.84549			1351	1207	357
chr6:27650951:27650952:-	81.88	91.08	1.11236		3.2	4	82.48	20.62	25.775		977	471	9.93221	8.87958			219	300	137
chr6:26568922:26568923:+	87.63	95.95	1.09494		5.45	3.51	96.3	27.4359	17.6697		186	173	7.53916	7.43463			110	171	54
chr13:44917950:44917951:-	91.09	99.44	1.09167		8.51	10.84	95.58	8.81734	11.2315		101	179	6.65821	7.48382			47	83	181
chr6:27583480:27583481:-	89.26	97.21	1.08907		12.5	10.26	96.3	9.38596	7.704		121	215	6.91886	7.74819			32	39	108
chr19:4724659:4724660:-	49.86	54.08	1.08464		2.23	2.44	47.4	19.4262	21.2556		351	294	8.45533	8.19967			10568	8798	981
chr6:27583481:27583482:-	90.91	98.6	1.08459		31.25	25.64	99.08	3.86427	3.17056		121	215	6.91886	7.74819			32	39	109
chr1:248874294:248874295:+	80.51	87.3	1.08434		14.63	27.4	94.57	3.45146	6.46411		277	441	8.11374	8.78463			82	73	313
chr1:153671295:153671296:+	92.52	97.48	1.05361		4.93	7.61	98.22	12.9067	19.9229		535	357	9.0634	8.47978			203	184	338
chr6:27547775:27547776:-	91.33	96.07	1.0519		5.48	5.47	89.79	16.415	16.385		1154	560	10.1724	9.12928			347	548	333
chr13:44917949:44917950:-	93.07	97.77	1.0505		10.64	10.84	97.79	9.02122	9.19079		101	179	6.65821	7.48382			47	83	181
chr6:28589425:28589426:+	94.74	99.14	1.04644		3.75	7.27	82.05	11.2861	21.88		266	116	8.05528	6.85798			80	165	39
chr11:59551010:59551011:-	91.35	95.39	1.04423		3.19	4.93	73.85	14.9797	23.1505		104	152	6.70044	7.24793			94	203	65
chr15:26082256:26082257:-	95.37	99.16	1.03974		25.46	29.58	99.4	3.36038	3.90416		432	1674	8.75489	10.7091			216	142	7543
chr6:27333009:27333010:-	95.15	98.54	1.03563		17.81	17.31	96	5.54593	5.39023		165	137	7.36632	7.09803			73	104	150
chr3:184648330:184648331:-	87.26	89.95	1.03083		33.33	39.24	87.86	2.23904	2.63606		1327	1164	10.374	10.1849			84	79	206
chr17:8222262:8222263:-	81.1	83.53	1.02996		16.67	1.54	89.66	58.2208	5.37852		492	255	8.94251	7.99435			42	65	29
chr15:26082257:26082258:-	96.06	98.75	1.028		19.44	18.31	98.91	5.40197	5.08796		432	1675	8.75489	10.7099			216	142	7529
chr6:26313148:26313149:-	97.66	100	1.02396		12.12	7.03	97.7	13.8976	8.06106		128	123	7	6.94251			99	128	87
chr12:124921778:124921779:-	86.67	88.73	1.02377		6.67	6.16	85.08	13.8117	12.7556		180	346	7.49185	8.43463			120	146	181
chr1:248874295:248874296:+	96.75	98.86	1.02181		15.85	2.74	98.72	36.0292	6.22839		277	440	8.11374	8.78136			82	73	312
chr12:98503549:98503550:+	96.17	98.14	1.02048		40.62	38.37	99.36	2.58952	2.44609		4359	3816	12.0898	11.8978			389	529	3723
chr17:82494745:82494746:-	97.83	99.7	1.01911		5.8	10.68	98.75	9.24625	17.0259		184	660	7.52356	9.36632			207	206	80
chr12:96036067:96036068:+	89.67	91.08	1.01572		6.82	5.93	99.31	16.747	14.5616		184	381	7.52356	8.57365			44	118	145
chr6:27280294:27280295:-	94.07	95.54	1.01563		5.16	1.75	94.44	53.9657	18.3023		388	448	8.59991	8.80735			155	229	72
chr11:59551011:59551012:-	98.1	99.38	1.01305		5.61	4.02	94.39	23.4801	16.8253		105	161	6.71425	7.33092			107	224	107
chr2:27050844:27050845:+	96.22	97.45	1.01278		1.79	3.99	92.63	23.2155	51.7486		291	353	8.18488	8.46352			391	476	285
chr8:1897660:1897661:+	98.79	100	1.01225		18.75	24.14	98.92	4.09776	5.27573		165	221	7.36632	7.7879			16	29	93
chr6:27505852:27505853:-	98.92	100	1.01092		5.56	1.54	100	64.9351	17.9856		369	179	8.52748	7.48382			18	65	11
chr1:222465051:222465052:+	94.57	95.49	1.00973		0	0.68	57.78	84.9706	#DIV/0!		350	133	8.45121	7.05528			359	591	90
chr16:14285938:14285939:+	99.14	99.68	1.00545		2.57	4.62	97.5	21.1039	37.9377		816	309	9.67243	8.27146			272	520	80
chr3:57971841:57971842:-	99.62	100	1.00381		27.27	36.23	100	2.76014	3.66703		524	122	9.03342	6.93074			44	138	29
chr10:67764558:67764559:+	70.66	70.87	1.00297		2.52	2.63	86.21	32.7795	34.2103		1312	508	10.3576	8.98868			1149	3158	841
chr10:5853735:5853736:-	97.12	97.38	1.00268		2.27	1.89	90.4	47.8307	39.8238		27056	13526	14.7237	13.7234			9441	20553	4054
chr10:5853734:5853735:-	97.65	97.85	1.00205		4.23	4.76	86.83	18.2416	20.5272		27054	13517	14.7236	13.7225			9442	20555	4032
chr6:27902517:27902518:-	99.43	99.14	0.997083		4.77	5.01	97.1	19.3812	20.3564		1218	2326	10.2503	11.1836			2305	559	2483
chr9:75263906:75263907:-	98.84	97.96	0.991097		2.45	2.42	81.94	33.8595	33.4449		41420	14138	15.338	13.7873			83528	188795	5444
chr16:87384046:87384047:-	96.55	95.28	0.986846		2.43	3.79	97.69	25.7757	40.2016		261	106	8.02791	6.72792			370	607	173
chr19:4724117:4724118:+	97.42	95.89	0.984295		5.85	9.21	92.59	10.0532	15.8274		271	146	8.08215	7.18982			376	597	243
chr12:96036066:96036067:+	78.26	76.9	0.982622		31.82	11.02	99.32	9.0127	3.12131		184	381	7.52356	8.57365			44	118	147
chr19:4724116:4724117:+	98.52	95.92	0.973609		9.23	9.48	94.65	9.98418	10.2546		271	147	8.08215	7.19967			379	601	243
chr16:70788738:70788739:+	73.87	67.87	0.918776		2.66	2.64	44.15	16.7235	16.5977		111	333	6.79442	8.37938			1618	1212	1008
chr16:70788739:70788740:+	74.77	68.29	0.913334		1.88	1.51	48.23	31.9404	25.6543		107	328	6.74147	8.35755			1809	1527	931
chr15:94895875:94895876:-	20.34	16.8	0.825959		16	8.51	33.33	3.91657	2.08312		236	125	7.88264	6.96578			25	47	9
chr6:28589409:28589410:+	20.3	15.45	0.761084		18.52	12.12	32.61	2.69059	1.7608		266	123	8.05528	6.94251			81	165	46
chr3:184648316:184648317:-	32.55	22.77	0.699539		13.1	16.46	39.32	2.38882	3.00153		1327	1164	10.374	10.1849			84	79	206
chr19:36102676:36102677:+	26.99	12.61	0.46721		0	11.76	80	6.80272	#DIV/0!		163	119	7.34873	6.89482			8	17	5
chr2:239768294:239768295:-	22.63	8.85	0.391074		9.8	11.92	30	2.51678	3.06122		137	113	7.09803	6.82018			51	193	20
