# Supplementary material for: Loss of 5-methylcytosine alters the biogenesis of vault-derived small RNAs to coordinate epidermal differentiation
Source: Nat Commun. 2019 Jun 11;10:2550. doi: 10.1038/s41467-019-10020-7 (PMC6560067; doi:10.1038/s41467-019-10020-7)
Supplement: Supplementary file 11 — Source Data [file 41467_2019_10020_MOESM11_ESM.xlsx]

## Sheet: Figure 1c
Figure 1c
ID		Empty.bedGraph.meth	K190M.bedGraph.meth	NSUN.bedGraph.meth
chr5:140711287:140711288:+	misc_RNA:VTRNA1-1	4.26	0	3.99
chr5:140711289:140711290:+	misc_RNA:VTRNA1-1	4.26	0	4.84
chr5:140711292:140711293:+	misc_RNA:VTRNA1-1	4.17	0	2.81
chr5:140711298:140711299:+	misc_RNA:VTRNA1-1	4.08	25	12.08
chr5:140711301:140711302:+	misc_RNA:VTRNA1-1	8.16	0	1.69
chr5:140711304:140711305:+	misc_RNA:VTRNA1-1	4.08	0	5.03
chr5:140711321:140711322:+	misc_RNA:VTRNA1-1	5.31	7.5	11.56
chr5:140711325:140711326:+	misc_RNA:VTRNA1-1	3.12	5.88	3.51
chr5:140711328:140711329:+	misc_RNA:VTRNA1-1	3.7	3.36	3.2
chr5:140711329:140711330:+	misc_RNA:VTRNA1-1	2.92	3.31	1.83
chr5:140711333:140711334:+	misc_RNA:VTRNA1-1	3.91	4.07	1.8
chr5:140711343:140711344:+	misc_RNA:VTRNA1-1	6.78	7.27	46.04
chr5:140711348:140711349:+	misc_RNA:VTRNA1-1	3.6	3.96	3.29
chr5:140711349:140711350:+	misc_RNA:VTRNA1-1	2.75	3	4.86
chr5:140711350:140711351:+	misc_RNA:VTRNA1-1	6.1	1	6.68
chr5:140711352:140711353:+	misc_RNA:VTRNA1-1	2.65	1.09	6.07
chr5:140711356:140711357:+	misc_RNA:VTRNA1-1	8.54	13.1	4.89
chr5:140711358:140711359:+	misc_RNA:VTRNA1-1	11.54	8.86	8.1
chr5:140711360:140711361:+	misc_RNA:VTRNA1-1	0.78	1.59	2.84
chr5:140711362:140711363:+	misc_RNA:VTRNA1-1	3.45	0	4.62
chr5:140711363:140711364:+	misc_RNA:VTRNA1-1	3.26	2.08	0.92

## Sheet: Figure 1g
Figure 1g
		NSUN2+/-	NSUN2-/-	NSUN2-/- (pB-Nsun2-wt)	NSUN2-/- (pB-NSun2-C321A)	NSUN2 (pB-NSun2-C271A)		Column B	NSun2-/-		Column D	NSun2-/- (pB-NSun2 C321A)		Column E	NSun2 (pB-NSun2 C271A)
	qRT-PCR reaction 1	0.0218724	0.00578571	0.00789613	0.00518867	0.0059942		vs.	vs.		vs.	vs.		vs.	vs.
	qRT-PCR reaction 2	0.0184643	0.00530458	0.0084809	0.0047782	0.00591789		Column A	NSun2+/-		Column C	NSun2-/- (pB-Nsun2)		Column C	NSun2-/- (pB-Nsun2)
	qRT-PCR reaction 3	0.0167668	0.00507433	0.00845375	0.00514024	0.00583416
								Unpaired t test			Unpaired t test			Unpaired t test
	Number of values	3	3	3	3	3		P value	0.0008		P value	0.0001		P value	0.0003
								P value summary	***		P value summary	***		P value summary	***
	Minimum	0.01677	0.005074	0.007896	0.004778	0.005834		Significantly different (P < 0.05)?	Yes		Significantly different (P < 0.05)?	Yes		Significantly different (P < 0.05)?	Yes
	Maximum	0.02187	0.005786	0.008481	0.005189	0.005994		One- or two-tailed P value?	Two-tailed		One- or two-tailed P value?	Two-tailed		One- or two-tailed P value?	Two-tailed
	Range	0.005106	0.0007114	0.0005848	0.0004105	0.00016		t, df	t=9.003, df=4		t, df	t=14.07, df=4		t, df	t=12.04, df=4
	Mean	0.01903	0.005388	0.008277	0.005036	0.005915
	Std. Deviation	0.0026	0.000363	0.0003301	0.0002243	8.005e-05
	Std. Error of Mean	0.001501	0.0002096	0.0001906	0.0001295	4.622e-05

## Sheet: Figure 1h
Figure 1h
		Log2foldChange (versus +/+)
	NSUN2+/-	0.632732
	NSUN2-/-	-3.10304
	NSUN2-/- (NSUN2-wt)	7.381
	NSUN2-/- (NSUN2-C271A)	7.39698
	NSUN2-/- (NSUN2-C321A)	7.24317

## Sheet: Figure 2c
Figure 2c
	1 = Loading control
	2 = Beads
	3 = VTRNA1.1 m5C69 pull-down
	4 = VTRNA1.1 C69 pull-down
									2014-06-13

## Sheet: Figure 2d
Figure 2d
		Area measured using ImageJ
1st Exp	Lane Label	srsf2	hnRNPA1	Ratio
lysate	1	13207.8	19714.6	0.669949
C69	2	7168.04	10591.3	0.676786
C69A	3	667.234	11832.1	0.056392
C87U	4	3306.37	16209.3	0.20398
2nd Exp		srsf2	hnRNPA1	Ratio
lysate	1	14134.6	19040.1	0.742361
C69	2	11760.4	14003.6	0.839818
C69A	3	1830.77	16617.2	0.110173
C87U	4	459.163	14377.6	0.031936
								VT-RNA pull down
						2016-07-24

## Sheet: Figure 2e
Figure 2e	1 = VTRNA1.1 C69
	2 = VTRNA1.1 C69 + 37.5ng GST-SRSF2
	3 = VTRNA1.1 C69 + 75ng GST-SRSF2
	4 = VTRNA1.1 C69 + 150ng GST-SRSF2
	5 = VTRNA1.1 C69 + 300ng GST-SRSF2
	6 = VTRNA1.1 C69 + 600ng GST-SRSF2
	7 = VTRNA1.1 m5C69
	8 = VTRNA1.1 m5C69 + 37.5ng GST-SRSF2
	9 = VTRNA1.1 m5C69 + 75ng GST-SRSF2
	10 = VTRNA1.1 m5C69 + 150ng GST-SRSF2
	11 = VTRNA1.1 m5C69 + 300ng GST-SRSF2
	12 = VTRNA1.1 m5C69 + 600ng GST-SRSF2
							2018-06-07

## Sheet: Figure 2f
Figure 2f		Exp 1	Exp 2	Exp 3		average	std
	1 = VTRNA1.1 C69	100	100	100		100	0
	2 = VTRNA1.1 C69 + 37.5ng GST-SRSF2	87.9965	97.7181	95.1421		93.6189	5.03661
	3 = VTRNA1.1 C69 + 75ng GST-SRSF2	69.0638	83.3587	78.5055		76.976	7.26917
	4 = VTRNA1.1 C69 + 150ng GST-SRSF2	43.9999	53.5132	54.3876		50.6335	5.76152
	5 = VTRNA1.1 C69 + 300ng GST-SRSF2	22.6651	27.6376	21.1814		23.8281	3.38155
	6 = VTRNA1.1 C69 + 600ng GST-SRSF2	5.25725	9.3242	8.54237		7.70794	2.15806
	7 = VTRNA1.1 m5C69	100	100	100		100	0
	8 = VTRNA1.1 m5C69 + 37.5ng GST-SRSF2	89.743	100.715	107.314		99.2571	8.87553
	9 = VTRNA1.1 m5C69 + 75ng GST-SRSF2	79.2658	91.263	88.8326		86.4538	6.34247
	10 = VTRNA1.1 m5C69 + 150ng GST-SRSF2	64.509	64.9444	64.7784		64.7439	0.219774
	11 = VTRNA1.1 m5C69 + 300ng GST-SRSF2	43.2585	38.2394	35.3868		38.9616	3.98521
	12 = VTRNA1.1 m5C69 + 600ng GST-SRSF2	12.876	19.5095	15.5158		15.9671	3.3397

## Sheet: Figure 3a and b
Figure 3a	Lanes						Figure 3b	Lanes
	1	NSUN2+/+						1	NSUN2+/+
	2	NSUN2+/-						2	NSUN2+/-
	3	NSUN2-/-						3	NSUN2-/-
								4	NSUN2-/-
															WB
			2015-02-25										2015-09-10

## Sheet: Figure 3c
Figure 3c
FC / AB control	NSun2+/+	NSun2+/-	NSun2-/-		Column B	NSun2+/-		Column C	NSun2-/-
qRT-PCR reaction 1	1.22447	2.80826	4.54397		vs.	vs.		vs.	vs.
qRT-PCR reaction 2	1.70068	1.97917	3.94277		Column A	NSun2+/+		Column A	NSun2+/+
qRT-PCR reaction 3	1.70621	2.32962	3.39894
					Unpaired t test			Unpaired t test
Number of values	3	3	3		P value	0.0454		P value	0.0028
					P value summary	*		P value summary	**
Minimum	1.224	1.979	3.399		Significantly different (P < 0.05)?	Yes		Significantly different (P < 0.05)?	Yes
Maximum	1.706	2.808	4.544		One- or two-tailed P value?	Two-tailed		One- or two-tailed P value?	Two-tailed
Range	0.4817	0.8291	1.145		t, df	t=2.872, df=4		t, df	t=6.585, df=4
Mean	1.544	2.372	3.962
Std. Deviation	0.2765	0.4162	0.5728
Std. Error of Mean	0.1597	0.2403	0.3307

## Sheet: Figure 3d,e
Figure 3d									Figure 3e
	SRSF1	SRSF2
Lane1	Empty vector	Empty vector								Empty Vector_svRNA1	shRNA SRSF1_svRNA1	shRNA SRSF2_svRNA1	Empty Vector_svRNA4	shRNA SRSF1_svRNA4	shRNA SRSF2_svRNA4		Column F	shRNA SRSF2_svRNA4
Lane2	ShRNA1.1	ShRNA2.4							qRT-PCR reaction 1	1.13115	0.185221	0.96905	0.847764	1.10717	2.04398		vs.	vs.
Lane3	ShRNA1.6	ShRNA2.5							qRT-PCR reaction 2	0.621496	0.228618	0.952372	0.891826	0.642534	1.79927		Column D	Empty Vector_svRNA4
									qRT-PCR reaction 3	1.24735	0.326056	0.792418	1.26041	0.806628	1.56933
									qRT-PCR reaction 4		0.96905	0.263014		0.47073	1.73197		Unpaired t test
									qRT-PCR reaction 5		0.952372	0.378826		0.622039	2.65817		P value	0.0099
									qRT-PCR reaction 6		0.792418	0.340344		0.440552	1.61511		P value summary	**
																	Significantly different (P < 0.05)?	Yes
																	One- or two-tailed P value?	Two-tailed
									Number of values	3	6	6	3	6	6		t, df	t=3.509, df=7
									Minimum	0.6215	0.1852	0.263	0.8478	0.4406	1.569
									Maximum	1.247	0.969	0.969	1.26	1.107	2.658
									Range	0.6259	0.7838	0.706	0.4126	0.6666	1.089
									Mean	1	0.5756	0.616	1	0.6816	1.903
									Std. Deviation	0.3329	0.3685	0.3243	0.2266	0.2467	0.4061
									Std. Error of Mean	0.1922	0.1504	0.1324	0.1308	0.1007	0.1658
						WB
					2015-05-01

[truncated: 11 more sheets: Figure 4b,c, Figure 4k,l, Figure 4j, Figure 5b,c, Figure 5d-e, Figure 5f, Figure 5h, Suppl. Figure 1a, Suppl. Figure 2d, Suppl. Figure 3a-c, Suppl. Figure 5a and c]
